# Supplementary material for: Mapped deletions in a publicly available Fast Neutron mutant collection for gene identification in pea
Source: BMC Plant Biol. 2026 Mar 14;26:763. doi: 10.1186/s12870-026-08508-8 (PMC13122891; doi:10.1186/s12870-026-08508-8)
Supplement: Supplementary file 2 — Supplementary Material 2. Supplementary Figure 1. Multiple sequence alignment of full length PsMYB37 sequences. Supplementary Figure 2. Multiple sequence alignment of R2 and R3 regions of PsMYB37 related sequences. Supplementary Figure 3. Lf alleles (see Supplementary Information). [file 12870_2026_8508_MOESM2_ESM.xlsx]

## Sheet: Supplementary Figure 1
							residue #			1	2	3	4	5	6	7	8	9	10	11	12	13	14	15	16	17	18	19	20	21	22	23	24	25	26	27	28	29	30	31	32	33	34	35	36	37	38	39	40
							fraction like JI2822			0.666667	0.333333	0.5	0.666667	0.5	0.333333	0.108108	0.945946	0.945946	0.351351	0.111111	0.860465	0.162791	0.212766	0.957447	0.93617	0.957447	0.93617	0.957447	0.829787	0.617021	0.0425532	0.957447	0.957447	0.446809	0.93617	0.957447	0.340426	0.340426	0.957447	0.744681	0.787234	0.191489	0.787234	0.957447	0.851064	0.957447	0.93617	0.957447	0.914894
							# like JI0015													3								45
							# like JI2822													3								45
	1	60		Pisum sativum			JI0015	1		M	H	S	S	N	S	V	E	G	S	S	S	S	L	R	K	G	A	S	S	Q	Y	E	D	E	L	L	K	D	C	V	Q	R	Y	G	E	G	K	W	H
	2	60		Pisum sativum			JI2822	1		M	H	S	S	N	S	V	E	G	S	P	S	S	L	R	K	G	A	W	S	Q	Y	E	D	E	L	L	K	D	C	V	Q	R	Y	G	E	G	K	W	H
	27	77		Pisum sativum	1	Ps1	KAI5432111.1	18		M	H	S	S	N	S	V	E	G	S	P	S	S	L	R	K	G	A	W	S	Q	Y	E	D	E	L	L	K	D	C	V	Q	R	Y	G	E	G	K	W	H
	28	60		Pisum sativum	2	Ps2	XP_050915122.1	1		M	H	S	S	N	S	V	E	G	S	P	S	S	L	R	K	G	A	W	S	Q	Y	E	D	E	L	L	K	D	C	V	Q	R	Y	G	E	G	K	W	H
	21	60		Lathyrus sativus	3	Ls1	CAK8540641.1	1		M	H	S	S	N	S	V	E	G	L	S	S	S	L	R	K	G	A	W	S	Q	Y	E	D	E	L	L	K	D	C	V	Q	R	Y	G	E	G	K	W	H
	35	60		Vicia villosa	4	Vv	XP_058739273.1	1		M	Q	S	S	N	C	V	E	G	S	S	S	S	L	R	K	G	A	W	S	Q	H	E	D	E	L	L	K	D	C	V	Q	R	Y	G	E	G	K	W	H
	22	60		Lathyrus sativus	5	Ls2	CAK8540642.1	1		M	H	S	S	N	S	V	E	G	S	S	S	S	L	R	K	G	A	W	S	Q	Y	E	D	E	L	L	K	D	C	V	Q	R	Y	G	E	G	K	W	H
	7	60		Cicer arietinum	6	Ca	XP_004491866.1	1		M	Q	A	S	C	L	V	E	G	S	S	S	G	V	R	K	G	A	W	S	Q	F	E	D	E	L	L	K	D	C	V	Q	R	F	G	E	G	K	W	H
	31	60		Trifolium pratense	7	Tp1	XP_045793799.1	14															L	R	K	G	A	W	T	K	F	E	D	E	L	L	K	D	C	I	Q	R	Y	G	V	G	K	W	H
	32	60		Trifolium pratense	8	Tp2	CAJ2669015.1	14															L	R	K	G	A	W	T	K	F	E	D	E	L	L	K	D	C	I	Q	R	Y	G	V	G	K	W	H
	33	60		Trifolium repens	9	Tr1	WJX75243.1	14															L	R	K	G	A	W	T	K	L	E	D	D	L	L	K	D	C	I	Q	R	Y	G	V	G	K	W	H
	34	60		Trifolium repens	10	Tr2	KAK2413030.1	14															L	R	K	G	A	W	T	K	L	E	D	D	L	L	K	D	C	I	Q	R	Y	G	V	G	K	W	H
	9	53		Gastrolobium bilobum	11	Gb1	XP_061366003.1	1								M	E	G	T	-	S	G	V	R	K	G	A	W	S	K	S	E	D	D	L	L	K	A	C	V	Q	L	Y	G	E	G	K	W	H
	38	54		Vigna mungo	12	Vm1	WVZ07758.1	1								M	E	G	R	L	S	G	V	R	K	G	A	W	S	H	T	E	D	E	L	L	R	E	C	V	Q	L	Y	G	E	G	K	W	H
	3	53		Abrus precatorius	13	Ap1	XP_027351419.1	1								M	E	G	A	-	S	G	V	R	K	G	A	W	S	K	M	E	D	D	L	L	K	A	C	I	Q	L	Y	G	E	G	K	W	H
	29	53		Psophocarpus tetragonolobus	14	Pt	KAK7394471.1	1								M	E	G	S	-	S	G	V	R	K	G	A	W	N	Q	F	E	D	D	L	L	K	D	C	A	N	L	Y	G	E	G	K	W	H
	39	74		Vigna mungo	15	Vm2	WVZ08881.1	26													A	G	V	R	K	G	A	W	S	Q	S	E	D	E	L	L	R	E	C	V	Q	L	Y	G	E	G	K	W	H
	43	55		Vigna umbellata	16	Vum1	XP_047172704.1	2								M	E	G	R	V	S	G	V	R	K	G	A	W	S	Q	T	E	D	E	L	L	R	E	C	V	Q	L	Y	G	E	G	K	W	H
	42	55		Vigna radiata var. radiata	17	Vr2	XP_014497212.1	2								M	E	G	R	L	S	G	V	R	K	G	A	W	S	Q	T	E	D	E	L	L	R	E	C	V	Q	L	Y	G	E	G	K	W	H
	11	53		Glycine max	18	Gm1	NP_001357196.1	1								M	E	G	S	-	S	G	V	R	K	G	T	W	S	Q	I	E	D	D	L	L	K	A	C	V	Q	L	Y	G	E	G	N	W	H
	44	55		Vigna umbellata	19	Vum2	XP_047172705.1	2								M	E	G	R	V	P	G	V	R	K	G	A	W	S	Q	T	E	D	E	L	L	R	E	C	V	Q	L	Y	G	E	G	K	W	H
	12	53		Glycine max	20	Gm2	XP_003533529.1	1								M	E	G	S	-	S	G	V	R	K	G	A	W	S	Q	I	E	D	N	L	L	R	D	C	V	N	L	H	G	E	G	K	W	H
	18	53		Glycine soja	21	Gs1	KAG4992474.1	4												P	S	S	V	R	K	G	A	W	S	K	C	E	D	D	L	L	R	A	C	V	Q	L	Y	G	E	G	K	W	H
	45	54		Vigna unguiculata	22	Vun1	XP_027930035.1	1								M	E	G	R	L	S	G	V	R	K	G	A	W	S	Q	T	E	D	E	L	L	R	E	C	V	Q	L	Y	G	E	G	K	W	H
	40	61		Vigna mungo	23	Vm3	WVZ05625.1	8								M	E	G	R	L	S	G	V	R	K	G	A	W	S	H	T	E	D	E	L	L	R	E	C	V	Q	L	Y	G	E	G	K	W	H
	19	132		Glycine soja	24	Gs2	RZB93533.1	80								M	E	G	S	-	S	G	V	R	K	G	A	W	S	Q	I	E	D	N	L	L	R	D	C	V	N	L	H	G	E	G	K	W	H
	13	53		Glycine max	25	Gm3	XP_006587741.2	4												P	S	S	V	R	K	G	A	W	S	K	C	E	D	D	L	L	R	A	C	V	Q	L	Y	G	E	G	K	W	H
	36	68		Vigna angularis	26	Va1	KAG2404063.1	15								M	E	G	R	V	S	G	V	R	K	G	A	W	S	Q	T	E	D	E	L	L	R	E	C	V	Q	L	Y	G	E	G	K	W	H
	41	55		Vigna radiata	27	Vr1	WBU86742.1	2								M	E	G	R	L	S	G	V	R	K	G	A	W	S	Q	T	E	D	E	L	L	R	E	C	V	Q	L	Y	G	E	G	K	W	H
	4	53		Abrus precatorius	28	Ap2	XP_027351421.1	1								M	E	G	A	-	S	G	V	R	K	G	A	W	S	K	I	E	D	D	L	L	K	A	C	I	H	L	Y	G	E	G	K	W	H
	37	54		Vigna angularis	29	Va2	XP_017416381.2	1								M	E	G	R	V	S	G	V	R	K	G	A	W	S	Q	T	E	D	E	L	L	R	E	C	V	Q	L	Y	G	E	G	K	W	H
	14	53		Glycine max	30	Gm4	KAG5013858.1	4												P	S	S	V	R	K	G	A	W	S	K	C	E	D	D	L	L	R	A	C	V	Q	L	Y	G	E	G	K	W	H
	5	53		Cajanus cajan	31	Cc	XP_020219743.1	5													S	G	V	R	K	G	A	W	S	K	C	E	D	D	L	L	K	A	C	V	Q	R	Y	G	E	G	K	W	H
	6	59		Canavalia gladiata	32	Cg	KAK7340570.1	11													S	H	V	R	K	G	A	W	S	K	I	E	D	E	L	L	K	A	C	V	Q	L	Y	G	E	G	K	W	H
	10	53		Gastrolobium bilobum	33	Gb2	XP_061366000.1	1								M	E	G	S	-	S	G	V	R	K	G	A	W	S	K	S	E	D	D	L	L	R	A	C	V	Q	L	Y	G	Q	G	K	W	H
	25	54		Phaseolus vulgaris	34	Pv1	XP_007139536.1	1								M	E	G	A	L	S	G	V	R	K	G	A	W	S	Q	S	E	D	D	L	L	R	E	C	V	Q	L	Y	G	E	G	K	W	H
	46	54		Vigna unguiculata	35	Vun2	QCE12603.1	1								M	E	G	R	L	S	G	L	R	K	G	A	W	S	Q	T	E	D	E	L	L	R	E	C	M	Q	L	Y	G	E	G	K	W	H
	26	54		Phaseolus vulgaris	36	Pv2	XP_007139540.1	1								M	E	G	T	L	S	G	V	R	K	G	A	W	S	Q	T	E	D	D	L	L	R	E	C	V	Q	L	Y	G	E	G	K	W	H
	23	54		Phaseolus coccineus	37	Pc1	KAK7374560.1	1								M	E	G	A	L	P	G	V	R	K	G	A	W	S	Q	T	E	D	D	L	L	R	E	C	V	Q	L	Y	G	E	G	K	W	H
	15	53		Glycine max	38	Gm5	KAH1200072.1	1								M	E	G	S	-	S	G	V	R	K	G	A	W	S	Q	F	E	D	D	L	L	R	D	C	V	N	L	H	G	E	G	K	W	H
	30	54		Sphenostylis stenocarpa	39	SS	CAJ1832996.1	1								M	E	G	T	S	S	G	V	R	K	G	A	W	S	Q	T	E	D	D	L	L	R	D	C	V	Q	L	H	G	E	G	K	W	H
	47	54		Vigna unguiculata	40	Vun3	QCE12598.1	1								M	E	G	R	L	S	G	L	R	K	G	A	W	S	Q	T	E	D	E	R	L	R	E	C	V	Q	L	Y	G	E	G	K	W	H
	20	53		Glycine soja	41	Gs3	XP_028212944.1	1								M	E	G	S	-	S	G	V	R	K	G	A	W	S	Q	F	E	D	D	L	L	R	D	C	V	N	L	H	G	E	G	K	W	Q
	16	53		Glycine max	42	Gm6	KAG5008056.1	1								M	E	G	S	-	S	G	V	R	K	G	A	W	S	Q	I	E	D	N	L	L	R	D	C	V	N	L	H	G	E	G	K	W	H
	17	53		Glycine max	43	Gm7	KAH1156242.1	1								M	E	G	S	-	S	G	V	R	K	G	A	W	S	Q	F	E	D	D	L	L	R	D	C	V	N	L	H	G	E	G	K	W	Q
	24	54		Phaseolus coccineus	44	Pc2	KAK7374552.1	1								M	E	G	A	L	P	G	V	R	K	G	A	W	S	Q	T	E	D	D	L	L	R	E	C	V	Q	L	Y	G	E	G	K	W	H
	8	53		Clitoria ternatea	45	Ct	KAK7295399.1	1								M	E	G	S	-	S	S	V	R	R	G	A	W	N	K	F	E	D	D	L	L	K	A	C	I	Q	H	Y	G	E	G	K	W	H
	48	54		Vigna unguiculata	46	Vun4	QCE12600.1	1								M	E	G	R	L	S	G	V	R	K	G	A	W	S	Q	T	E	D	E	L	L	R	E	C	V	Q	L	Y	G	E	G	K	W	H
	49	62		Vigna unguiculata	47	Vun5	XP_027929867.1	9								M	E	G	R	L	S	G	L	R	K	G	A	W	S	Q	T	E	D	E	L	L	R	E	C	M	Q	L	Y	G	E	G	K	W	H
				Supplementary Figure 1. Multiple sequence alignment of full length PsMYB37 sequences. Sequences in Genbank identified by BLASTp, where the query sequence was the complete PsMYB37 sequence of JI2822, and the e-value threshold was 10-80. The Cameor v1a (Psat3g199760) and JI2822 PsMYB37 sequences are identical. The conserved N terminal region including the R2 and R3 helices is indicated by the horiz…
[truncated: 194 more columns]

## Sheet: Supplementary Figure 2
	abbreviation	accession ID		taxon			1						1	1		1	1								1		1	1	1								1	1		1	1		1	1		1		1	1
	Ps2822	Ps2822		JI2822	R	K	G	A	W	S	Q	Y	E	D	E	L	L	K	D	C	V	Q	R	Y	G	E	G	K	W	H	L	V	P	Q	R	A	G	L	K	R	C	R	K	S	C	R	L	R	W
	Ps0015	Ps0015		JI0015	R	K	G	A	S	S	Q	Y	E	D	E	L	L	K	D	C	V	Q	R	Y	G	E	G	K	W	H	L	V	P	Q	R	A	G	L	K	R	C	R	K	S	C	R	L	R	W
	Psat_1	KAI5432111.1		Pisum sativum (ZW6)	R	K	G	A	W	S	Q	Y	E	D	E	L	L	K	D	C	V	Q	R	Y	G	E	G	K	W	H	L	V	P	Q	R	A	G	L	K	R	C	R	K	S	C	R	L	R	W
	Vvi_1	XP_058739273.1		Vicia villosa	R	K	G	A	W	S	Q	H	E	D	E	L	L	K	D	C	V	Q	R	Y	G	E	G	K	W	H	L	V	P	Q	R	A	G	L	K	R	C	R	K	S	C	R	L	R	W
	Lsa_1	CAK8540642.1		Lathyrus sativus	R	K	G	A	W	S	Q	Y	E	D	E	L	L	K	D	C	V	Q	R	Y	G	E	G	K	W	H	L	V	P	Q	R	A	G	L	N	R	C	R	K	S	C	R	L	R	W
	Lsa_2	CAK8540641.1		Lathyrus sativus	R	K	G	A	W	S	Q	Y	E	D	E	L	L	K	D	C	V	Q	R	Y	G	E	G	K	W	H	L	V	A	Q	R	A	G	L	K	R	C	R	K	S	C	R	L	R	W
	Car_1	XP_004491866.1		Cicer arietinum	R	K	G	A	W	S	Q	F	E	D	E	L	L	K	D	C	V	Q	R	F	G	E	G	K	W	H	L	V	P	E	R	A	G	L	K	R	C	R	K	S	C	R	L	R	W
	Tre_2	WJX75243.1		Trifolium repens	R	K	G	A	W	T	K	L	E	D	D	L	L	K	D	C	I	Q	R	Y	G	V	G	K	W	H	L	I	P	Q	R	A	G	L	K	R	C	R	K	S	C	R	L	R	W
	Tre_3	KAK2413030.1		Trifolium repens	R	K	G	A	W	T	K	L	E	D	D	L	L	K	D	C	I	Q	R	Y	G	V	G	K	W	H	L	I	P	Q	R	A	G	L	K	R	C	R	K	S	C	R	L	R	W
	Tre_1	KAK2359455.1		Trifolium repens	R	K	G	A	W	T	K	L	E	D	D	L	L	K	D	C	I	Q	R	Y	G	V	G	K	W	H	L	V	P	Q	R	A	G	L	K	R	C	R	K	S	C	R	L	R	W
	Tpr_2	CAJ2669015.1		Trifolium pratense	R	K	G	A	W	T	K	F	E	D	E	L	L	K	D	C	I	Q	R	Y	G	V	G	K	W	H	L	V	P	Q	R	A	G	L	K	R	C	R	K	S	C	R	M	R	W
	Tpr_1	XP_045793799.1		Trifolium pratense	R	K	G	A	W	T	K	F	E	D	E	L	L	K	D	C	I	Q	R	Y	G	V	G	K	W	H	L	V	P	Q	R	A	G	L	K	R	C	R	K	S	C	R	M	R	W
	Cca_2	XP_020219743.1		Cajanus cajan	R	K	G	A	W	S	K	C	E	D	D	L	L	K	A	C	V	Q	R	Y	G	E	G	K	W	H	L	V	P	Q	R	A	G	L	N	R	C	R	K	S	C	R	L	R	W
	Cca_1	XP_020219742.1		Cajanus cajan	R	K	G	A	W	S	K	I	E	D	D	L	L	K	T	W	V	Q	I	Y	G	E	G	K	W	H	L	V	P	Q	R	A	G	L	N	R	C	S	K	S	C	R	M	R	W
	Gma_5	KAG4378068.1		Glycine max	R	K	G	A	W	T	K	C	E	D	D	L	L	R	A	C	V	Q	L	Y	G	E	G	K	W	H	L	V	P	Q	R	A	G	L	N	R	C	R	K	S	R	R	L	R	W
	Pal_2	XP_028780452.1		Prosopis alba	R	T	G	K	W	C	K	E	E	D	D	L	L	K	A	C	V	L	K	Y	G	E	G	K	W	H	L	I	P	Q	R	S	G	L	K	R	C	R	K	S	C	R	L	R	W
	Cam_6	PsCamMyb6		Pisum sativum (Cameor)	R	K	G	A	W	S	K	V	E	D	E	L	L	T	D	C	V	R	Q	Y	G	E	G	T	W	H	L	V	P	I	R	A	G	L	K	R	C	R	K	S	C	R	L	R	W
	Pal_1	XP_028769849.1		Prosopis alba	R	K	G	T	W	T	Q	E	E	D	N	L	L	R	D	C	I	H	Q	Y	G	E	G	K	W	H	L	V	P	Q	R	A	G	L	K	R	C	R	K	S	C	R	M	R	W
	Bva_1	KAI4307640.1		Bauhinia variegata	R	K	G	A	W	T	V	E	E	D	N	L	L	R	S	C	I	Q	K	Y	G	E	G	K	W	H	L	V	P	Q	R	A	G	L	N	R	C	R	K	S	C	R	L	R	W
	Dca_3	WOG90934.1		Daucus carota subsp. sativus	R	K	G	A	W	D	F	E	E	D	A	L	L	R	K	C	I	E	K	Y	G	E	G	K	W	H	L	V	P	Q	R	A	G	L	N	R	C	R	K	S	C	R	L	R	W
	Dca_2	QEE04280.1		Daucus carota	R	K	G	A	W	D	F	E	E	D	T	L	L	R	K	C	I	D	K	Y	G	E	G	K	W	H	L	V	P	Q	R	A	G	L	N	R	C	R	K	S	C	R	L	R	W
	Dca_1	XAR00186.1		Daucus carota	R	K	G	A	W	D	S	E	E	D	A	L	L	R	K	C	I	H	K	Y	G	E	G	K	W	H	L	V	P	Q	R	A	G	L	N	R	C	R	K	S	C	R	L	R	W
	Agr_1	QHX41025.1		Apium graveolens	R	K	G	A	W	G	S	E	E	D	T	L	L	K	K	C	I	H	R	Y	G	E	G	K	W	N	L	V	P	Q	R	A	G	L	N	R	C	R	K	S	C	R	L	R	W
	Ghi_1	XP_016744843.1		Gossypium hirsutum	R	K	G	A	W	T	E	E	E	D	L	L	L	K	K	C	I	E	K	Y	G	E	G	K	W	H	Q	V	P	A	R	A	G	L	N	R	C	R	K	S	C	R	L	R	W
	Gra_1	XP_012471882.1		Gossypium raimondii	R	K	G	A	W	T	E	E	E	D	L	L	L	K	K	C	I	E	K	Y	G	E	G	K	W	H	Q	V	P	A	R	A	G	L	N	R	C	R	K	S	C	R	L	R	W
	Htr_2	GMI85553.1		Hibiscus trionum	R	K	G	A	W	T	E	E	E	D	I	L	L	K	K	C	I	E	K	Y	G	E	G	K	W	H	K	V	P	S	R	A	G	L	N	R	C	R	K	S	C	R	L	R	W
	Htr_1	GMI85552.1		Hibiscus trionum	R	K	G	A	W	T	E	E	E	D	I	L	L	K	K	C	I	E	K	Y	G	E	G	K	W	H	K	V	P	S	R	A	G	L	N	R	C	R	K	S	C	R	L	R	W
	ZW6_32	PsZW6Myb32		Pisum sativum (ZW6)	G	G	V	A	W	T	E	E	E	D	H	L	L	K	K	C	I	Q	Q	Y	G	E	G	K	W	H	R	V	P	L	L	A	G	L	N	R	C	R	K	S	C	R	L	R	W
	Cam_32	PsCamMyb32		Pisum sativum (Cameor)	G	G	V	A	W	T	E	E	E	D	H	L	L	K	K	C	I	Q	Q	Y	G	E	G	K	W	H	R	V	P	L	L	A	G	L	N	R	C	R	K	S	C	R	L	R	W
	Tlo_1	QTO65861.1		Tropaeolum longifolium	R	K	G	A	W	T	S	E	E	D	E	L	L	R	K	C	I	H	K	Y	G	E	G	K	W	H	Q	V	P	L	R	A	G	L	N	R	C	R	K	S	C	R	L	R	W
	Sme_1	QLJ11282.1		Saussurea medusa	R	K	G	A	W	T	A	E	E	D	T	L	L	K	N	C	V	E	K	Y	G	E	G	K	W	H	L	V	P	L	K	A	G	L	R	R	C	R	K	S	C	R	L	R	W
	Cyc_1	XP_024974172.1		Cynara cardunculus var. scolymus	K	K	G	A	W	T	A	E	E	D	M	L	L	K	N	C	I	E	K	Y	G	E	G	K	W	H	L	V	P	L	K	A	G	L	R	R	C	R	K	S	C	R	L	R	W
	Gdi_1	WJZ68982.1		Gorteria diffusa	R	K	G	A	W	T	A	E	E	D	K	L	L	K	N	C	I	E	K	Y	G	E	G	K	W	H	L	V	P	G	K	A	G	L	N	R	C	R	K	S	C	R	L	R	W
	Ghy_1	CAD87010.1		Gerbera hybrid cultivar	R	K	G	A	W	T	A	E	E	D	M	L	L	K	N	C	I	E	R	Y	G	E	G	K	W	H	L	V	P	L	K	A	G	L	N	R	C	R	K	S	C	R	L	R	W
	Han_2	KAJ0797740.1		Helianthus annuus	R	K	G	A	W	T	A	E	E	D	M	L	L	K	N	C	V	E	N	F	G	E	G	K	W	H	L	V	P	L	R	A	G	L	N	R	C	R	K	S	C	R	L	R	W
	Han_1	XP_022033410.1		Helianthus annuus	R	K	G	A	W	T	A	E	E	D	M	L	L	K	N	C	V	E	N	F	G	E	G	K	W	H	L	V	P	L	R	A	G	L	N	R	C	R	K	S	C	R	L	R	W
	Ter_1	KAK1439065.1		Tagetes erecta	R	K	G	A	W	T	A	E	E	D	T	L	L	K	K	C	I	E	K	F	G	E	G	K	W	H	L	V	P	H	R	A	G	L	S	R	C	R	K	S	C	R	L	R	W
	Lvi_1	CAH1429911.1		Lactuca virosa	K	K	G	A	W	S	G	H	E	D	M	L	L	K	D	C	I	E	Q	Y	G	E	G	K	W	H	L	I	P	L	R	T	G	L	N	R	C	R	K	S	C	R	L	R	W
	Phy_4	AAF66730.1		Petunia x hybrida	R	K	G	A	W	T	E	E	E	D	L	L	L	R	E	C	I	E	K	Y	G	E	G	K	W	H	L	V	P	V	R	A	G	L	N	R	C	R	K	S	C	R	L	R	W
	Phy_3	AAF66732.1		Petunia x hybrida	R	K	G	A	W	T	E	E	E	D	L	L	L	R	E	C	I	E	K	Y	G	E	G	K	W	H	L	V	P	V	R	A	G	L	N	R	C	R	K	S	C	R	L	R	W
	Pax_1	AAF66733.1		Petunia axillaris	R	K	G	A	W	T	E	E	E	D	L	L	L	R	E	C	I	E	K	Y	G	E	G	K	W	H	L	V	P	V	R	A	G	L	N	R	C	R	K	S	C	R	L	R	W
	Pin_1	ABO21067.1		Petunia integrifolia subsp. inflata	R	K	G	A	W	T	E	E	E	D	L	L	L	R	E	C	I	E	K	Y	G	E	G	K	W	H	L	V	P	V	R	A	G	L	N	R	C	R	K	S	C	R	L	R	W
	Phy_2	WCL16144.1		Petunia x hybrida	R	K	G	A	W	T	E	E	E	D	L	L	L	R	E	C	I	D	K	Y	G	E	G	K	W	H	L	V	P	V	R	A	G	L	N	R	C	R	K	S	C	R	L	R	W
	Phy_1	AAF66731.1		Petunia x hybrida	R	K	G	A	W	T	E	E	E	D	L	L	L	R	E	C	I	D	K	Y	G	E	G	K	W	H	L	V	P	V	R	A	G	L	N	R	C	R	K	S	C	R	L	R	W
			Supplementary Figure 2. Multiple sequence alignment of R2 and R3 regions of PsMYB37 related sequences. Alignment of all Viridiplantae sequences in Genbank identified by BLASTp with an e-value of less than 10-100, when the query sequence is the conserved N terminal region including the R2 and R3 helices indicated by the horizontal black bars. Vertical black bars indicate the positions of amino aci…
[truncated: 56 more columns]
