# Supplementary material for: Mapped deletions in a publicly available Fast Neutron mutant collection for gene identification in pea
Source: BMC Plant Biol. 2026 Mar 14;26:763. doi: 10.1186/s12870-026-08508-8 (PMC13122891; doi:10.1186/s12870-026-08508-8)
Supplement: Supplementary file 3 — Supplementary Material 3. Supplementary Table 1. FN lines derived from 20 and 25 Gy irradiation. Supplementary Table 2. FN lines derived from 15.8 Gy irradiation. Supplementary Table 3. Axiom SNP allele calls. Supplementary Table 4. Missing SNP call type I error rate. Supplementary Table 5. Frequency distribution of 10kb windows with read mapping more than 3SD units below the mean. Supplementary Table 6. In FN3690, a deletion smaller than 30 kb could be identified. Supplementary Table 7. Identifying hemizygous deletions. Supplementary Table 8. Deletions called, by position and FN individual. Supplementary Table 9. Duplications called, by position and FN individual. Supplementary Table 10. Summary of LC-MS data for Figure 5D. Supplementary Table 11. PsMYB32 haplotypes, mapped with respect to ZW6 Psat03G0434900. Supplementary Table 12. PsMyb37 exonic haplotypes, mapped with respect to ZW6 Psat03G0602500. [file 12870_2026_8508_MOESM3_ESM.xlsx]

## Sheet: Supplementary Table 1
Supplementary Table 1. FN lines derived from 20 and 25 Gy irradiation
idPlant	StoreCode	Accession Name	FN M2 Family Name	FN Line number	subline number
71127	JIFN0688	FN2XGy1004	FN1004/2	1004	2
71128	JIFN0689	FN2XGy1005	FN1005/1	1005	1
71129	JIFN0690	FN2XGy1006	FN1006/1	1006	1
71130	JIFN0691	FN2XGy1007	FN1007/2	1007	2
71131	JIFN0692	FN2XGy1008	FN1008/1	1008	1
71132	JIFN0693	FN2XGy1009	FN1009/6	1009	6
71133	JIFN0694	FN2XGy1010	FN1010/3	1010	3
71133	JIFN0694	FN2XGy1010	FN1010/4	1010	4
71134	JIFN0695	FN2XGy1011	FN1011/8	1011	8
71134	JIFN0695	FN2XGy1011	FN1011/9	1011	9
72233	DPRM0152	FN1011/10 BC4	FN1011/10 BC4	1011	10
71135	JIFN0696	FN2XGy1012	FN1012/2	1012	2
71135	JIFN0696	FN2XGy1012	FN1012/6	1012	6
71135	JIFN0696	FN2XGy1012	FN1012/7	1012	7
71136	JIFN0697	FN2XGy1014	FN1014/2	1014	2
71137	JIFN0698	FN2XGy1015	FN1015/1	1015	1
71137	JIFN0698	FN2XGy1015	FN1015/2	1015	2
71137	JIFN0698	FN2XGy1015	FN1015/6	1015	6
71137	JIFN0698	FN2XGy1015	FN1015/7	1015	7
71138	JIFN0699	FN2XGy1016	FN1016/2	1016	2
71138	JIFN0699	FN2XGy1016	FN1016/3	1016	3
71138	JIFN0699	FN2XGy1016	FN1016/7	1016	7
71139	JIFN0700	FN2XGy1017	FN1017/2	1017	2
71139	JIFN0700	FN2XGy1017	FN1017/3	1017	3
71139	JIFN0700	FN2XGy1017	FN1017/4	1017	4
71139	JIFN0700	FN2XGy1017	FN1017/5	1017	5
71140	JIFN0701	FN2XGy1018	FN1018/2	1018	2
71140	JIFN0701	FN2XGy1018	FN1018/3	1018	3
71140	JIFN0701	FN2XGy1018	FN1018/4	1018	4
71141	JIFN0702	FN2XGy1019	FN1019/5	1019	5
71141	JIFN0702	FN2XGy1019	FN1019/9	1019	9
71142	JIFN0703	FN2XGy1020	FN1020/8	1020	8
71142	JIFN0703	FN2XGy1020	FN1020/9	1020	9
71143	JIFN0704	FN2XGy1021	FN1021/2	1021	2.1
71143	JIFN0704	FN2XGy1021	FN1021/2	1021	2.2
71143	JIFN0704	FN2XGy1021	FN1021/3	1021	3
71143	JIFN0704	FN2XGy1021	FN1021/6	1021	6
71144	JIFN0705	FN2XGy1023	FN1023/9	1023	9
71144	JIFN0705	FN2XGy1023	FN1023/10	1023	10
71145	JIFN0706	FN2XGy1024	FN1024/1	1024	1
71145	JIFN0706	FN2XGy1024	FN1024/2	1024	2
71145	JIFN0706	FN2XGy1024	FN1024/3	1024	3
71145	JIFN0706	FN2XGy1024	FN1024/9	1024	9
71146	JIFN0707	FN2XGy1025	FN1025/2	1025	2
71146	JIFN0707	FN2XGy1025	FN1025/3	1025	3
71146	JIFN0707	FN2XGy1025	FN1025/4	1025	4
71146	JIFN0707	FN2XGy1025	FN1025/5	1025	5
71147	JIFN0708	FN2XGy1027	FN1027/2	1027	2
71147	JIFN0708	FN2XGy1027	FN1027/4	1027	4
71147	JIFN0708	FN2XGy1027	FN1027/6	1027	6
71147	JIFN0708	FN2XGy1027	FN1027/7	1027	7
71148	JIFN0709	FN2XGy1028	FN1028/4	1028	4
71148	JIFN0709	FN2XGy1028	FN1028/5	1028	5
71148	JIFN0709	FN2XGy1028	FN1028/6	1028	6
71149	JIFN0710	FN2XGy1029	FN1029/1	1029	1
71149	JIFN0710	FN2XGy1029	FN1029/2	1029	2
71150	JIFN0711	FN2XGy1030	FN1030/3	1030	3
71150	JIFN0711	FN2XGy1030	FN1030/5	1030	5
71150	JIFN0711	FN2XGy1030	FN1030/6	1030	6
71150	JIFN0711	FN2XGy1030	FN1030/8	1030	8
71151	JIFN0712	FN2XGy1031	FN1031/1	1031	1
71151	JIFN0712	FN2XGy1031	FN1031/3	1031	3
71151	JIFN0712	FN2XGy1031	FN1031/4	1031	4
71152	JIFN0713	FN2XGy1032	FN1032/3	1032	3
71152	JIFN0713	FN2XGy1032	FN1032/4	1032	4
71152	JIFN0713	FN2XGy1032	FN1032/4	1032	4.2
71153	JIFN0714	FN2XGy1033	FN1033/2	1033	2
71153	JIFN0714	FN2XGy1033	FN1033/4	1033	4
71153	JIFN0714	FN2XGy1033	FN1033/5	1033	5
71153	JIFN0714	FN2XGy1033	FN1033/6	1033	6
71154	JIFN0715	FN2XGy1034	FN1034/2	1034	2
71154	JIFN0715	FN2XGy1034	FN1034/3	1034	3
71154	JIFN0715	FN2XGy1034	FN1034/4	1034	4
71155	JIFN0716	FN2XGy1035	FN1035/2	1035	2
71155	JIFN0716	FN2XGy1035	FN1035/3	1035	3
71155	JIFN0716	FN2XGy1035	FN1035/4	1035	4
71155	JIFN0716	FN2XGy1035	FN1035/5	1035	5
71156	JIFN0717	FN2XGy1036	FN1036/2	1036	2
71156	JIFN0717	FN2XGy1036	FN1036/3	1036	3
71156	JIFN0717	FN2XGy1036	FN1036/4	1036	4
71156	JIFN0717	FN2XGy1036	FN1036/5	1036	5
71157	JIFN0718	FN2XGy1037	FN1037/1	1037	1
71157	JIFN0718	FN2XGy1037	FN1037/3	1037	3
71157	JIFN0718	FN2XGy1037	FN1037/4	1037	4
71158	JIFN0719	FN2XGy1038	FN1038/3	1038	3
71158	JIFN0719	FN2XGy1038	FN1038/5	1038	5
71158	JIFN0719	FN2XGy1038	FN1038/6	1038	6
71158	JIFN0719	FN2XGy1038	FN1038/7	1038	7
71159	JIFN0720	FN2XGy1039	FN1039/6	1039	6
71159	JIFN0720	FN2XGy1039	FN1039/9	1039	9
71159	JIFN0720	FN2XGy1039	FN1039/10	1039	10
71160	JIFN0721	FN2XGy1040	FN1040/3	1040	3
71160	JIFN0721	FN2XGy1040	FN1040/6	1040	6
71160	JIFN0721	FN2XGy1040	FN1040/9	1040	9
71160	JIFN0721	FN2XGy1040	FN1040/11	1040	11
71161	JIFN0722	FN2XGy1041	FN1041/1	1041	1
71161	JIFN0722	FN2XGy1041	FN1041/2	1041	2
71161	JIFN0722	FN2XGy1041	FN1041/3	1041	3
71161	JIFN0722	FN2XGy1041	FN1041/4	1041	4
71162	JIFN0723	FN2XGy1042	FN1042/2	1042	2
71162	JIFN0723	FN2XGy1042	FN1042/3	1042	3
71163	JIFN0724	FN2XGy1044	FN1044/4	1044	4.1
71163	JIFN0724	FN2XGy1044	FN1044/4	1044	4.2
71163	JIFN0724	FN2XGy1044	FN1044/5	1044	5
71164	JIFN0725	FN2XGy1045	FN1045/3	1045	3
71164	JIFN0725	FN2XGy1045	FN1045/4	1045	4
71164	JIFN0725	FN2XGy1045	FN1045/8	1045	8
71164	JIFN0725	FN2XGy1045	FN1045/9	1045	9
71165	JIFN0726	FN2XGy1046	FN1046/2	1046	2
71165	JIFN0726	FN2XGy1046	FN1046/6	1046	6
71166	JIFN0727	FN2XGy1047	FN1047/3	1047	3
71166	JIFN0727	FN2XGy1047	FN1047/6	1047	6
71166	JIFN0727	FN2XGy1047	FN1047/8	1047	8
71166	JIFN0727	FN2XGy1047	FN1047/9	1047	9
71167	JIFN0728	FN2XGy1048	FN1048/1	1048	1
71167	JIFN0728	FN2XGy1048	FN1048/2	1048	2
71167	JIFN0728	FN2XGy1048	FN1048/6	1048	6
71167	JIFN0728	FN2XGy1048	FN1048/7	1048	7
71168	JIFN0729	FN2XGy1049	FN1049/1	1049	1
71168	JIFN0729	FN2XGy1049	FN1049/2	1049	2
71168	JIFN0729	FN2XGy1049	FN1049/3	1049	3
71168	JIFN0729	FN2XGy1049	FN1049/4	1049	4
71169	JIFN0730	FN2XGy1050	FN1050/1	1050	1
71169	JIFN0730	FN2XGy1050	FN1050/2	1050	2
71170	JIFN0731	FN2XGy1052	FN1052/3	1052	3
71170	JIFN0731	FN2XGy1052	FN1052/4	1052	4
71171	JIFN0732	FN2XGy1054	FN1054/2	1054	2
71171	JIFN0732	FN2XGy1054	FN1054/3	1054	3
71171	JIFN0732	FN2XGy1054	FN1054/7	1054	7
71171	JIFN0732	FN2XGy1054	FN1054/8	1054	8
71172	JIFN0733	FN2XGy1055	FN1055/2	1055	2
71172	JIFN0733	FN2XGy1055	FN1055/3	1055	3
71173	JIFN0734	FN2XGy1056	FN1056/4	1056	4
71173	JIFN0734	FN2XGy1056	FN1056/5	1056	5
71174	JIFN0735	FN2XGy1057	FN1057/1	1057	1
71174	JIFN0735	FN2XGy1057	FN1057/3	1057	3
71174	JIFN0735	FN2XGy1057	FN1057/4	1057	4
71174	JIFN0735	FN2XGy1057	FN1057/8	1057	8
71175	JIFN0736	FN2XGy1059	FN1059/1	1059	1
71175	JIFN0736	FN2XGy1059	FN1059/3	1059	3
71175	JIFN0736	FN2XGy1059	FN1059/4	1059	4
71175	JIFN0736	FN2XGy1059	FN1059/5	1059	5
71176	JIFN0737	FN2XGy1060	FN1060/3	1060	3
71176	JIFN0737	FN2XGy1060	FN1060/4	1060	4
71177	JIFN0738	FN2XGy1061	FN1061/1	1061	1
71177	JIFN0738	FN2XGy1061	FN1061/3	1061	3
71177	JIFN0738	FN2XGy1061	FN1061/4	1061	4
71177	JIFN0738	FN2XGy1061	FN1061/6	1061	6
71178	JIFN0739	FN2XGy1062	FN1062/1	1062	1
71178	JIFN0739	FN2XGy1062	FN1062/3	1062	3
71178	JIFN0739	FN2XGy1062	FN1062/4	1062	4
71178	JIFN0739	FN2XGy1062	FN1062/5	1062	5
71179	JIFN0740	FN2XGy1063	FN1063/1	1063	1
71179	JIFN0740	FN2XGy1063	FN1063/2	1063	2
71179	JIFN0740	FN2XGy1063	FN1063/4	1063	4
71180	JIFN0741	FN2XGy1065	FN1065/3	1065	3
71180	JIFN0741	FN2XGy1065	FN1065/4	1065	4
71180	JIFN0741	FN2XGy1065	FN1065/5	1065	5
71181	JIFN0742	FN2XGy1066	FN1066/1	1066	1
71182	JIFN0743	FN2XGy1067	FN1067/1	1067	1
71182	JIFN0743	FN2XGy1067	FN1067/7	1067	7
71182	JIFN0743	FN2XGy1067	FN1067/8	1067	8
71183	JIFN0744	FN2XGy1068	FN1068/3	1068	3
71183	JIFN0744	FN2XGy1068	FN1068/4	1068	4
71183	JIFN0744	FN2XGy1068	FN1068/5	1068	5
71183	JIFN0744	FN2XGy1068	FN1068/6	1068	6
71184	JIFN0745	FN2XGy1069	FN1069/4	1069	4
71184	JIFN0745	FN2XGy1069	FN1069/5	1069	5
71185	JIFN0746	FN2XGy1070	FN1070/2	1070	2
71185	JIFN0746	FN2XGy1070	FN1070/4	1070	4
71186	JIFN0747	FN2XGy1071	FN1071/4	1071	4
71186	JIFN0747	FN2XGy1071	FN1071/5	1071	5
71187	JIFN0748	FN2XGy1072	FN1072/5	1072	5
71188	JIFN0749	FN2XGy1073	FN1073/2	1073	2
71188	JIFN0749	FN2XGy1073	FN1073/3	1073	3
71188	JIFN0749	FN2XGy1073	FN1073/4	1073	4
71188	JIFN0749	FN2XGy1073	FN1073/5	1073	5
71189	JIFN0750	FN2XGy1075	FN1075/3	1075	3
71189	JIFN0750	FN2XGy1075	FN1075/4	1075	4
71189	JIFN0750	FN2XGy1075	FN1075/5	1075	5
71189	JIFN0750	FN2XGy1075	FN1075/6	1075	6
71190	JIFN0751	FN2XGy1076	FN1076/7	1076	7
71190	JIFN0751	FN2XGy1076	FN1076/8	1076	8
71191	JIFN0752	FN2XGy1077	FN1077/3	1077	3
71191	JIFN0752	FN2XGy1077	FN1077/4	1077	4
71191	JIFN0752	FN2XGy1077	FN1077/5	1077	5
71192	JIFN0753	FN2XGy1079	FN1079/3	1079	3
71192	JIFN0753	FN2XGy1079	FN1079/5	1079	5
71192	JIFN0753	FN2XGy1079	FN1079/6	1079	6
71192	JIFN0753	FN2XGy1079	FN1079/9	1079	9
71192	JIFN0753	FN2XGy1079	FN1079/10	1079	10
71193	JIFN0754	FN2XGy1080	FN1080/2	1080	2
71193	JIFN0754	FN2XGy1080	FN1080/3	1080	3
71193	JIFN0754	FN2XGy1080	FN1080/4	1080	4
71194	JIFN0755	FN2XGy1081	FN1081/3	1081	3
71194	JIFN0755	FN2XGy1081	FN1081/4	1081	4
71194	JIFN0755	FN2XGy1081	FN1081/5	1081	5
71194	JIFN0755	FN2XGy1081	FN1081/6	1081	6
71194	JIFN0755	FN2XGy1081	FN1081/7	1081	7
71195	JIFN0756	FN2XGy1082	FN1082/4	1082	4
71195	JIFN0756	FN2XGy1082	FN1082/5	1082	5
71195	JIFN0756	FN2XGy1082	FN1082/6	1082	6
71195	JIFN0756	FN2XGy1082	FN1082/7	1082	7
71196	JIFN0757	FN2XGy1084	FN1084/1#1	1084	1.1
71196	JIFN0757	FN2XGy1084	FN1084/1#2	1084	1.2
71196	JIFN0757	FN2XGy1084	FN1084/1#3	1084	1.3
71196	JIFN0757	FN2XGy1084	FN1084/1#4	1084	1.4
71196	JIFN0757	FN2XGy1084	FN1084/2	1084	2
71197	JIFN0758	FN2XGy1085	FN1085/1	1085	1
71197	JIFN0758	FN2XGy1085	FN1085/2	1085	2
71198	JIFN0759	FN2XGy1086	FN1086/3	1086	3
71199	JIFN0760	FN2XGy1087	FN1087/1	1087	1
71200	JIFN0761	FN2XGy1088	FN1088/4	1088	4
71200	JIFN0761	FN2XGy1088	FN1088/8	1088	8
71200	JIFN0761	FN2XGy1088	FN1088/10	1088	10
71201	JIFN0762	FN2XGy1089	FN1089/3	1089	3
71201	JIFN0762	FN2XGy1089	FN1089/4	1089	4
71201	JIFN0762	FN2XGy1089	FN1089/5	1089	5
71201	JIFN0762	FN2XGy1089	FN1089/6	1089	6
71201	JIFN0762	FN2XGy1089	FN1089/7	1089	7
71202	JIFN0763	FN2XGy1091	FN1091/3	1091	3
71202	JIFN0763	FN2XGy1091	FN1091/4	1091	4
71202	JIFN0763	FN2XGy1091	FN1091/4	1091	4.1
72234	DPRM0153	FN1091/4 BC2 #1	FN1091/4 BC2 #1	1091	4.1
71202	JIFN0763	FN2XGy1091	FN1091/4	1091	4.2
72235	DPRM0154	FN1091/4 BC2 #2	FN1091/4 BC2 #2	1091	4.2
72236	DPRM0155	FN1091/4 BC2 #3	FN1091/4 BC2 #3	1091	4.3
72237	DPRM0156	FN1091/4 BC2 #4	FN1091/4 BC2 #4	1091	4.4
71203	JIFN0764	FN2XGy1092	FN1092/2	1092	2
71203	JIFN0764	FN2XGy1092	FN1092/3	1092	3
71204	JIFN0765	FN2XGy1095	FN1095/1	1095	1
71205	JIFN0766	FN2XGy1096	FN1096/4	1096	4
71205	JIFN0766	FN2XGy1096	FN1096/7	1096	7
71205	JIFN0766	FN2XGy1096	FN1096/8	1096	8
71206	JIFN0767	FN2XGy1097	FN1097/3	1097	3
71206	JIFN0767	FN2XGy1097	FN1097/4	1097	4
71207	JIFN0768	FN2XGy1098	FN1098/2	1098	2
71207	JIFN0768	FN2XGy1098	FN1098/4	1098	4
71207	JIFN0768	FN2XGy1098	FN1098/5	1098	5
71208	JIFN0769	FN2XGy1099	FN1099/2	1099	2
71208	JIFN0769	FN2XGy1099	FN1099/4	1099	4
71209	JIFN0770	FN2XGy1100	FN1100/2	1100	2
71209	JIFN0770	FN2XGy1100	FN1100/3	1100	3
71210	JIFN0771	FN2XGy1101	FN1101/2	1101	2
71210	JIFN0771	FN2XGy1101	FN1101/3	1101	3
71210	JIFN0771	FN2XGy1101	FN1101/4	1101	4
71211	JIFN0772	FN2XGy1103	FN1103/4	1103	4
71211	JIFN0772	FN2XGy1103	FN1103/8	1103	8
71211	JIFN0772	FN2XGy1103	FN1103/9	1103	9
71212	JIFN0773	FN2XGy1105	FN1105/2	1105	2
71212	JIFN0773	FN2XGy1105	FN1105/3	1105	3
71213	JIFN0774	FN2XGy1106	FN1106/2	1106	2
71213	JIFN0774	FN2XGy1106	FN1106/3	1106	3
71214	JIFN0775	FN2XGy1107	FN1107/4	1107	4
71214	JIFN0775	FN2XGy1107	FN1107/9	1107	9
71214	JIFN0775	FN2XGy1107	FN1107/10	1107	10
71215	JIFN0776	FN2XGy1108	FN1108/3	1108	3
71215	JIFN0776	FN2XGy1108	FN1108/9	1108	9
71215	JIFN0776	FN2XGy1108	FN1108/11	1108	11
71216	JIFN0777	FN2XGy1109	FN1109/2	1109	2
71216	JIFN0777	FN2XGy1109	FN1109/3	1109	3
71217	JIFN0778	FN2XGy1110	FN1110/5	1110	5
71217	JIFN0778	FN2XGy1110	FN1110/6	1110	6
71217	JIFN0778	FN2XGy1110	FN1110/7	1110	7
71218	JIFN0779	FN2XGy1111	FN1111/6	1111	6
71218	JIFN0779	FN2XGy1111	FN1111/7	1111	7
71218	JIFN0779	FN2XGy1111	FN1111/8	1111	8
71219	JIFN0780	FN2XGy1112	FN1112/1	1112	1
71220	JIFN0781	FN2XGy1114	FN1114/2	1114	2
71220	JIFN0781	FN2XGy1114	FN1114/3	1114	3
71220	JIFN0781	FN2XGy1114	FN1114/3	1114	3
71220	JIFN0781	FN2XGy1114	FN1114/4	1114	4
71221	JIFN0782	FN2XGy1115	FN1115/3	1115	3
71221	JIFN0782	FN2XGy1115	FN1115/6	1115	6
71221	JIFN0782	FN2XGy1115	FN1115/7	1115	7
72228	JIFN1789	FN2XGyM31116	M31116/1	1116	1
71222	JIFN0783	FN2XGy1116	FN1116/7	1116	7
71222	JIFN0783	FN2XGy1116	FN1116/8	1116	8
71222	JIFN0783	FN2XGy1116	FN1116/9	1116	9
71223	JIFN0784	FN2XGy1117	FN1117/1	1117	1
71223	JIFN0784	FN2XGy1117	FN1117/2	1117	2
71223	JIFN0784	FN2XGy1117	FN1117/2	1117	2
71224	JIFN0785	FN2XGy1118	FN1118/1	1118	1
71225	JIFN0786	FN2XGy1119	FN1119/2	1119	2
71225	JIFN0786	FN2XGy1119	FN1119/3	1119	3
71225	JIFN0786	FN2XGy1119	FN1119/4	1119	4
71226	JIFN0787	FN2XGy1120	FN1120/2	1120	2
71226	JIFN0787	FN2XGy1120	FN1120/4	1120	4
71226	JIFN0787	FN2XGy1120	FN1120/5	1120	5
71226	JIFN0787	FN2XGy1120	FN1120/5	1120	5.1
71226	JIFN0787	FN2XGy1120	FN1120/5	1120	5.2
71227	JIFN0788	FN2XGy1121	FN1121/3	1121	3
71227	JIFN0788	FN2XGy1121	FN1121/4	1121	4
71228	JIFN0789	FN2XGy1122	FN1122/5	1122	5
71228	JIFN0789	FN2XGy1122	FN1122/6	1122	6
71228	JIFN0789	FN2XGy1122	FN1122/7	1122	7
71229	JIFN0790	FN2XGy1123	FN1123/5	1123	5
71229	JIFN0790	FN2XGy1123	FN1123/7	1123	7
71229	JIFN0790	FN2XGy1123	FN1123/8	1123	8
71230	JIFN0791	FN2XGy1124	FN1124/2	1124	2
71230	JIFN0791	FN2XGy1124	FN1124/3	1124	3
71230	JIFN0791	FN2XGy1124	FN1124/4	1124	4
71231	JIFN0792	FN2XGy1125	FN1125/5	1125	5
71231	JIFN0792	FN2XGy1125	FN1125/6	1125	6
71231	JIFN0792	FN2XGy1125	FN1125/7	1125	7
71232	JIFN0793	FN2XGy1126	FN1126/2	1126	2
71232	JIFN0793	FN2XGy1126	FN1126/3	1126	3
71233	JIFN0794	FN2XGy1127	FN1127/1	1127	1
71233	JIFN0794	FN2XGy1127	FN1127/3	1127	3
71233	JIFN0794	FN2XGy1127	FN1127/4	1127	4
71234	JIFN0795	FN2XGy1128	FN1128/8	1128	8
71234	JIFN0795	FN2XGy1128	FN1128/12	1128	12
71234	JIFN0795	FN2XGy1128	FN1128/13	1128	13
71235	JIFN0796	FN2XGy1129	FN1129/4	1129	4
71235	JIFN0796	FN2XGy1129	FN1129/9	1129	9
71235	JIFN0796	FN2XGy1129	FN1129/10	1129	10
71236	JIFN0797	FN2XGy1130	FN1130/3	1130	3
71236	JIFN0797	FN2XGy1130	FN1130/4	1130	4
71236	JIFN0797	FN2XGy1130	FN1130/5	1130	5
71237	JIFN0798	FN2XGy1131	FN1131/5	1131	5
71237	JIFN0798	FN2XGy1131	FN1131/6	1131	6
71237	JIFN0798	FN2XGy1131	FN1131/7	1131	7
71238	JIFN0799	FN2XGy1132	FN1132/1	1132	1
71239	JIFN0800	FN2XGy1133	FN1133/1	1133	1
71240	JIFN0801	FN2XGy1134	FN1134/5	1134	5
71240	JIFN0801	FN2XGy1134	FN1134/6	1134	6
71241	JIFN0802	FN2XGy1136	FN1136/4	1136	4
71241	JIFN0802	FN2XGy1136	FN1136/5	1136	5
71242	JIFN0803	FN2XGy1137	FN1137/4	1137	4
71242	JIFN0803	FN2XGy1137	FN1137/5	1137	5
71243	JIFN0804	FN2XGy1138	FN1138/4	1138	4
71243	JIFN0804	FN2XGy1138	FN1138/5	1138	5
71244	JIFN0805	FN2XGy1139	FN1139/2	1139	2
71244	JIFN0805	FN2XGy1139	FN1139/3	1139	3
71244	JIFN0805	FN2XGy1139	FN1139/4	1139	4
71244	JIFN0805	FN2XGy1139	FN1139/5	1139	5
71245	JIFN0806	FN2XGy1140	FN1140/1	1140	1
71245	JIFN0806	FN2XGy1140	FN1140/2	1140	2
71246	JIFN0807	FN2XGy1141	FN1141/1	1141	1
71246	JIFN0807	FN2XGy1141	FN1141/2	1141	2
71247	JIFN0808	FN2XGy1142	FN1142/4	1142	4
71247	JIFN0808	FN2XGy1142	FN1142/7	1142	7
71247	JIFN0808	FN2XGy1142	FN1142/8	1142	8
71248	JIFN0809	FN2XGy1144	FN1144/1	1144	1
71249	JIFN0810	FN2XGy1145	FN1145/3	1145	3
71249	JIFN0810	FN2XGy1145	FN1145/4	1145	4
71249	JIFN0810	FN2XGy1145	FN1145/5	1145	5
71250	JIFN0811	FN2XGy1146	FN1146/5	1146	5
71250	JIFN0811	FN2XGy1146	FN1146/9	1146	9
71250	JIFN0811	FN2XGy1146	FN1146/10	1146	10
71251	JIFN0812	FN2XGy1147	FN1147/2	1147	2
71251	JIFN0812	FN2XGy1147	FN1147/3	1147	3
71252	JIFN0813	FN2XGy1148	FN1148/1	1148	1
71252	JIFN0813	FN2XGy1148	FN1148/2	1148	2
71253	JIFN0814	FN2XGy1149	FN1149/4	1149	4
71253	JIFN0814	FN2XGy1149	FN1149/5	1149	5
71253	JIFN0814	FN2XGy1149	FN1149/6	1149	6
71254	JIFN0815	FN2XGy1151	FN1151/2	1151	2
71254	JIFN0815	FN2XGy1151	FN1151/3	1151	3
71255	JIFN0816	FN2XGy1152	FN1152/2	1152	2
71255	JIFN0816	FN2XGy1152	FN1152/3	1152	3
71255	JIFN0816	FN2XGy1152	FN1152/4	1152	4
71256	JIFN0817	FN2XGy1153	FN1153/4	1153	4
71256	JIFN0817	FN2XGy1153	FN1153/5	1153	5
71257	JIFN0818	FN2XGy1154	FN1154/8	1154	8
71257	JIFN0818	FN2XGy1154	FN1154/9	1154	9
71258	JIFN0819	FN2XGy1155	FN1155/2	1155	2
71258	JIFN0819	FN2XGy1155	FN1155/3	1155	3
71258	JIFN0819	FN2XGy1155	FN1155/4	1155	4
71259	JIFN0820	FN2XGy1156	FN1156/3	1156	3
71259	JIFN0820	FN2XGy1156	FN1156/10	1156	10
71259	JIFN0820	FN2XGy1156	FN1156/11	1156	11
71260	JIFN0821	FN2XGy1157	FN1157/2	1157	2
71260	JIFN0821	FN2XGy1157	FN1157/3	1157	3
71260	JIFN0821	FN2XGy1157	FN1157/4	1157	4
71261	JIFN0822	FN2XGy1158	FN1158/6	1158	6
71261	JIFN0822	FN2XGy1158	FN1158/7	1158	7
71262	JIFN0823	FN2XGy1159	FN1159/6	1159	6
71262	JIFN0823	FN2XGy1159	FN1159/10	1159	10
71262	JIFN0823	FN2XGy1159	FN1159/12	1159	12
71263	JIFN0824	FN2XGy1160	FN1160/3	1160	3
71263	JIFN0824	FN2XGy1160	FN1160/8	1160	8
71263	JIFN0824	FN2XGy1160	FN1160/9	1160	9
71264	JIFN0825	FN2XGy1161	FN1161/1	1161	1
71264	JIFN0825	FN2XGy1161	FN1161/5	1161	5
71265	JIFN0826	FN2XGy1162	FN1162/1	1162	1
71265	JIFN0826	FN2XGy1162	FN1162/2	1162	2
71266	JIFN0827	FN2XGy1163	FN1163/3	1163	3
71266	JIFN0827	FN2XGy1163	FN1163/6	1163	6
71266	JIFN0827	FN2XGy1163	FN1163/8	1163	8
71267	JIFN0828	FN2XGy1165	FN1165/3	1165	3
71267	JIFN0828	FN2XGy1165	FN1165/8	1165	8
71267	JIFN0828	FN2XGy1165	FN1165/10	1165	10
71268	JIFN0829	FN2XGy1166	FN1166/3	1166	3
71268	JIFN0829	FN2XGy1166	FN1166/5	1166	5
71268	JIFN0829	FN2XGy1166	FN1166/6	1166	6
71269	JIFN0830	FN2XGy1167	FN1167/3	1167	3
71269	JIFN0830	FN2XGy1167	FN1167/4	1167	4
71269	JIFN0830	FN2XGy1167	FN1167/6	1167	6
71269	JIFN0830	FN2XGy1167	FN1167/7	1167	7
71270	JIFN0831	FN2XGy1168	FN1168/1	1168	1
71270	JIFN0831	FN2XGy1168	FN1168/3	1168	3
71270	JIFN0831	FN2XGy1168	FN1168/4	1168	4
71271	JIFN0832	FN2XGy1169	FN1169/1	1169	1
71271	JIFN0832	FN2XGy1169	FN1169/2	1169	2
71272	JIFN0833	FN2XGy1170	FN1170/4	1170	4
71272	JIFN0833	FN2XGy1170	FN1170/5	1170	5
71273	JIFN0834	FN2XGy1172	FN1172/2	1172	2
71273	JIFN0834	FN2XGy1172	FN1172/4	1172	4
71274	JIFN0835	FN2XGy1173	FN1173/1	1173	1
71274	JIFN0835	FN2XGy1173	FN1173/5	1173	5
71275	JIFN0836	FN2XGy1174	FN1174/3	1174	3
71275	JIFN0836	FN2XGy1174	FN1174/4	1174	4
71275	JIFN0836	FN2XGy1174	FN1174/5	1174	5
71276	JIFN0837	FN2XGy1175	FN1175/4	1175	4
71276	JIFN0837	FN2XGy1175	FN1175/5	1175	5
71277	JIFN0838	FN2XGy1177	FN1177/4	1177	4
71277	JIFN0838	FN2XGy1177	FN1177/5	1177	5
71278	JIFN0839	FN2XGy1178	FN1178/2	1178	2
71278	JIFN0839	FN2XGy1178	FN1178/3	1178	3
71278	JIFN0839	FN2XGy1178	FN1178/4	1178	4
71279	JIFN0840	FN2XGy1179	FN1179/2	1179	2
71279	JIFN0840	FN2XGy1179	FN1179/3	1179	3
71279	JIFN0840	FN2XGy1179	FN1179/4	1179	4
71280	JIFN0841	FN2XGy1182	FN1182/1	1182	1
71280	JIFN0841	FN2XGy1182	FN1182/3	1182	3
71281	JIFN0842	FN2XGy1184	FN1184/3	1184	3
71281	JIFN0842	FN2XGy1184	FN1184/5	1184	5
71281	JIFN0842	FN2XGy1184	FN1184/6	1184	6
71282	JIFN0843	FN2XGy1185	FN1185/1	1185	1
71282	JIFN0843	FN2XGy1185	FN1185/2	1185	2
71283	JIFN0844	FN2XGy1186	FN1186/2	1186	2
71283	JIFN0844	FN2XGy1186	FN1186/3	1186	3
71284	JIFN0845	FN2XGy1187	FN1187/1	1187	1
71284	JIFN0845	FN2XGy1187	FN1187/2	1187	2
71285	JIFN0846	FN2XGy1188	FN1188/3	1188	3
71285	JIFN0846	FN2XGy1188	FN1188/4	1188	4
71285	JIFN0846	FN2XGy1188	FN1188/6	1188	6
71286	JIFN0847	FN2XGy1189	FN1189/1	1189	1
71286	JIFN0847	FN2XGy1189	FN1189/2	1189	2
71287	JIFN0848	FN2XGy1190	FN1190/3	1190	3
71288	JIFN0849	FN2XGy1191	FN1191/3	1191	3
71288	JIFN0849	FN2XGy1191	FN1191/4	1191	4
71289	JIFN0850	FN2XGy1192	FN1192/3	1192	3
71289	JIFN0850	FN2XGy1192	FN1192/4	1192	4
71290	JIFN0851	FN2XGy1193	FN1193/3	1193	3
71290	JIFN0851	FN2XGy1193	FN1193/4	1193	4
71290	JIFN0851	FN2XGy1193	FN1193/6	1193	6
71291	JIFN0852	FN2XGy1194	FN1194/3	1194	3
71291	JIFN0852	FN2XGy1194	FN1194/8	1194	8
71292	JIFN0853	FN2XGy1195	FN1195/2	1195	2
71292	JIFN0853	FN2XGy1195	FN1195/4	1195	4
71293	JIFN0854	FN2XGy1196	FN1196/1	1196	1
71294	JIFN0855	FN2XGy1197	FN1197/1	1197	1
71294	JIFN0855	FN2XGy1197	FN1197/1	1197	1.1
71294	JIFN0855	FN2XGy1197	FN1197/1	1197	1.2
71295	JIFN0856	FN2XGy1198	FN1198/1	1198	1
71296	JIFN0857	FN2XGy1199	FN1199/2	1199	2
71296	JIFN0857	FN2XGy1199	FN1199/3	1199	3
71296	JIFN0857	FN2XGy1199	FN1199/5	1199	5
71297	JIFN0858	FN2XGy1200	FN1200/4	1200	4
71297	JIFN0858	FN2XGy1200	FN1200/5	1200	5
71297	JIFN0858	FN2XGy1200	FN1200/6	1200	6
71298	JIFN0859	FN2XGy1201	FN1201/4	1201	4
71298	JIFN0859	FN2XGy1201	FN1201/6	1201	6
71298	JIFN0859	FN2XGy1201	FN1201/7	1201	7
71299	JIFN0860	FN2XGy1202	FN1202/1	1202	1
71299	JIFN0860	FN2XGy1202	FN1202/3	1202	3
71299	JIFN0860	FN2XGy1202	FN1202/4	1202	4
71300	JIFN0861	FN2XGy1203	FN1203/1	1203	1
71300	JIFN0861	FN2XGy1203	FN1203/2	1203	2
71301	JIFN0862	FN2XGy1204	FN1204/2	1204	2
71301	JIFN0862	FN2XGy1204	FN1204/3	1204	3
71302	JIFN0863	FN2XGy1205	FN1205/1	1205	1
71302	JIFN0863	FN2XGy1205	FN1205/2	1205	2
71303	JIFN0864	FN2XGy1206	FN1206/4	1206	4
71303	JIFN0864	FN2XGy1206	FN1206/6	1206	6
71303	JIFN0864	FN2XGy1206	FN1206/7	1206	7
71304	JIFN0865	FN2XGy1207	FN1207/1	1207	1
71304	JIFN0865	FN2XGy1207	FN1207/2	1207	2
71304	JIFN0865	FN2XGy1207	FN1207/3	1207	3
71305	JIFN0866	FN2XGy1208	FN1208/7	1208	7
71306	JIFN0867	FN2XGy1209	FN1209/1	1209	1
71307	JIFN0868	FN2XGy1210	FN1210/1	1210	1
71307	JIFN0868	FN2XGy1210	FN1210/2	1210	2
71307	JIFN0868	FN2XGy1210	FN1210/3	1210	3
71308	JIFN0869	FN2XGy1211	FN1211/1	1211	1
71308	JIFN0869	FN2XGy1211	FN1211/2	1211	2
71309	JIFN0870	FN2XGy1212	FN1212/1	1212	1
71309	JIFN0870	FN2XGy1212	FN1212/2	1212	2
71309	JIFN0870	FN2XGy1212	FN1212/3	1212	3
71310	JIFN0871	FN2XGy1213	FN1213/2	1213	2
71310	JIFN0871	FN2XGy1213	FN1213/3	1213	3
71310	JIFN0871	FN2XGy1213	FN1213/4	1213	4
71311	JIFN0872	FN2XGy1214	FN1214/4	1214	4
71311	JIFN0872	FN2XGy1214	FN1214/6	1214	6
71311	JIFN0872	FN2XGy1214	FN1214/8	1214	8
71312	JIFN0873	FN2XGy1215	FN1215/1	1215	1
71313	JIFN0874	FN2XGy1216	FN1216/8	1216	8
71313	JIFN0874	FN2XGy1216	FN1216/9	1216	9
71314	JIFN0875	FN2XGy1218	FN1218/4	1218	4
71314	JIFN0875	FN2XGy1218	FN1218/6	1218	6
71314	JIFN0875	FN2XGy1218	FN1218/9	1218	9
71314	JIFN0875	FN2XGy1218	FN1218/10	1218	10
71315	JIFN0876	FN2XGy1220	FN1220/2	1220	2
71315	JIFN0876	FN2XGy1220	FN1220/3	1220	3
71315	JIFN0876	FN2XGy1220	FN1220/4	1220	4
71316	JIFN0877	FN2XGy1221	FN1221/1	1221	1
71317	JIFN0878	FN2XGy1222	FN1222/2	1222	2
71317	JIFN0878	FN2XGy1222	FN1222/5	1222	5
71317	JIFN0878	FN2XGy1222	FN1222/7	1222	7
71318	JIFN0879	FN2XGy1223	FN1223/1	1223	1
71318	JIFN0879	FN2XGy1223	FN1223/2	1223	2
71318	JIFN0879	FN2XGy1223	FN1223/4	1223	4
71319	JIFN0880	FN2XGy1224	FN1224/4	1224	4
71319	JIFN0880	FN2XGy1224	FN1224/6	1224	6
71319	JIFN0880	FN2XGy1224	FN1224/7	1224	7
71320	JIFN0881	FN2XGy1225	FN1225/2	1225	2
71320	JIFN0881	FN2XGy1225	FN1225/3	1225	3
71320	JIFN0881	FN2XGy1225	FN1225/4	1225	4
71321	JIFN0882	FN2XGy1226	FN1226/1	1226	1
71321	JIFN0882	FN2XGy1226	FN1226/2	1226	2
71322	JIFN0883	FN2XGy1227	FN1227/2	1227	2
71322	JIFN0883	FN2XGy1227	FN1227/3	1227	3
71322	JIFN0883	FN2XGy1227	FN1227/4	1227	4
71323	JIFN0884	FN2XGy1228	FN1228/1	1228	1
71323	JIFN0884	FN2XGy1228	FN1228/7	1228	7
71323	JIFN0884	FN2XGy1228	FN1228/8	1228	8
71323	JIFN0884	FN2XGy1228	FN1228/9	1228	9
71324	JIFN0885	FN2XGy1229	FN1229/1	1229	1
71325	JIFN0886	FN2XGy1230	FN1230/3	1230	3
71325	JIFN0886	FN2XGy1230	FN1230/11	1230	11
71325	JIFN0886	FN2XGy1230	FN1230/13	1230	13
71326	JIFN0887	FN2XGy1231	FN1231/2	1231	2
71326	JIFN0887	FN2XGy1231	FN1231/3	1231	3
71327	JIFN0888	FN2XGy1232	FN1232/4	1232	4
71327	JIFN0888	FN2XGy1232	FN1232/5	1232	5
71327	JIFN0888	FN2XGy1232	FN1232/6	1232	6
71328	JIFN0889	FN2XGy1233	FN1233/3	1233	3.1
72238	DPRM0157	FN1233/3 BC1	FN1233/3 BC1	1233	3.2
71328	JIFN0889	FN2XGy1233	FN1233/7	1233	7
71328	JIFN0889	FN2XGy1233	FN1233/8	1233	8
71329	JIFN0890	FN2XGy1234	FN1234/1	1234	1
71329	JIFN0890	FN2XGy1234	FN1234/2	1234	2
71329	JIFN0890	FN2XGy1234	FN1234/3	1234	3
71330	JIFN0891	FN2XGy1235	FN1235/2	1235	2
71330	JIFN0891	FN2XGy1235	FN1235/4	1235	4
71331	JIFN0892	FN2XGy1236	FN1236/2	1236	2
71331	JIFN0892	FN2XGy1236	FN1236/3	1236	3
71332	JIFN0893	FN2XGy1237	FN1237/2	1237	2
71332	JIFN0893	FN2XGy1237	FN1237/3	1237	3
71332	JIFN0893	FN2XGy1237	FN1237/4	1237	4
71333	JIFN0894	FN2XGy1238	FN1238/1	1238	1
71333	JIFN0894	FN2XGy1238	FN1238/2	1238	2
71334	JIFN0895	FN2XGy1239	FN1239/1	1239	1
71334	JIFN0895	FN2XGy1239	FN1239/2	1239	2
71335	JIFN0896	FN2XGy1240	FN1240/1	1240	1
71335	JIFN0896	FN2XGy1240	FN1240/2	1240	2
71335	JIFN0896	FN2XGy1240	FN1240/3	1240	3
71336	JIFN0897	FN2XGy1242	FN1242/1	1242	1
71336	JIFN0897	FN2XGy1242	FN1242/3	1242	3
71336	JIFN0897	FN2XGy1242	FN1242/4	1242	4
71337	JIFN0898	FN2XGy1243	FN1243/1	1243	1
71337	JIFN0898	FN2XGy1243	FN1243/3	1243	3
71338	JIFN0899	FN2XGy1244	FN1244/2	1244	2
71338	JIFN0899	FN2XGy1244	FN1244/3	1244	3
71339	JIFN0900	FN2XGy1245	FN1245/1	1245	1
71339	JIFN0900	FN2XGy1245	FN1245/2	1245	2
71340	JIFN0901	FN2XGy1247	FN1247/1	1247	1
71340	JIFN0901	FN2XGy1247	FN1247/2	1247	2
71341	JIFN0902	FN2XGy1248	FN1248/7	1248	7
71341	JIFN0902	FN2XGy1248	FN1248/8	1248	8
71341	JIFN0902	FN2XGy1248	FN1248/9	1248	9
71342	JIFN0903	FN2XGy1249	FN1249/4	1249	4
71342	JIFN0903	FN2XGy1249	FN1249/6	1249	6
71342	JIFN0903	FN2XGy1249	FN1249/7	1249	7
71343	JIFN0904	FN2XGy1250	FN1250/1	1250	1
71343	JIFN0904	FN2XGy1250	FN1250/2	1250	2
71344	JIFN0905	FN2XGy1251	FN1251/1	1251	1
71345	JIFN0906	FN2XGy1252	FN1252/3	1252	3
71345	JIFN0906	FN2XGy1252	FN1252/4	1252	4
71346	JIFN0907	FN2XGy1253	FN1253/1	1253	1
71346	JIFN0907	FN2XGy1253	FN1253/3	1253	3
72229	JIFN1790	FN2XGyM31255	M31255/1	1255	1
71347	JIFN0908	FN2XGy1255	FN1255/2	1255	2
71348	JIFN0909	FN2XGy1256	FN1256/2	1256	2
71349	JIFN0910	FN2XGy1257	FN1257/4	1257	4
71349	JIFN0910	FN2XGy1257	FN1257/7	1257	7
71349	JIFN0910	FN2XGy1257	FN1257/8	1257	8
71350	JIFN0911	FN2XGy1258	FN1258/4	1258	4
71350	JIFN0911	FN2XGy1258	FN1258/6	1258	6
71350	JIFN0911	FN2XGy1258	FN1258/7	1258	7
71351	JIFN0912	FN2XGy1259	FN1259/5	1259	5
71351	JIFN0912	FN2XGy1259	FN1259/6	1259	6
71351	JIFN0912	FN2XGy1259	FN1259/7	1259	7
71352	JIFN0913	FN2XGy1260	FN1260/1	1260	1
71352	JIFN0913	FN2XGy1260	FN1260/2	1260	2
71352	JIFN0913	FN2XGy1260	FN1260/3	1260	3
71353	JIFN0914	FN2XGy1261	FN1261/3	1261	3
71353	JIFN0914	FN2XGy1261	FN1261/4	1261	4
71353	JIFN0914	FN2XGy1261	FN1261/6	1261	6
71354	JIFN0915	FN2XGy1263	FN1263/1	1263	1
71354	JIFN0915	FN2XGy1263	FN1263/3	1263	3
71355	JIFN0916	FN2XGy1264	FN1264/2	1264	2
71355	JIFN0916	FN2XGy1264	FN1264/3	1264	3
71355	JIFN0916	FN2XGy1264	FN1264/4	1264	4
71356	JIFN0917	FN2XGy1265	FN1265/1	1265	1
71356	JIFN0917	FN2XGy1265	FN1265/3	1265	3
71357	JIFN0918	FN2XGy1266	FN1266/5	1266	5
71357	JIFN0918	FN2XGy1266	FN1266/9	1266	9
71357	JIFN0918	FN2XGy1266	FN1266/10	1266	10
71358	JIFN0919	FN2XGy1267	FN1267/2	1267	2
71358	JIFN0919	FN2XGy1267	FN1267/3	1267	3
71358	JIFN0919	FN2XGy1267	FN1267/4	1267	4
71359	JIFN0920	FN2XGy1268	FN1268/2	1268	2
71359	JIFN0920	FN2XGy1268	FN1268/8	1268	8
71359	JIFN0920	FN2XGy1268	FN1268/9	1268	9
71360	JIFN0921	FN2XGy1269	FN1269/5	1269	5
71360	JIFN0921	FN2XGy1269	FN1269/6	1269	6
71360	JIFN0921	FN2XGy1269	FN1269/7	1269	7
71361	JIFN0922	FN2XGy1270	FN1270/5	1270	5
71361	JIFN0922	FN2XGy1270	FN1270/6	1270	6
71361	JIFN0922	FN2XGy1270	FN1270/7	1270	7
71362	JIFN0923	FN2XGy1271	FN1271/1	1271	1
71363	JIFN0924	FN2XGy1273	FN1273/1	1273	1
71363	JIFN0924	FN2XGy1273	FN1273/2	1273	2
71363	JIFN0924	FN2XGy1273	FN1273/4	1273	4
71364	JIFN0925	FN2XGy1274	FN1274/1	1274	1
71364	JIFN0925	FN2XGy1274	FN1274/2	1274	2
71364	JIFN0925	FN2XGy1274	FN1274/3	1274	3
71365	JIFN0926	FN2XGy1275	FN1275/4	1275	4
71365	JIFN0926	FN2XGy1275	FN1275/5	1275	5
71365	JIFN0926	FN2XGy1275	FN1275/6	1275	6
71366	JIFN0927	FN2XGy1276	FN1276/5	1276	5
71366	JIFN0927	FN2XGy1276	FN1276/6	1276	6
71366	JIFN0927	FN2XGy1276	FN1276/8	1276	8
71367	JIFN0928	FN2XGy1277	FN1277/5	1277	5
71367	JIFN0928	FN2XGy1277	FN1277/8	1277	8
71367	JIFN0928	FN2XGy1277	FN1277/9	1277	9
71368	JIFN0929	FN2XGy1278	FN1278/1	1278	1
71369	JIFN0930	FN2XGy1279	FN1279/3	1279	3
71369	JIFN0930	FN2XGy1279	FN1279/4	1279	4
71369	JIFN0930	FN2XGy1279	FN1279/5	1279	5
71370	JIFN0931	FN2XGy1281	FN1281/1	1281	1
71370	JIFN0931	FN2XGy1281	FN1281/2	1281	2
71370	JIFN0931	FN2XGy1281	FN1281/3	1281	3
71371	JIFN0932	FN2XGy1290	FN1290/2	1290	2
71371	JIFN0932	FN2XGy1290	FN1290/2#1	1290	2.1
71371	JIFN0932	FN2XGy1290	FN1290/2#2	1290	2.2
71371	JIFN0932	FN2XGy1290	FN1290/2#3	1290	2.3
71371	JIFN0932	FN2XGy1290	FN1290/2#4	1290	2.4
71372	JIFN0933	FN2XGy1292	FN1292/4	1292	4
71373	JIFN0934	FN2XGy1295	FN1295/1	1295	1
71374	JIFN0935	FN2XGy1296	FN1296/2	1296	2
71375	JIFN0936	FN2XGy1316	FN1316/2	1316	2
71376	JIFN0937	FN2XGy1321	FN1321/1	1321	1
71379	JIFN0940	FN2XGy1347	FN1347/6	1347	6
71379	JIFN0940	FN2XGy1347	FN1347/8	1347	8
71380	JIFN0941	FN2XGy1352	FN1352/1	1352	1
71381	JIFN0942	FN2XGy1365	FN1365/2	1365	2
71382	JIFN0943	FN2XGy1367	FN1367/1	1367	1
71383	JIFN0944	FN2XGy1372	FN1372/2	1372	2
71384	JIFN0945	FN2XGy1396	FN1396/4	1396	4
71385	JIFN0946	FN2XGy1415	FN1415/1	1415	1
71386	JIFN0947	FN2XGy1416	FN1416/2	1416	2
71387	JIFN0948	FN2XGy1422	FN1422/3	1422	3
71388	JIFN0949	FN2XGy1436	FN1436/1	1436	1
71389	JIFN0950	FN2XGy1440	FN1440/2	1440	2
71390	JIFN0951	FN2XGy1453	FN1453/1	1453	1
71390	JIFN0951	FN2XGy1453	FN1453/1#1	1453	1.1
71390	JIFN0951	FN2XGy1453	FN1453/1#2	1453	1.2
71390	JIFN0951	FN2XGy1453	FN1453/1#3	1453	1.3
71390	JIFN0951	FN2XGy1453	FN1453/1#4	1453	1.4
71391	JIFN0952	FN2XGy1457	FN1457/1	1457	1
71392	JIFN0953	FN2XGy1463	FN1463/4	1463	4
71393	JIFN0954	FN2XGy1466	FN1466/3	1466	3.1
71393	JIFN0954	FN2XGy1466	FN1466/3	1466	3.2
71394	JIFN0955	FN2XGy1473	FN1473/3	1473	3
71395	JIFN0956	FN2XGy1484	FN1484/1	1484	1
71396	JIFN0957	FN2XGy1504	FN1504/3	1504	3
71397	JIFN0958	FN2XGy1518	FN1518/4	1518	4
72239	DPRM0158	FN1518/4 BC2#1	FN1518/4 BC2#1	1518	4.1
72240	DPRM0159	FN1518/4 BC2#2	FN1518/4 BC2#2	1518	4.2
72241	DPRM0160	FN1518/4 BC2#3	FN1518/4 BC2#3	1518	4.3
71398	JIFN0959	FN2XGy1522	FN1522/1	1522	1
71399	JIFN0960	FN2XGy1524	FN1524/1	1524	1
71400	JIFN0961	FN2XGy1551	FN1551/1	1551	1
71401	JIFN0962	FN2XGy1553	FN1553/1	1553	1
71402	JIFN0963	FN2XGy1555	FN1555/1	1555	1
71403	JIFN0964	FN2XGy1564	FN1564/4	1564	4
71403	JIFN0964	FN2XGy1564	FN1564/4#1	1564	4.1
71403	JIFN0964	FN2XGy1564	FN1564/4#2	1564	4.2
71403	JIFN0964	FN2XGy1564	FN1564/4#3	1564	4.3
71403	JIFN0964	FN2XGy1564	FN1564/4#4	1564	4.4
71404	JIFN0965	FN2XGy1568	FN1568/2	1568	2
71405	JIFN0966	FN2XGy1577	FN1577/4	1577	4
71406	JIFN0967	FN2XGy1579	FN1579/1	1579	1
71407	JIFN0968	FN2XGy1582	FN1582/2	1582	2
71408	JIFN0969	FN2XGy1594	FN1594/1	1594	1
71409	JIFN0970	FN2XGy1596	FN1596/1	1596	1
71410	JIFN0971	FN2XGy1598	FN1598/4	1598	4
71412	JIFN0973	FN2XGy1613	FN1613/2#1	1613	2.1
71412	JIFN0973	FN2XGy1613	FN1613/2#2	1613	2.2
71412	JIFN0973	FN2XGy1613	FN1613/4	1613	4
71412	JIFN0973	FN2XGy1613	FN1613/4#1	1613	4.1
71412	JIFN0973	FN2XGy1613	FN1613/4#2	1613	4.2
71413	JIFN0974	FN2XGy1617	FN1617/1	1617	1
71415	JIFN0976	FN2XGy1628	FN1628/1	1628	1
71416	JIFN0977	FN2XGy1632	FN1632/1	1632	1
71417	JIFN0978	FN2XGy1639	FN1639/1	1639	1
71418	JIFN0979	FN2XGy1642	FN1642/1	1642	1
71419	JIFN0980	FN2XGy1651	FN1651/2	1651	2
71420	JIFN0981	FN2XGy1684	FN1684/2	1684	2
71421	JIFN0982	FN2XGy1697	FN1697/1	1697	1
71421	JIFN0982	FN2XGy1697	FN1697/1#1	1697	1.1
71421	JIFN0982	FN2XGy1697	FN1697/1#2	1697	1.2
71422	JIFN0983	FN2XGy1710	FN1710/2	1710	2
71423	JIFN0984	FN2XGy1727	FN1727/4	1727	4
71424	JIFN0985	FN2XGy1731	FN1731/3#1	1731	3.1
71424	JIFN0985	FN2XGy1731	FN1731/3#2	1731	3.2
71425	JIFN0986	FN2XGy1752	FN1752/2	1752	2
71426	JIFN0987	FN2XGy1765	FN1765/1	1765	1
71427	JIFN0988	FN2XGy1770	FN1770/4	1770	4
71428	JIFN0989	FN2XGy1771	FN1771/3	1771	3
71429	JIFN0990	FN2XGy1792	FN1792/3#1	1792	3.1
71429	JIFN0990	FN2XGy1792	FN1792/3#2	1792	3.2
71430	JIFN0991	FN2XGy1796	FN1796/3	1796	3
71431	JIFN0992	FN2XGy1798	FN1798/2	1798	2
71432	JIFN0993	FN2XGy1838	FN1838/1	1838	1
71433	JIFN0994	FN2XGy1881	FN1881/2	1881	2
71434	JIFN0995	FN2XGy1889	FN1889/3	1889	3
71434	JIFN0995	FN2XGy1889	FN1889/3#1	1889	3.1
71434	JIFN0995	FN2XGy1889	FN1889/3#2	1889	3.2
71434	JIFN0995	FN2XGy1889	FN1889/3#3	1889	3.3
71434	JIFN0995	FN2XGy1889	FN1889/3#4	1889	3.4
71435	JIFN0996	FN2XGy2001	FN2001/1	2001	1
71435	JIFN0996	FN2XGy2001	FN2001/3	2001	3
71436	JIFN0997	FN2XGy2002	FN2002/2	2002	2
71436	JIFN0997	FN2XGy2002	FN2002/11	2002	11
71436	JIFN0997	FN2XGy2002	FN2002/12	2002	12
71437	JIFN0998	FN2XGy2003	FN2003/2	2003	2
71437	JIFN0998	FN2XGy2003	FN2003/3	2003	3
71437	JIFN0998	FN2XGy2003	FN2003/5	2003	5
71437	JIFN0998	FN2XGy2003	FN2003/7	2003	7
71438	JIFN0999	FN2XGy2004	FN2004/4	2004	4
71438	JIFN0999	FN2XGy2004	FN2004/7	2004	7
71438	JIFN0999	FN2XGy2004	FN2004/8	2004	8
71438	JIFN0999	FN2XGy2004	FN2004/10	2004	10
71439	JIFN1000	FN2XGy2005	FN2005/4	2005	4
71439	JIFN1000	FN2XGy2005	FN2005/5	2005	5
71439	JIFN1000	FN2XGy2005	FN2005/6	2005	6
71439	JIFN1000	FN2XGy2005	FN2005/7	2005	7
71440	JIFN1001	FN2XGy2006	FN2006/3	2006	3
71440	JIFN1001	FN2XGy2006	FN2006/4	2006	4
71440	JIFN1001	FN2XGy2006	FN2006/5	2006	5
71440	JIFN1001	FN2XGy2006	FN2006/6	2006	6
71440	JIFN1001	FN2XGy2006	FN2006/7	2006	7
71441	JIFN1002	FN2XGy2007	FN2007/1	2007	1
71441	JIFN1002	FN2XGy2007	FN2007/2	2007	2
71442	JIFN1003	FN2XGy2008	FN2008/5	2008	5
71442	JIFN1003	FN2XGy2008	FN2008/6	2008	6
71443	JIFN1004	FN2XGy2010	FN2010/4	2010	4
71443	JIFN1004	FN2XGy2010	FN2010/5	2010	5
71443	JIFN1004	FN2XGy2010	FN2010/6	2010	6
71443	JIFN1004	FN2XGy2010	FN2010/7	2010	7
71444	JIFN1005	FN2XGy2011	FN2011/1	2011	1
71444	JIFN1005	FN2XGy2011	FN2011/3	2011	3
71444	JIFN1005	FN2XGy2011	FN2011/4	2011	4
71444	JIFN1005	FN2XGy2011	FN2011/10	2011	10
71445	JIFN1006	FN2XGy2012	FN2012/7	2012	7
71445	JIFN1006	FN2XGy2012	FN2012/8	2012	8
71446	JIFN1007	FN2XGy2013	FN2013/11	2013	11
71446	JIFN1007	FN2XGy2013	FN2013/13	2013	13
71447	JIFN1008	FN2XGy2014	FN2014/2	2014	2
71447	JIFN1008	FN2XGy2014	FN2014/5	2014	5
71447	JIFN1008	FN2XGy2014	FN2014/7	2014	7
71447	JIFN1008	FN2XGy2014	FN2014/8	2014	8
71448	JIFN1009	FN2XGy2015	FN2015/1	2015	1
71448	JIFN1009	FN2XGy2015	FN2015/2	2015	2
71448	JIFN1009	FN2XGy2015	FN2015/3#1	2015	3.1
71448	JIFN1009	FN2XGy2015	FN2015/3 M3 #2	2015	3.2
71448	JIFN1009	FN2XGy2015	FN2015/3#3	2015	3.3
71448	JIFN1009	FN2XGy2015	FN2015/3#4	2015	3.4
71448	JIFN1009	FN2XGy2015	FN2015/3 M3 #5	2015	3.5
71448	JIFN1009	FN2XGy2015	FN2015/4	2015	4
71449	JIFN1010	FN2XGy2016	FN2016/4	2016	4
71449	JIFN1010	FN2XGy2016	FN2016/7	2016	7
71449	JIFN1010	FN2XGy2016	FN2016/11	2016	11
71449	JIFN1010	FN2XGy2016	FN2016/12	2016	12
71450	JIFN1011	FN2XGy2017	FN2017/5	2017	5
71450	JIFN1011	FN2XGy2017	FN2017/11	2017	11
71450	JIFN1011	FN2XGy2017	FN2017/19	2017	19
71450	JIFN1011	FN2XGy2017	FN2017/20	2017	20
71451	JIFN1012	FN2XGy2018	FN2018/5	2018	5
71451	JIFN1012	FN2XGy2018	FN2018/6	2018	6
71451	JIFN1012	FN2XGy2018	FN2018/8	2018	8
71451	JIFN1012	FN2XGy2018	FN2018/9	2018	9
71452	JIFN1013	FN2XGy2019	FN2019/5	2019	5
71452	JIFN1013	FN2XGy2019	FN2019/6	2019	6
71452	JIFN1013	FN2XGy2019	FN2019/7	2019	7
71452	JIFN1013	FN2XGy2019	FN2019/8	2019	8
71453	JIFN1014	FN2XGy2020	FN2020/2	2020	2
71453	JIFN1014	FN2XGy2020	FN2020/3	2020	3
71454	JIFN1015	FN2XGy2021	FN2021/6	2021	6
71454	JIFN1015	FN2XGy2021	FN2021/9	2021	9
71454	JIFN1015	FN2XGy2021	FN2021/10	2021	10
71455	JIFN1016	FN2XGy2022	FN2022/1	2022	1
71455	JIFN1016	FN2XGy2022	FN2022/3	2022	3
71456	JIFN1017	FN2XGy2023	FN2023/4	2023	4
71456	JIFN1017	FN2XGy2023	FN2023/5	2023	5
71456	JIFN1017	FN2XGy2023	FN2023/6	2023	6
71456	JIFN1017	FN2XGy2023	FN2023/10	2023	10
71456	JIFN1017	FN2XGy2023	FN2023/13	2023	13
71457	JIFN1018	FN2XGy2024	FN2024/1	2024	1
71458	JIFN1019	FN2XGy2025	FN2025/1	2025	1
71459	JIFN1020	FN2XGy2026	FN2026/6	2026	6
71459	JIFN1020	FN2XGy2026	FN2026/7	2026	7
71460	JIFN1021	FN2XGy2027	FN2027/4	2027	4
71460	JIFN1021	FN2XGy2027	FN2027/7	2027	7
71460	JIFN1021	FN2XGy2027	FN2027/18	2027	18
71460	JIFN1021	FN2XGy2027	FN2027/19	2027	19
71461	JIFN1022	FN2XGy2028	FN2028/1	2028	1
71462	JIFN1023	FN2XGy2029	FN2029/3	2029	3
71462	JIFN1023	FN2XGy2029	FN2029/5	2029	5
71462	JIFN1023	FN2XGy2029	FN2029/7	2029	7
71462	JIFN1023	FN2XGy2029	FN2029/8	2029	8
71463	JIFN1024	FN2XGy2030	FN2030/2	2030	2
71463	JIFN1024	FN2XGy2030	FN2030/3	2030	3
71463	JIFN1024	FN2XGy2030	FN2030/6	2030	6
71463	JIFN1024	FN2XGy2030	FN2030/7	2030	7
71463	JIFN1024	FN2XGy2030	FN2030/9	2030	9
71464	JIFN1025	FN2XGy2031	FN2031/5	2031	5
71464	JIFN1025	FN2XGy2031	FN2031/10	2031	10
71464	JIFN1025	FN2XGy2031	FN2031/11	2031	11
71464	JIFN1025	FN2XGy2031	FN2031/12	2031	12
71465	JIFN1026	FN2XGy2032	FN2032/4	2032	4
71465	JIFN1026	FN2XGy2032	FN2032/7	2032	7
71465	JIFN1026	FN2XGy2032	FN2032/8	2032	8
71465	JIFN1026	FN2XGy2032	FN2032/10	2032	10
71466	JIFN1027	FN2XGy2033	FN2033/2	2033	2
71466	JIFN1027	FN2XGy2033	FN2033/3	2033	3
71466	JIFN1027	FN2XGy2033	FN2033/4	2033	4
71467	JIFN1028	FN2XGy2034	FN2034/8	2034	8
71467	JIFN1028	FN2XGy2034	FN2034/9	2034	9
71467	JIFN1028	FN2XGy2034	FN2034/11	2034	11
71467	JIFN1028	FN2XGy2034	FN2034/12	2034	12
71468	JIFN1029	FN2XGy2035	FN2035/4	2035	4
71468	JIFN1029	FN2XGy2035	FN2035/7	2035	7
71468	JIFN1029	FN2XGy2035	FN2035/9	2035	9
71468	JIFN1029	FN2XGy2035	FN2035/10	2035	10
71469	JIFN1030	FN2XGy2036	FN2036/7	2036	7
71469	JIFN1030	FN2XGy2036	FN2036/8	2036	8
71470	JIFN1031	FN2XGy2037	FN2037/3	2037	3
71470	JIFN1031	FN2XGy2037	FN2037/4	2037	4
71470	JIFN1031	FN2XGy2037	FN2037/5	2037	5
71471	JIFN1032	FN2XGy2038	FN2038/8	2038	8
71471	JIFN1032	FN2XGy2038	FN2038/9	2038	9
71471	JIFN1032	FN2XGy2038	FN2038/13	2038	13
71471	JIFN1032	FN2XGy2038	FN2038/14	2038	14
71471	JIFN1032	FN2XGy2038	FN2038/15	2038	15
71472	JIFN1033	FN2XGy2039	FN2039/1	2039	1
71472	JIFN1033	FN2XGy2039	FN2039/3	2039	3
71473	JIFN1034	FN2XGy2040	FN2040/1	2040	1
71473	JIFN1034	FN2XGy2040	FN2040/4	2040	4
71474	JIFN1035	FN2XGy2041	FN2041/6	2041	6
71474	JIFN1035	FN2XGy2041	FN2041/7	2041	7
71475	JIFN1036	FN2XGy2042	FN2042/5	2042	5
71475	JIFN1036	FN2XGy2042	FN2042/6	2042	6
71475	JIFN1036	FN2XGy2042	FN2042/8	2042	8
71475	JIFN1036	FN2XGy2042	FN2042/9	2042	9
71476	JIFN1037	FN2XGy2043	FN2043/2	2043	2
71477	JIFN1038	FN2XGy2044	FN2044/5	2044	5
71477	JIFN1038	FN2XGy2044	FN2044/8	2044	8
71477	JIFN1038	FN2XGy2044	FN2044/10	2044	10
71477	JIFN1038	FN2XGy2044	FN2044/11	2044	11
71478	JIFN1039	FN2XGy2045	FN2045/3	2045	3
71478	JIFN1039	FN2XGy2045	FN2045/6	2045	6
71478	JIFN1039	FN2XGy2045	FN2045/7	2045	7
71478	JIFN1039	FN2XGy2045	FN2045/8	2045	8
71480	JIFN1041	FN2XGy2047	FN2047/4	2047	4
71480	JIFN1041	FN2XGy2047	FN2047/5	2047	5
71481	JIFN1042	FN2XGy2048	FN2048/1	2048	1
71481	JIFN1042	FN2XGy2048	FN2048/2	2048	2
71481	JIFN1042	FN2XGy2048	FN2048/8	2048	8
71482	JIFN1043	FN2XGy2049	FN2049/6	2049	6
71482	JIFN1043	FN2XGy2049	FN2049/7	2049	7
71482	JIFN1043	FN2XGy2049	FN2049/8	2049	8
71482	JIFN1043	FN2XGy2049	FN2049/9	2049	9
71483	JIFN1044	FN2XGy2050	FN2050/4	2050	4
71483	JIFN1044	FN2XGy2050	FN2050/8	2050	8
71483	JIFN1044	FN2XGy2050	FN2050/11	2050	11
71483	JIFN1044	FN2XGy2050	FN2050/12	2050	12
71484	JIFN1045	FN2XGy2051	FN2051/2	2051	2
71484	JIFN1045	FN2XGy2051	FN2051/3	2051	3
71484	JIFN1045	FN2XGy2051	FN2051/4	2051	4
71484	JIFN1045	FN2XGy2051	FN2051/5	2051	5
71485	JIFN1046	FN2XGy2052	FN2052/2	2052	2
71485	JIFN1046	FN2XGy2052	FN2052/7	2052	7
71486	JIFN1047	FN2XGy2053	FN2053/1	2053	1
71486	JIFN1047	FN2XGy2053	FN2053/2	2053	2
71486	JIFN1047	FN2XGy2053	FN2053/3	2053	3
71486	JIFN1047	FN2XGy2053	FN2053/4	2053	4
71487	JIFN1048	FN2XGy2054	FN2054/1	2054	1
71487	JIFN1048	FN2XGy2054	FN2054/1	2054	1.1
71487	JIFN1048	FN2XGy2054	FN2054/1	2054	1.2
71487	JIFN1048	FN2XGy2054	FN2054/9	2054	9
71488	JIFN1049	FN2XGy2056	FN2056/2	2056	2
71488	JIFN1049	FN2XGy2056	FN2056/8	2056	8
71489	JIFN1050	FN2XGy2057	FN2057/2	2057	2
71489	JIFN1050	FN2XGy2057	FN2057/3	2057	3
71489	JIFN1050	FN2XGy2057	FN2057/3	2057	3.1
71489	JIFN1050	FN2XGy2057	FN2057/3	2057	3.2
71489	JIFN1050	FN2XGy2057	FN2057/4	2057	4
71490	JIFN1051	FN2XGy2058	FN2058/3	2058	3
71490	JIFN1051	FN2XGy2058	FN2058/4	2058	4
71490	JIFN1051	FN2XGy2058	FN2058/6	2058	6
71490	JIFN1051	FN2XGy2058	FN2058/7	2058	7
71491	JIFN1052	FN2XGy2059	FN2059/1	2059	1
71491	JIFN1052	FN2XGy2059	FN2059/4	2059	4
71491	JIFN1052	FN2XGy2059	FN2059/6	2059	6
71492	JIFN1053	FN2XGy2060	FN2060/1	2060	1
71492	JIFN1053	FN2XGy2060	FN2060/4	2060	4
71492	JIFN1053	FN2XGy2060	FN2060/5	2060	5
71492	JIFN1053	FN2XGy2060	FN2060/6	2060	6
71493	JIFN1054	FN2XGy2061	FN2061/2	2061	2
71493	JIFN1054	FN2XGy2061	FN2061/4	2061	4
71493	JIFN1054	FN2XGy2061	FN2061/8	2061	8
71493	JIFN1054	FN2XGy2061	FN2061/9	2061	9
71494	JIFN1055	FN2XGy2062	FN2062/4	2062	4
71494	JIFN1055	FN2XGy2062	FN2062/5	2062	5
71495	JIFN1056	FN2XGy2063	FN2063/4	2063	4
71495	JIFN1056	FN2XGy2063	FN2063/5	2063	5
71495	JIFN1056	FN2XGy2063	FN2063/6	2063	6
71495	JIFN1056	FN2XGy2063	FN2063/7	2063	7
71495	JIFN1056	FN2XGy2063	FN2063/9	2063	9
71496	JIFN1057	FN2XGy2064	FN2064/2	2064	2
71497	JIFN1058	FN2XGy2065	FN2065/1	2065	1
71497	JIFN1058	FN2XGy2065	FN2065/2	2065	2
71497	JIFN1058	FN2XGy2065	FN2065/4	2065	4
71498	JIFN1059	FN2XGy2066	FN2066/1	2066	1
71498	JIFN1059	FN2XGy2066	FN2066/4	2066	4
71498	JIFN1059	FN2XGy2066	FN2066/5	2066	5
71498	JIFN1059	FN2XGy2066	FN2066/6	2066	6
71499	JIFN1060	FN2XGy2067	FN2067/9	2067	9
71499	JIFN1060	FN2XGy2067	FN2067/11	2067	11
71499	JIFN1060	FN2XGy2067	FN2067/13	2067	13
71499	JIFN1060	FN2XGy2067	FN2067/14	2067	14
71500	JIFN1061	FN2XGy2068	FN2068/4	2068	4
71500	JIFN1061	FN2XGy2068	FN2068/5	2068	5
71501	JIFN1062	FN2XGy2069	FN2069/5	2069	5
71501	JIFN1062	FN2XGy2069	FN2069/6	2069	6
71501	JIFN1062	FN2XGy2069	FN2069/9	2069	9
71501	JIFN1062	FN2XGy2069	FN2069/11	2069	11
72230	JIFN1791	FN2XGyM32070	M32070/1	2070	1
71502	JIFN1063	FN2XGy2070	FN2070/3	2070	3
71502	JIFN1063	FN2XGy2070	FN2070/3#1	2070	3.1
71502	JIFN1063	FN2XGy2070	FN2070/3#2	2070	3.2
71502	JIFN1063	FN2XGy2070	FN2070/3#3	2070	3.3
71502	JIFN1063	FN2XGy2070	FN2070/3#4	2070	3.4
71502	JIFN1063	FN2XGy2070	FN2070/5	2070	5
71502	JIFN1063	FN2XGy2070	FN2070/6	2070	6
71503	JIFN1064	FN2XGy2071	FN2071/1	2071	1
71503	JIFN1064	FN2XGy2071	FN2071/2	2071	2
71503	JIFN1064	FN2XGy2071	FN2071/5	2071	5
71504	JIFN1065	FN2XGy2072	FN2072/2	2072	2
71504	JIFN1065	FN2XGy2072	FN2072/3	2072	3
71505	JIFN1066	FN2XGy2073	FN2073/1	2073	1
71505	JIFN1066	FN2XGy2073	FN2073/2	2073	2
71505	JIFN1066	FN2XGy2073	FN2073/5	2073	5
71506	JIFN1067	FN2XGy2074	FN2074/1	2074	1
71506	JIFN1067	FN2XGy2074	FN2074/4	2074	4
71506	JIFN1067	FN2XGy2074	FN2074/7	2074	7
71506	JIFN1067	FN2XGy2074	FN2074/9	2074	9
71507	JIFN1068	FN2XGy2075	FN2075/1	2075	1
71507	JIFN1068	FN2XGy2075	FN2075/2	2075	2
71507	JIFN1068	FN2XGy2075	FN2075/7	2075	7
71507	JIFN1068	FN2XGy2075	FN2075/8	2075	8
71508	JIFN1069	FN2XGy2076	FN2076/8	2076	8
71509	JIFN1070	FN2XGy2077	FN2077/2	2077	2
71510	JIFN1071	FN2XGy2078	FN2078/3	2078	3
71511	JIFN1072	FN2XGy2079	FN2079/3	2079	3
71512	JIFN1073	FN2XGy2080	FN2080/1	2080	1
71513	JIFN1074	FN2XGy2081	FN2081/7	2081	7
71514	JIFN1075	FN2XGy2082	FN2082/3	2082	3
71515	JIFN1076	FN2XGy2083	FN2083/3	2083	3
71516	JIFN1077	FN2XGy2085	FN2085/1	2085	1
71516	JIFN1077	FN2XGy2085	FN2085/4	2085	4
71516	JIFN1077	FN2XGy2085	FN2085/5	2085	5
71516	JIFN1077	FN2XGy2085	FN2085/6	2085	6
71516	JIFN1077	FN2XGy2085	FN2085/7	2085	7
71517	JIFN1078	FN2XGy2086	FN2086/1	2086	1
71517	JIFN1078	FN2XGy2086	FN2086/2	2086	2
71517	JIFN1078	FN2XGy2086	FN2086/3	2086	3
71517	JIFN1078	FN2XGy2086	FN2086/4	2086	4
71517	JIFN1078	FN2XGy2086	FN2086/5	2086	5
71517	JIFN1078	FN2XGy2086	FN2086/6	2086	6
71518	JIFN1079	FN2XGy2087	FN2087/2	2087	2
72243	DPRM0162	FN2087/2 BC4 seg	FN2087/2 BC4 seg	2087	2.4
71518	JIFN1079	FN2XGy2087	FN2087/3	2087	3
71518	JIFN1079	FN2XGy2087	FN2087/4	2087	4
71519	JIFN1080	FN2XGy2088	FN2088/3	2088	3
71519	JIFN1080	FN2XGy2088	FN2088/4	2088	4
71519	JIFN1080	FN2XGy2088	FN2088/6	2088	6
71519	JIFN1080	FN2XGy2088	FN2088/7	2088	7
71520	JIFN1081	FN2XGy2089	FN2089/1	2089	1
71521	JIFN1082	FN2XGy2091	FN2091/3	2091	3
71521	JIFN1082	FN2XGy2091	FN2091/11	2091	11
71522	JIFN1083	FN2XGy2092	FN2092/1	2092	1
71522	JIFN1083	FN2XGy2092	FN2092/8	2092	8
71523	JIFN1084	FN2XGy2093	FN2093/4	2093	4
71523	JIFN1084	FN2XGy2093	FN2093/12	2093	12
71524	JIFN1085	FN2XGy2094	FN2094/9	2094	9
71524	JIFN1085	FN2XGy2094	FN2094/10	2094	10
71524	JIFN1085	FN2XGy2094	FN2094/12	2094	12
71525	JIFN1086	FN2XGy2095	FN2095/1	2095	1
71526	JIFN1087	FN2XGy2096	FN2096/10	2096	10
71526	JIFN1087	FN2XGy2096	FN2096/12	2096	12
71526	JIFN1087	FN2XGy2096	FN2096/13	2096	13
72231	JIFN1792	FN2XGyM32097	M32097/1	2097	1
71527	JIFN1088	FN2XGy2097	FN2097/4	2097	4
71527	JIFN1088	FN2XGy2097	FN2097/6	2097	6
71527	JIFN1088	FN2XGy2097	FN2097/7	2097	7
71528	JIFN1089	FN2XGy2098	FN2098/5	2098	5
71528	JIFN1089	FN2XGy2098	FN2098/8	2098	8
71529	JIFN1090	FN2XGy2099	FN2099/3	2099	3
71529	JIFN1090	FN2XGy2099	FN2099/3	2099	3.1
71529	JIFN1090	FN2XGy2099	FN2099/3	2099	3.2
71529	JIFN1090	FN2XGy2099	FN2099/4	2099	4
71530	JIFN1091	FN2XGy2100	FN2100/3	2100	3
71530	JIFN1091	FN2XGy2100	FN2100/4	2100	4
71530	JIFN1091	FN2XGy2100	FN2100/5	2100	5
71531	JIFN1092	FN2XGy2102	FN2102/1	2102	1
71531	JIFN1092	FN2XGy2102	FN2102/2	2102	2
71531	JIFN1092	FN2XGy2102	FN2102/3	2102	3
71532	JIFN1093	FN2XGy2103	FN2103/6	2103	6
71532	JIFN1093	FN2XGy2103	FN2103/9	2103	9
71533	JIFN1094	FN2XGy2104	FN2104/6	2104	6
71533	JIFN1094	FN2XGy2104	FN2104/8	2104	8
71533	JIFN1094	FN2XGy2104	FN2104/10	2104	10
71534	JIFN1095	FN2XGy2105	FN2105/2	2105	2
71534	JIFN1095	FN2XGy2105	FN2105/7	2105	7
71534	JIFN1095	FN2XGy2105	FN2105/7	2105	7.1
71534	JIFN1095	FN2XGy2105	FN2105/7	2105	7.2
71535	JIFN1096	FN2XGy2106	FN2106/7	2106	7
71535	JIFN1096	FN2XGy2106	FN2106/9	2106	9
71536	JIFN1097	FN2XGy2107	FN2107/3	2107	3
71536	JIFN1097	FN2XGy2107	FN2107/6	2107	6
71536	JIFN1097	FN2XGy2107	FN2107/7	2107	7
71537	JIFN1098	FN2XGy2108	FN2108/1	2108	1
71537	JIFN1098	FN2XGy2108	FN2108/2	2108	2
71538	JIFN1099	FN2XGy2109	FN2109/1	2109	1
71539	JIFN1100	FN2XGy2111	FN2111/7	2111	7
71539	JIFN1100	FN2XGy2111	FN2111/8	2111	8
71539	JIFN1100	FN2XGy2111	FN2111/10	2111	10
71540	JIFN1101	FN2XGy2112	FN2112/1	2112	1
71540	JIFN1101	FN2XGy2112	FN2112/2	2112	2
71540	JIFN1101	FN2XGy2112	FN2112/4	2112	4
71541	JIFN1102	FN2XGy2113	FN2113/3	2113	3
71541	JIFN1102	FN2XGy2113	FN2113/6	2113	6
71541	JIFN1102	FN2XGy2113	FN2113/7	2113	7
71542	JIFN1103	FN2XGy2114	FN2114/5	2114	5
71542	JIFN1103	FN2XGy2114	FN2114/6	2114	6
71543	JIFN1104	FN2XGy2115	FN2115/1	2115	1
71543	JIFN1104	FN2XGy2115	FN2115/3	2115	3
71543	JIFN1104	FN2XGy2115	FN2115/4	2115	4
71544	JIFN1105	FN2XGy2116	FN2116/5	2116	5
71544	JIFN1105	FN2XGy2116	FN2116/10	2116	10
71544	JIFN1105	FN2XGy2116	FN2116/11	2116	11
71545	JIFN1106	FN2XGy2117	FN2117/4	2117	4
71545	JIFN1106	FN2XGy2117	FN2117/6	2117	6
71545	JIFN1106	FN2XGy2117	FN2117/7	2117	7
71546	JIFN1107	FN2XGy2118	FN2118/2	2118	2
71546	JIFN1107	FN2XGy2118	FN2118/4	2118	4
71546	JIFN1107	FN2XGy2118	FN2118/9	2118	9
71547	JIFN1108	FN2XGy2119	FN2119/1	2119	1
71548	JIFN1109	FN2XGy2120	FN2120/2	2120	2
71548	JIFN1109	FN2XGy2120	FN2120/7	2120	7
71548	JIFN1109	FN2XGy2120	FN2120/10	2120	10
71548	JIFN1109	FN2XGy2120	FN2120/11	2120	11
71548	JIFN1109	FN2XGy2120	FN2120/12	2120	12
71549	JIFN1110	FN2XGy2121	FN2121/1	2121	1
71549	JIFN1110	FN2XGy2121	FN2121/5	2121	5
71550	JIFN1111	FN2XGy2122	FN2122/2	2122	2
71550	JIFN1111	FN2XGy2122	FN2122/3	2122	3
71550	JIFN1111	FN2XGy2122	FN2122/4	2122	4
71550	JIFN1111	FN2XGy2122	FN2122/5	2122	5
71551	JIFN1112	FN2XGy2123	FN2123/6	2123	6
71551	JIFN1112	FN2XGy2123	FN2123/9	2123	9
71551	JIFN1112	FN2XGy2123	FN2123/10	2123	10
71552	JIFN1113	FN2XGy2124	FN2124/5	2124	5
71552	JIFN1113	FN2XGy2124	FN2124/8	2124	8
71552	JIFN1113	FN2XGy2124	FN2124/9	2124	9
71553	JIFN1114	FN2XGy2125	FN2125/1	2125	1
71553	JIFN1114	FN2XGy2125	FN2125/2	2125	2
71553	JIFN1114	FN2XGy2125	FN2125/3	2125	3
71554	JIFN1115	FN2XGy2126	FN2126/8	2126	8
71554	JIFN1115	FN2XGy2126	FN2126/9	2126	9
71554	JIFN1115	FN2XGy2126	FN2126/10	2126	10
71555	JIFN1116	FN2XGy2127	FN2127/3	2127	3
71555	JIFN1116	FN2XGy2127	FN2127/5	2127	5
71556	JIFN1117	FN2XGy2128	FN2128/6	2128	6
71556	JIFN1117	FN2XGy2128	FN2128/7	2128	7
71556	JIFN1117	FN2XGy2128	FN2128/9	2128	9
71557	JIFN1118	FN2XGy2130	FN2130/1#1	2130	1.1
71557	JIFN1118	FN2XGy2130	FN2130/2	2130	2
71558	JIFN1119	FN2XGy2131	FN2131/13	2131	13
71559	JIFN1120	FN2XGy2132	FN2132/2	2132	2
71560	JIFN1121	FN2XGy2133	FN2133/1	2133	1
71560	JIFN1121	FN2XGy2133	FN2133/2	2133	2
71560	JIFN1121	FN2XGy2133	FN2133/4	2133	4
71561	JIFN1122	FN2XGy2134	FN2134/2	2134	2
71561	JIFN1122	FN2XGy2134	FN2134/3	2134	3
71561	JIFN1122	FN2XGy2134	FN2134/4	2134	4
71561	JIFN1122	FN2XGy2134	FN2134/5	2134	5
71562	JIFN1123	FN2XGy2135	FN2135/4	2135	4
71562	JIFN1123	FN2XGy2135	FN2135/13	2135	13
71562	JIFN1123	FN2XGy2135	FN2135/14	2135	14
71562	JIFN1123	FN2XGy2135	FN2135/15	2135	15
71563	JIFN1124	FN2XGy2137	FN2137/2	2137	2
71563	JIFN1124	FN2XGy2137	FN2137/5	2137	5
71563	JIFN1124	FN2XGy2137	FN2137/6	2137	6
71563	JIFN1124	FN2XGy2137	FN2137/8	2137	8
71563	JIFN1124	FN2XGy2137	FN2137/9	2137	9
71564	JIFN1125	FN2XGy2138	FN2138/1	2138	1
71564	JIFN1125	FN2XGy2138	FN2138/10	2138	10
71565	JIFN1126	FN2XGy2139	FN2139/1	2139	1
71565	JIFN1126	FN2XGy2139	FN2139/2	2139	2
71565	JIFN1126	FN2XGy2139	FN2139/4	2139	4
71566	JIFN1127	FN2XGy2140	FN2140/3	2140	3
71566	JIFN1127	FN2XGy2140	FN2140/4	2140	4
71566	JIFN1127	FN2XGy2140	FN2140/5	2140	5
71566	JIFN1127	FN2XGy2140	FN2140/6	2140	6
71567	JIFN1128	FN2XGy2141	FN2141/3	2141	3
71567	JIFN1128	FN2XGy2141	FN2141/4	2141	4
71567	JIFN1128	FN2XGy2141	FN2141/5	2141	5
71567	JIFN1128	FN2XGy2141	FN2141/6	2141	6
71568	JIFN1129	FN2XGy2142	FN2142/2	2142	2
71568	JIFN1129	FN2XGy2142	FN2142/3	2142	3
71568	JIFN1129	FN2XGy2142	FN2142/4	2142	4
71568	JIFN1129	FN2XGy2142	FN2142/5	2142	5
71569	JIFN1130	FN2XGy2143	FN2143/1	2143	1
71569	JIFN1130	FN2XGy2143	FN2143/2	2143	2
71570	JIFN1131	FN2XGy2144	FN2144/1	2144	1
71570	JIFN1131	FN2XGy2144	FN2144/7	2144	7
71571	JIFN1132	FN2XGy2145	FN2145/1	2145	1
71571	JIFN1132	FN2XGy2145	FN2145/4	2145	4
71571	JIFN1132	FN2XGy2145	FN2145/5	2145	5
71571	JIFN1132	FN2XGy2145	FN2145/6	2145	6
71572	JIFN1133	FN2XGy2146	FN2146/3	2146	3
71572	JIFN1133	FN2XGy2146	FN2146/4	2146	4
71572	JIFN1133	FN2XGy2146	FN2146/8	2146	8
71572	JIFN1133	FN2XGy2146	FN2146/9	2146	9
71572	JIFN1133	FN2XGy2146	FN2146/11	2146	11
72232	JIFN1793	FN2XGyM32147	M32147/2	2147	2
71573	JIFN1134	FN2XGy2147	FN2147/6	2147	6
71573	JIFN1134	FN2XGy2147	FN2147/7	2147	7
71573	JIFN1134	FN2XGy2147	FN2147/11	2147	11
71573	JIFN1134	FN2XGy2147	FN2147/12	2147	12
71574	JIFN1135	FN2XGy2148	FN2148/4	2148	4
71574	JIFN1135	FN2XGy2148	FN2148/9	2148	9
71574	JIFN1135	FN2XGy2148	FN2148/10	2148	10
71574	JIFN1135	FN2XGy2148	FN2148/11	2148	11
71575	JIFN1136	FN2XGy2149	FN2149/4	2149	4
71575	JIFN1136	FN2XGy2149	FN2149/7	2149	7
71576	JIFN1137	FN2XGy2150	FN2150/3	2150	3
71576	JIFN1137	FN2XGy2150	FN2150/3#1	2150	3.1
71576	JIFN1137	FN2XGy2150	FN2150/3#2	2150	3.2
71576	JIFN1137	FN2XGy2150	FN2150/4	2150	4
71576	JIFN1137	FN2XGy2150	FN2150/5	2150	5
71577	JIFN1138	FN2XGy2152	FN2152/3	2152	3
71577	JIFN1138	FN2XGy2152	FN2152/4	2152	4
71578	JIFN1139	FN2XGy2153	FN2153/1	2153	1
71578	JIFN1139	FN2XGy2153	FN2153/3	2153	3
71578	JIFN1139	FN2XGy2153	FN2153/10	2153	10
71578	JIFN1139	FN2XGy2153	FN2153/12	2153	12
71579	JIFN1140	FN2XGy2154	FN2154/1	2154	1
71579	JIFN1140	FN2XGy2154	FN2154/2	2154	2
71580	JIFN1141	FN2XGy2156	FN2156/5	2156	5
71580	JIFN1141	FN2XGy2156	FN2156/9	2156	9
71580	JIFN1141	FN2XGy2156	FN2156/10	2156	10
71581	JIFN1142	FN2XGy2157	FN2157/1	2157	1
71581	JIFN1142	FN2XGy2157	FN2157/9	2157	9
71581	JIFN1142	FN2XGy2157	FN2157/10	2157	10
71582	JIFN1143	FN2XGy2158	FN2158/8	2158	8
71582	JIFN1143	FN2XGy2158	FN2158/10	2158	10
71582	JIFN1143	FN2XGy2158	FN2158/11	2158	11
71582	JIFN1143	FN2XGy2158	FN2158/12	2158	12
71583	JIFN1144	FN2XGy2159	FN2159/2	2159	2
71583	JIFN1144	FN2XGy2159	FN2159/3	2159	3
71583	JIFN1144	FN2XGy2159	FN2159/5	2159	5
71583	JIFN1144	FN2XGy2159	FN2159/6	2159	6
71584	JIFN1145	FN2XGy2160	FN2160/5	2160	5
71584	JIFN1145	FN2XGy2160	FN2160/7	2160	7
71584	JIFN1145	FN2XGy2160	FN2160/8	2160	8
71584	JIFN1145	FN2XGy2160	FN2160/9	2160	9
71585	JIFN1146	FN2XGy2161	FN2161/4	2161	4
71585	JIFN1146	FN2XGy2161	FN2161/6	2161	6
71585	JIFN1146	FN2XGy2161	FN2161/9	2161	9
71585	JIFN1146	FN2XGy2161	FN2161/10	2161	10
71585	JIFN1146	FN2XGy2161	FN2161/11	2161	11
71586	JIFN1147	FN2XGy2162	FN2162/6	2162	6
71586	JIFN1147	FN2XGy2162	FN2162/7	2162	7
71586	JIFN1147	FN2XGy2162	FN2162/9	2162	9
71586	JIFN1147	FN2XGy2162	FN2162/10	2162	10
71587	JIFN1148	FN2XGy2163	FN2163/4	2163	4
71587	JIFN1148	FN2XGy2163	FN2163/5	2163	5
71588	JIFN1149	FN2XGy2165	FN2165/1	2165	1
71588	JIFN1149	FN2XGy2165	FN2165/2	2165	2
71588	JIFN1149	FN2XGy2165	FN2165/4	2165	4
71588	JIFN1149	FN2XGy2165	FN2165/5	2165	5
71589	JIFN1150	FN2XGy2166	FN2166/5	2166	5
71589	JIFN1150	FN2XGy2166	FN2166/6	2166	6
71589	JIFN1150	FN2XGy2166	FN2166/8	2166	8
71589	JIFN1150	FN2XGy2166	FN2166/9	2166	9
71590	JIFN1151	FN2XGy2167	FN2167/1	2167	1
71590	JIFN1151	FN2XGy2167	FN2167/2	2167	2
71590	JIFN1151	FN2XGy2167	FN2167/3	2167	3
71591	JIFN1152	FN2XGy2168	FN2168/1	2168	1
71591	JIFN1152	FN2XGy2168	FN2168/3	2168	3
71592	JIFN1153	FN2XGy2169	FN2169/2	2169	2
71592	JIFN1153	FN2XGy2169	FN2169/3	2169	3
71593	JIFN1154	FN2XGy2171	FN2171/2	2171	2
71593	JIFN1154	FN2XGy2171	FN2171/5	2171	5
71594	JIFN1155	FN2XGy2172	FN2172/4	2172	4
71594	JIFN1155	FN2XGy2172	FN2172/13	2172	13
71594	JIFN1155	FN2XGy2172	FN2172/14	2172	14
71595	JIFN1156	FN2XGy2174	FN2174/1	2174	1
71595	JIFN1156	FN2XGy2174	FN2174/3	2174	3
71596	JIFN1157	FN2XGy2175	FN2175/5	2175	5
71596	JIFN1157	FN2XGy2175	FN2175/10	2175	10
71596	JIFN1157	FN2XGy2175	FN2175/11	2175	11
71596	JIFN1157	FN2XGy2175	FN2175/12	2175	12
71597	JIFN1158	FN2XGy2176	FN2176/3	2176	3
71597	JIFN1158	FN2XGy2176	FN2176/4	2176	4
71597	JIFN1158	FN2XGy2176	FN2176/5	2176	5
71597	JIFN1158	FN2XGy2176	FN2176/7	2176	7
71597	JIFN1158	FN2XGy2176	FN2176/8	2176	8
71598	JIFN1159	FN2XGy2177	FN2177/1	2177	1
71598	JIFN1159	FN2XGy2177	FN2177/3	2177	3
71598	JIFN1159	FN2XGy2177	FN2177/4	2177	4
71598	JIFN1159	FN2XGy2177	FN2177/5	2177	5
71599	JIFN1160	FN2XGy2179	FN2179/1	2179	1
71599	JIFN1160	FN2XGy2179	FN2179/2	2179	2
71600	JIFN1161	FN2XGy2180	FN2180/6	2180	6
71600	JIFN1161	FN2XGy2180	FN2180/8	2180	8
71600	JIFN1161	FN2XGy2180	FN2180/9	2180	9
71600	JIFN1161	FN2XGy2180	FN2180/11	2180	11
71601	JIFN1162	FN2XGy2182	FN2182/1	2182	1
71601	JIFN1162	FN2XGy2182	FN2182/4	2182	4
71602	JIFN1163	FN2XGy2183	FN2183/3	2183	3
71602	JIFN1163	FN2XGy2183	FN2183/4	2183	4
71602	JIFN1163	FN2XGy2183	FN2183/5	2183	5
71602	JIFN1163	FN2XGy2183	FN2183/6	2183	6
71603	JIFN1164	FN2XGy2184	FN2184/2	2184	2
71604	JIFN1165	FN2XGy2185	FN2185/7	2185	7
71604	JIFN1165	FN2XGy2185	FN2185/8	2185	8
71605	JIFN1166	FN2XGy2187	FN2187/1	2187	1
71605	JIFN1166	FN2XGy2187	FN2187/3	2187	3
71605	JIFN1166	FN2XGy2187	FN2187/4	2187	4
71606	JIFN1167	FN2XGy2199	FN2199/2	2199	2
72244	DPRM0163	FN2206/1 BC4	FN2206/1 BC4	2206	1
72245	DPRM0164	FN2206/1 BC4#1	FN2206/1 BC4#1	2206	1.1
72246	DPRM0165	FN2206/1 BC4#2	FN2206/1 BC4#2	2206	1.2
72247	DPRM0166	FN2206/1 BC4#3	FN2206/1 BC4#3	2206	1.3
72248	DPRM0167	FN2206/1 BC4#4	FN2206/1 BC4#4	2206	1.4
71608	JIFN1169	FN2XGy2220	FN2220/1	2220	1
71610	JIFN1171	FN2XGy2231	FN2231/1	2231	1
71611	JIFN1172	FN2XGy2261	FN2261/2	2261	2
71611	JIFN1172	FN2XGy2261	FN2261/2#1	2261	2.1
71611	JIFN1172	FN2XGy2261	FN2261/2#2	2261	2.2
71611	JIFN1172	FN2XGy2261	FN2261/3	2261	3
71611	JIFN1172	FN2XGy2261	FN2261/3#1	2261	3.1
71611	JIFN1172	FN2XGy2261	FN2261/3#2	2261	3.2
71612	JIFN1173	FN2XGy2268	FN2268/3	2268	3
71612	JIFN1173	FN2XGy2268	FN2268/4#1	2268	4.1
71612	JIFN1173	FN2XGy2268	FN2268/4#2	2268	4.2
71613	JIFN1174	FN2XGy2271	FN2271/3 Flecked#1	2271	3.01
71613	JIFN1174	FN2XGy2271	FN2271/3 Flecked#2	2271	3.02
72249	DPRM0168	FN2271/3 BC1#1	FN2271/3 BC1#1	2271	3.1
71613	JIFN1174	FN2XGy2271	FN2271/3 Flecked#15#1	2271	3.151
71613	JIFN1174	FN2XGy2271	FN2271/3 Flecked#15#2	2271	3.152
71613	JIFN1174	FN2XGy2271	FN2271/3 Flecked#15#3	2271	3.153
71613	JIFN1174	FN2XGy2271	FN2271/3 Flecked#15#4	2271	3.154
72250	DPRM0169	FN2271/3 BC1#2	FN2271/3 BC1#2	2271	3.2
72251	DPRM0170	FN2271/3 BC1#3	FN2271/3 BC1#3	2271	3.3
72252	DPRM0171	FN2271/3 BC1#4	FN2271/3 BC1#4	2271	3.4
72253	DPRM0172	FN2271/3 BC1#5	FN2271/3 BC1#5	2271	3.5
72254	DPRM0173	FN2271/3 BC1#6	FN2271/3 BC1#6	2271	3.6
71614	JIFN1175	FN2XGy2274	FN2274/4	2274	4
71614	JIFN1175	FN2XGy2274	FN2274/4#1	2274	4.1
71614	JIFN1175	FN2XGy2274	FN2274/4#2	2274	4.2
71615	JIFN1176	FN2XGy2276	FN2276/3	2276	3
71615	JIFN1176	FN2XGy2276	FN2276/3#2	2276	3.2
71616	JIFN1177	FN2XGy2278	FN2278/1	2278	1
71617	JIFN1178	FN2XGy2282	FN2282/3	2282	3
71618	JIFN1179	FN2XGy2309	FN2309/1	2309	1
71619	JIFN1180	FN2XGy2361	FN2361/4	2361	4
71622	JIFN1183	FN2XGy2409	FN2409/3	2409	3
71623	JIFN1184	FN2XGy2421	FN2421/4	2421	4
71624	JIFN1185	FN2XGy2431	FN2431/3	2431	3
71625	JIFN1186	FN2XGy2451	FN2451/1	2451	1
71626	JIFN1187	FN2XGy2453	FN2453/1	2453	1
71626	JIFN1187	FN2XGy2453	FN2453/3	2453	3
71627	JIFN1188	FN2XGy2459	FN2459/3	2459	3
71628	JIFN1189	FN2XGy2479	FN2479/3	2479	3
71629	JIFN1190	FN2XGy2501	FN2501/3	2501	3
71629	JIFN1190	FN2XGy2501	FN2501/3#1	2501	3.1
71629	JIFN1190	FN2XGy2501	FN2501/3#2	2501	3.2
72255	DPRM0174	FN2511/4 BC1	FN2511/4 BC1	2511	4
71630	JIFN1191	FN2XGy2511	FN2511/4#1	2511	4.1
71630	JIFN1191	FN2XGy2511	FN2511/4#2	2511	4.2
71631	JIFN1192	FN2XGy2524	FN2524/1	2524	1
71631	JIFN1192	FN2XGy2524	FN2524/1#1	2524	1.1
71631	JIFN1192	FN2XGy2524	FN2524/1#2	2524	1.2
71632	JIFN1193	FN2XGy2529	FN2529/4	2529	4
71632	JIFN1193	FN2XGy2529	FN2529/4#1	2529	4.1
71632	JIFN1193	FN2XGy2529	FN2529/4#2	2529	4.2
71633	JIFN1194	FN2XGy2537	FN2537/2#1	2537	2.1
71633	JIFN1194	FN2XGy2537	FN2537/2#2	2537	2.2
71634	JIFN1195	FN2XGy2547	FN2547/3	2547	3
71635	JIFN1196	FN2XGy2557	FN2557/4	2557	4
71636	JIFN1197	FN2XGy2562	FN2562/1	2562	1
71637	JIFN1198	FN2XGy2563	FN2563/2	2563	2
71638	JIFN1199	FN2XGy2570	FN2570/1#1	2570	1.1
71638	JIFN1199	FN2XGy2570	FN2570/1#2	2570	1.2
71639	JIFN1200	FN2XGy2574	FN2574/1	2574	1
71640	JIFN1201	FN2XGy2606	FN2606/3#1	2606	3.1
71640	JIFN1201	FN2XGy2606	FN2606/3#2	2606	3.2
71640	JIFN1201	FN2XGy2606	FN2606/3#3	2606	3.3
71640	JIFN1201	FN2XGy2606	FN2606/3#4	2606	3.4
71641	JIFN1202	FN2XGy2611	FN2611/2	2611	2
71642	JIFN1203	FN2XGy2619	FN2619/1	2619	1
71643	JIFN1204	FN2XGy2643	FN2643/3	2643	3
71643	JIFN1204	FN2XGy2643	FN2643/3#1	2643	3.1
71643	JIFN1204	FN2XGy2643	FN2643/3#2	2643	3.2
71644	JIFN1205	FN2XGy2670	FN2670/3	2670	3.101
71644	JIFN1205	FN2XGy2670	FN2670/3	2670	3.1305
71645	JIFN1206	FN2XGy2673	FN2673/4	2673	4
71645	JIFN1206	FN2XGy2673	FN2673/4/1/#1	2673	4.101
71645	JIFN1206	FN2XGy2673	FN2673/4/1/#2	2673	4.102
71646	JIFN1207	FN2XGy2712	FN2712/3	2712	3
71647	JIFN1208	FN2XGy2718	FN2718/1	2718	1
71648	JIFN1209	FN2XGy2730	FN2730/1	2730	1
71649	JIFN1210	FN2XGy2751	FN2751/1	2751	1
71650	JIFN1211	FN2XGy2755	FN2755/1	2755	1
71651	JIFN1212	FN2XGy2764	FN2764/4#1	2764	4.1
71651	JIFN1212	FN2XGy2764	FN2764/4#2	2764	4.2
71651	JIFN1212	FN2XGy2764	FN2764/41	2764	41
71652	JIFN1213	FN2XGy2769	FN2769/4	2769	4
71653	JIFN1214	FN2XGy2785	FN2785/4	2785	4
72256	DPRM0175	FN2786/1 BC1	FN2786/1 BC1	2786	1
71654	JIFN1215	FN2XGy2786	FN2786/1#1	2786	1.1
71654	JIFN1215	FN2XGy2786	FN2786/1#2	2786	1.2
71654	JIFN1215	FN2XGy2786	FN2786/1#3	2786	1.3
71655	JIFN1216	FN2XGy2792	FN2792/4	2792	4
71656	JIFN1217	FN2XGy2807	FN2807/1/1	2807	1.1
71656	JIFN1217	FN2XGy2807	FN2807/1/1 M#1	2807	1.101
71656	JIFN1217	FN2XGy2807	FN2807/1/1 M#2	2807	1.102
71656	JIFN1217	FN2XGy2807	FN2810	2810	0
71658	JIFN1219	FN2XGy2826	FN2826/2	2826	2
71659	JIFN1220	FN2XGy2829	FN2829/2	2829	2
72257	DPRM0176	FN2830/1 BC1	FN2830/1 BC1	2830	1
71661	JIFN1222	FN2XGy2832	FN2832/4	2832	4
71662	JIFN1223	FN2XGy2840	FN2840/1	2840	1
71663	JIFN1224	FN2XGy2848	FN2848/1	2848	1
71663	JIFN1224	FN2XGy2848	FN2848/1#1	2848	1.1
71663	JIFN1224	FN2XGy2848	FN2848/1#2	2848	1.2
71663	JIFN1224	FN2XGy2848	FN2848/3	2848	3
71663	JIFN1224	FN2XGy2848	FN2848/4#1	2848	4.1
71663	JIFN1224	FN2XGy2848	FN2848/4#2	2848	4.2
71664	JIFN1225	FN2XGy2853	FN2853/1	2853	1
71665	JIFN1226	FN2XGy2864	FN2864/1	2864	1
71666	JIFN1227	FN2XGy2868	FN2868/3	2868	3
71666	JIFN1227	FN2XGy2868	FN2868/3#1	2868	3.1
71666	JIFN1227	FN2XGy2868	FN2868/3#2	2868	3.2
71667	JIFN1228	FN2XGy2870	FN2870/2	2870	2
71668	JIFN1229	FN2XGy2892	FN2892/3	2892	3
71669	JIFN1230	FN2XGy2916	FN2916/4	2916	4
71670	JIFN1231	FN2XGy2918	FN2918/1	2918	1
71671	JIFN1232	FN2XGy2919	FN2919/3	2919	3
71672	JIFN1233	FN2XGy2938	FN2938/1	2938	1
71673	JIFN1234	FN2XGy2954	FN2954/1	2954	1
71674	JIFN1235	FN2XGy2958	FN2958/1	2958	1
71675	JIFN1236	FN2XGy2964	FN2964/1#1	2964	1.1
71675	JIFN1236	FN2XGy2964	FN2964/1#2	2964	1.2
71675	JIFN1236	FN2XGy2964	FN2964/4	2964	4
71676	JIFN1237	FN2XGy2971	FN2971/1	2971	1
71677	JIFN1238	FN2XGy2993	FN2993/2	2993	2
71677	JIFN1238	FN2XGy2993	FN2993/2#1	2993	2.1
71677	JIFN1238	FN2XGy2993	FN2993/2#2	2993	2.2
71678	JIFN1239	FN2XGy3000	FN3000/639	3000	639
71678	JIFN1239	FN2XGy3000	FN3000/640	3000	640
71679	JIFN1240	FN2XGy3001	FN3001/644	3001	644
71680	JIFN1241	FN2XGy3002	FN3002/647	3002	647
71680	JIFN1241	FN2XGy3002	FN3002/648	3002	648
71681	JIFN1242	FN2XGy3004	FN3004/650	3004	650
71682	JIFN1243	FN2XGy3006	FN3006/14	3006	14
71682	JIFN1243	FN2XGy3006	FN3006/18	3006	18
71683	JIFN1244	FN2XGy3007	FN3007/651	3007	651
71684	JIFN1245	FN2XGy3008	FN3008/664	3008	664
71685	JIFN1246	FN2XGy3010	FN3010/678	3010	678
71685	JIFN1246	FN2XGy3010	FN3010/679	3010	679
71686	JIFN1247	FN2XGy3012	FN3012/19	3012	19
71686	JIFN1247	FN2XGy3012	FN3012/22	3012	22
71687	JIFN1248	FN2XGy3013	FN3013/685	3013	685
71687	JIFN1248	FN2XGy3013	FN3013/686	3013	686
71688	JIFN1249	FN2XGy3018	FN3018/702	3018	702
71688	JIFN1249	FN2XGy3018	FN3018/703	3018	703
71689	JIFN1250	FN2XGy3020	FN3020/706	3020	706
71689	JIFN1250	FN2XGy3020	FN3020/707	3020	707
71691	JIFN1252	FN2XGy3022	FN3022/717	3022	717
71691	JIFN1252	FN2XGy3022	FN3022/718	3022	718
71692	JIFN1253	FN2XGy3023	FN3023/730	3023	730
71692	JIFN1253	FN2XGy3023	FN3023/731	3023	731
71693	JIFN1254	FN2XGy3024	FN3024/738	3024	738
71694	JIFN1255	FN2XGy3025	FN3025/746	3025	746
71695	JIFN1256	FN2XGy3026	FN3026/749	3026	749
71696	JIFN1257	FN2XGy3027	FN3027/755	3027	755
71696	JIFN1257	FN2XGy3027	FN3027/756	3027	756
71697	JIFN1258	FN2XGy3030	FN3030/31	3030	31
71697	JIFN1258	FN2XGy3030	FN3030/34	3030	34
71698	JIFN1259	FN2XGy3031	FN3031/761	3031	761
71699	JIFN1260	FN2XGy3034	FN3034/36	3034	36
71700	JIFN1261	FN2XGy3036	FN3036/40	3036	40
71700	JIFN1261	FN2XGy3036	FN3036/41	3036	41
71700	JIFN1261	FN2XGy3036	FN3036/45	3036	45
71700	JIFN1261	FN2XGy3036	FN3036/769	3036	769
71700	JIFN1261	FN2XGy3036	FN3036/772	3036	772
71701	JIFN1262	FN2XGy3037	FN3037/46	3037	46
71702	JIFN1263	FN2XGy3039	FN3039/54	3039	54
71702	JIFN1263	FN2XGy3039	FN3039/56	3039	56
71703	JIFN1264	FN2XGy3040	FN3040/775	3040	775
71703	JIFN1264	FN2XGy3040	FN3040/776	3040	776
71704	JIFN1265	FN2XGy3044	FN3044/791	3044	791
71704	JIFN1265	FN2XGy3044	FN3044/792	3044	792
71705	JIFN1266	FN2XGy3046	FN3046/67	3046	67
71706	JIFN1267	FN2XGy3047	FN3047/68	3047	68
71706	JIFN1267	FN2XGy3047	FN3047/69	3047	69
71707	JIFN1268	FN2XGy3048	FN3048/797	3048	797
71707	JIFN1268	FN2XGy3048	FN3048/798	3048	798
71708	JIFN1269	FN2XGy3050	FN3050/803	3050	803
71708	JIFN1269	FN2XGy3050	FN3050/804	3050	804
71709	JIFN1270	FN2XGy3051	FN3051/811	3051	811
71709	JIFN1270	FN2XGy3051	FN3051/813	3051	813
71710	JIFN1271	FN2XGy3052	FN3052/70	3052	70
71710	JIFN1271	FN2XGy3052	FN3052/73	3052	73
71711	JIFN1272	FN2XGy3055	FN3055/81	3055	81
71711	JIFN1272	FN2XGy3055	FN3055/83	3055	83
71712	JIFN1273	FN2XGy3057	FN3057/824	3057	824
71713	JIFN1274	FN2XGy3061	FN3061/840	3061	840
71713	JIFN1274	FN2XGy3061	FN3061/841	3061	841
71714	JIFN1275	FN2XGy3062	FN3062/88	3062	88
71714	JIFN1275	FN2XGy3062	FN3062/90	3062	90
71715	JIFN1276	FN2XGy3063	FN3063/849	3063	849
71716	JIFN1277	FN2XGy3065	FN3065/862	3065	862
71716	JIFN1277	FN2XGy3065	FN3065/863	3065	863
71716	JIFN1277	FN2XGy3065	FN3065/864	3065	864
71717	JIFN1278	FN2XGy3068	FN3068/92	3068	92
71718	JIFN1279	FN2XGy3069	FN3069/869	3069	869
71719	JIFN1280	FN2XGy3071	FN3071/871	3071	871
71719	JIFN1280	FN2XGy3071	FN3071/872	3071	872
71720	JIFN1281	FN2XGy3075	FN3075/875	3075	875
71720	JIFN1281	FN2XGy3075	FN3075/876	3075	876
71721	JIFN1282	FN2XGy3076	FN3076/880	3076	880
71722	JIFN1283	FN2XGy3077	FN3077/881	3077	881
71723	JIFN1284	FN2XGy3078	FN3078/884	3078	884
71723	JIFN1284	FN2XGy3078	FN3078/885	3078	885
71724	JIFN1285	FN2XGy3079	FN3079/95	3079	95
71725	JIFN1286	FN2XGy3080	FN3080/886	3080	886
71726	JIFN1287	FN2XGy3082	FN3082/912	3082	912
71727	JIFN1288	FN2XGy3086	FN3086/923	3086	923
71727	JIFN1288	FN2XGy3086	FN3086/924	3086	924
71728	JIFN1289	FN2XGy3087	FN3087/928	3087	928
71728	JIFN1289	FN2XGy3087	FN3087/929	3087	929
71729	JIFN1290	FN2XGy3088	FN3088/931	3088	931
71730	JIFN1291	FN2XGy3089	FN3089/938	3089	938
71730	JIFN1291	FN2XGy3089	FN3089/939	3089	939
71731	JIFN1292	FN2XGy3090	FN3090/98	3090	98
71732	JIFN1293	FN2XGy3091	FN3091/943	3091	943
71733	JIFN1294	FN2XGy3092	FN3092/955	3092	955
71733	JIFN1294	FN2XGy3092	FN3092/956	3092	956
71734	JIFN1295	FN2XGy3093	FN3093/965	3093	965
71735	JIFN1296	FN2XGy3094	FN3094/103	3094	103
71735	JIFN1296	FN2XGy3094	FN3094/107	3094	107
71736	JIFN1297	FN2XGy3095	FN3095/967	3095	967
71736	JIFN1297	FN2XGy3095	FN3095/968	3095	968
71737	JIFN1298	FN2XGy3096	FN3096/973	3096	973
71737	JIFN1298	FN2XGy3096	FN3096/974	3096	974
71738	JIFN1299	FN2XGy3100	FN3100/976	3100	976
71738	JIFN1299	FN2XGy3100	FN3100/977	3100	977
71739	JIFN1300	FN2XGy3101	FN3101/109	3101	109
71739	JIFN1300	FN2XGy3101	FN3101/111	3101	111
71740	JIFN1301	FN2XGy3102	FN3102/979	3102	979
71740	JIFN1301	FN2XGy3102	FN3102/980	3102	980
71741	JIFN1302	FN2XGy3103	FN3103/989	3103	989
71741	JIFN1302	FN2XGy3103	FN3103/990	3103	990
71742	JIFN1303	FN2XGy3105	FN3105/994	3105	994
71742	JIFN1303	FN2XGy3105	FN3105/995	3105	995
71743	JIFN1304	FN2XGy3109	FN3109/1021	3109	1021
71743	JIFN1304	FN2XGy3109	FN3109/1022	3109	1022
71744	JIFN1305	FN2XGy3110	FN3110/1026	3110	1026
71744	JIFN1305	FN2XGy3110	FN3110/1027	3110	1027
71745	JIFN1306	FN2XGy3112	FN3112/1029	3112	1029
71745	JIFN1306	FN2XGy3112	FN3112/1030	3112	1030
71745	JIFN1306	FN2XGy3112	FN3112/1037	3112	1037
71745	JIFN1306	FN2XGy3112	FN3112/1038	3112	1038
71746	JIFN1307	FN2XGy3113	FN3113/1050	3113	1050
71746	JIFN1307	FN2XGy3113	FN3113/1051	3113	1051
71747	JIFN1308	FN2XGy3114	FN3114/1059	3114	1059
71748	JIFN1309	FN2XGy3115	FN3115/1043	3115	1043
71749	JIFN1310	FN2XGy3117	FN3117/1064	3117	1064
71749	JIFN1310	FN2XGy3117	FN3117/1065	3117	1065
71750	JIFN1311	FN2XGy3120	FN3120/1084	3120	1084
71750	JIFN1311	FN2XGy3120	FN3120/1085	3120	1085
71751	JIFN1312	FN2XGy3121	FN3121/117	3121	117
71751	JIFN1312	FN2XGy3121	FN3121/119	3121	119
71752	JIFN1313	FN2XGy3123	FN3123/1096	3123	1096
71752	JIFN1313	FN2XGy3123	FN3123/1097	3123	1097
71753	JIFN1314	FN2XGy3124	FN3124/1098	3124	1098
71754	JIFN1315	FN2XGy3128	FN3128/1110	3128	1110
71754	JIFN1315	FN2XGy3128	FN3128/1111	3128	1111
71755	JIFN1316	FN2XGy3130	FN3130/125	3130	125
71755	JIFN1316	FN2XGy3130	FN3130/127	3130	127
71756	JIFN1317	FN2XGy3132	FN3132/1112	3132	1112
71756	JIFN1317	FN2XGy3132	FN3132/1113	3132	1113
71757	JIFN1318	FN2XGy3135	FN3135/1116	3135	1116
71757	JIFN1318	FN2XGy3135	FN3135/1117	3135	1117
71759	JIFN1320	FN2XGy3139	FN3139/1148	3139	1148
71759	JIFN1320	FN2XGy3139	FN3139/1149	3139	1149
71760	JIFN1321	FN2XGy3142	FN3142/129	3142	129
71760	JIFN1321	FN2XGy3142	FN3142/131	3142	131
71761	JIFN1322	FN2XGy3144	FN3144/138	3144	138
71761	JIFN1322	FN2XGy3144	FN3144/141	3144	141
71762	JIFN1323	FN2XGy3146	FN3146/1161	3146	1161
71762	JIFN1323	FN2XGy3146	FN3146/1162	3146	1162
71763	JIFN1324	FN2XGy3148	FN3148/1165	3148	1165
71764	JIFN1325	FN2XGy3149	FN3149/1167	3149	1167
71764	JIFN1325	FN2XGy3149	FN3149/1168	3149	1168
71765	JIFN1326	FN2XGy3150	FN3150/1173	3150	1173
71765	JIFN1326	FN2XGy3150	FN3150/1173#1	3150	1173.1
71765	JIFN1326	FN2XGy3150	FN3150/1173#2	3150	1173.2
71766	JIFN1327	FN2XGy3152	FN3152/1189	3152	1189
71767	JIFN1328	FN2XGy3153	FN3153/1190	3153	1190
71768	JIFN1329	FN2XGy3154	FN3154/1192	3154	1192
71768	JIFN1329	FN2XGy3154	FN3154/1193	3154	1193
71769	JIFN1330	FN2XGy3157	FN3157/1205	3157	1205
71769	JIFN1330	FN2XGy3157	FN3157/1206	3157	1206
71770	JIFN1331	FN2XGy3158	FN3158/1207	3158	1207
71771	JIFN1332	FN2XGy3159	FN3159/1208	3159	1208
71771	JIFN1332	FN2XGy3159	FN3159/1209	3159	1209
71772	JIFN1333	FN2XGy3160	FN3160/1211	3160	1211
71772	JIFN1333	FN2XGy3160	FN3160/1216	3160	1216
71773	JIFN1334	FN2XGy3161	FN3161/1219	3161	1219
71774	JIFN1335	FN2XGy3162	FN3162/1225	3162	1225
71775	JIFN1336	FN2XGy3163	FN3163/1227	3163	1227
71775	JIFN1336	FN2XGy3163	FN3163/1228	3163	1228
71775	JIFN1336	FN2XGy3163	FN3163/1235	3163	1235
71776	JIFN1337	FN2XGy3164	FN3164/1239	3164	1239
71776	JIFN1337	FN2XGy3164	FN3164/1240	3164	1240
71777	JIFN1338	FN2XGy3165	FN3165/1243	3165	1243
71777	JIFN1338	FN2XGy3165	FN3165/1244	3165	1244
71778	JIFN1339	FN2XGy3166	FN3166/1251	3166	1251
71779	JIFN1340	FN2XGy3169	FN3169/1259	3169	1259
71779	JIFN1340	FN2XGy3169	FN3169/1260	3169	1260
71780	JIFN1341	FN2XGy3171	FN3171/142	3171	142
71780	JIFN1341	FN2XGy3171	FN3171/143	3171	143
71780	JIFN1341	FN2XGy3171	FN3171/143#1	3171	143.101
71780	JIFN1341	FN2XGy3171	FN3171/143#1	3171	143.102
71780	JIFN1341	FN2XGy3171	FN3171/143#2	3171	143.201
71780	JIFN1341	FN2XGy3171	FN3171/143#2	3171	143.202
71781	JIFN1342	FN2XGy3172	FN3172/1270	3172	1270
71781	JIFN1342	FN2XGy3172	FN3172/1272	3172	1272
71782	JIFN1343	FN2XGy3173	FN3173/1277	3173	1277
71782	JIFN1343	FN2XGy3173	FN3173/1279	3173	1279
71783	JIFN1344	FN2XGy3174	FN3174/1281	3174	1281
71783	JIFN1344	FN2XGy3174	FN3174/1282	3174	1282
71783	JIFN1344	FN2XGy3174	FN3174/1284	3174	1284
71784	JIFN1345	FN2XGy3175	FN3175/145	3175	145
71784	JIFN1345	FN2XGy3175	FN3175/146	3175	146
71785	JIFN1346	FN2XGy3176	FN3176/1285	3176	1285
71786	JIFN1347	FN2XGy3179	FN3179/1299	3179	1299
71787	JIFN1348	FN2XGy3181	FN3181/1304	3181	1304
71788	JIFN1349	FN2XGy3182	FN3182/1311	3182	1311
71789	JIFN1350	FN2XGy3183	FN3183/1322	3183	1322
71790	JIFN1351	FN2XGy3185	FN3185/1325	3185	1325
71791	JIFN1352	FN2XGy3186	FN3186/151	3186	151
71791	JIFN1352	FN2XGy3186	FN3186/153	3186	153
71792	JIFN1353	FN2XGy3188	FN3188/161	3188	161
71792	JIFN1353	FN2XGy3188	FN3188/164	3188	164
71793	JIFN1354	FN2XGy3189	FN3189/1330	3189	1330
71794	JIFN1355	FN2XGy3190	FN3190/167	3190	167
71795	JIFN1356	FN2XGy3192	FN3192/1333	3192	1333
71795	JIFN1356	FN2XGy3192	FN3192/1334	3192	1334
71796	JIFN1357	FN2XGy3193	FN3193/1337	3193	1337
71796	JIFN1357	FN2XGy3193	FN3193/1338	3193	1338
71797	JIFN1358	FN2XGy3194	FN3194/1343	3194	1343
71798	JIFN1359	FN2XGy3195	FN3195/1346	3195	1346
71799	JIFN1360	FN2XGy3197	FN3197/1352	3197	1352
71800	JIFN1361	FN2XGy3198	FN3198/1357	3198	1357
71800	JIFN1361	FN2XGy3198	FN3198/1358	3198	1358
71801	JIFN1362	FN2XGy3200	FN3200/1373	3200	1373
71802	JIFN1363	FN2XGy3201	FN3201/1378	3201	1378
71802	JIFN1363	FN2XGy3201	FN3201/1379	3201	1379
71803	JIFN1364	FN2XGy3202	FN3202/1382	3202	1382
71803	JIFN1364	FN2XGy3202	FN3202/1384	3202	1384
71804	JIFN1365	FN2XGy3204	FN3204/1386	3204	1386
71804	JIFN1365	FN2XGy3204	FN3204/1387	3204	1387
71805	JIFN1366	FN2XGy3205	FN3205/1398	3205	1398
71806	JIFN1367	FN2XGy3206	FN3206/1402	3206	1402
71807	JIFN1368	FN2XGy3209	FN3209/1408	3209	1408
71808	JIFN1369	FN2XGy3210	FN3210/177	3210	177
71809	JIFN1370	FN2XGy3212	FN3212/1425	3212	1425
71809	JIFN1370	FN2XGy3212	FN3212/1426	3212	1426
71810	JIFN1371	FN2XGy3214	FN3214/1438	3214	1438
71810	JIFN1371	FN2XGy3214	FN3214/1439	3214	1439
71811	JIFN1372	FN2XGy3217	FN3217/1453	3217	1453
71811	JIFN1372	FN2XGy3217	FN3217/1454	3217	1454
71812	JIFN1373	FN2XGy3219	FN3219/1470	3219	1470
71812	JIFN1373	FN2XGy3219	FN3219/1471	3219	1471
71813	JIFN1374	FN2XGy3222	FN3222/1478	3222	1478
71814	JIFN1375	FN2XGy3223	FN3223/1480	3223	1480
71814	JIFN1375	FN2XGy3223	FN3223/1481	3223	1481
71815	JIFN1376	FN2XGy3224	FN3224/1491	3224	1491
71815	JIFN1376	FN2XGy3224	FN3224/1492	3224	1492
71816	JIFN1377	FN2XGy3225	FN3225/1499	3225	1499
71816	JIFN1377	FN2XGy3225	FN3225/1501	3225	1501
71817	JIFN1378	FN2XGy3228	FN3228/1511	3228	1511
71818	JIFN1379	FN2XGy3229	FN3229/1515	3229	1515
71818	JIFN1379	FN2XGy3229	FN3229/1516	3229	1516
71819	JIFN1380	FN2XGy3230	FN3230/182	3230	182
71819	JIFN1380	FN2XGy3230	FN3230/184	3230	184
71820	JIFN1381	FN2XGy3232	FN3232/1529	3232	1529
71821	JIFN1382	FN2XGy3233	FN3233/1534	3233	1534
71821	JIFN1382	FN2XGy3233	FN3233/1535	3233	1535
71822	JIFN1383	FN2XGy3234	FN3234/1537	3234	1537
71822	JIFN1383	FN2XGy3234	FN3234/1538	3234	1538
71823	JIFN1384	FN2XGy3237	FN3237/1545	3237	1545
71823	JIFN1384	FN2XGy3237	FN3237/1546	3237	1546
71824	JIFN1385	FN2XGy3239	FN3239/1558	3239	1558
71824	JIFN1385	FN2XGy3239	FN3239/1559	3239	1559
71825	JIFN1386	FN2XGy3241	FN3241/187	3241	187
71825	JIFN1386	FN2XGy3241	FN3241/190	3241	190
71826	JIFN1387	FN2XGy3242	FN3242/1562	3242	1562
71826	JIFN1387	FN2XGy3242	FN3242/1563	3242	1563
71827	JIFN1388	FN2XGy3243	FN3243/197	3243	197
71827	JIFN1388	FN2XGy3243	FN3243/199	3243	199
71828	JIFN1389	FN2XGy3244	FN3244/1565	3244	1565
71829	JIFN1390	FN2XGy3245	FN3245/1572	3245	1572
71829	JIFN1390	FN2XGy3245	FN3245/1573	3245	1573
71830	JIFN1391	FN2XGy3246	FN3246/1579	3246	1579
71830	JIFN1391	FN2XGy3246	FN3246/1580	3246	1580
71831	JIFN1392	FN2XGy3247	FN3247/1590	3247	1590
71831	JIFN1392	FN2XGy3247	FN3247/1591	3247	1591
71832	JIFN1393	FN2XGy3248	FN3248/1593	3248	1593
71833	JIFN1394	FN2XGy3249	FN3249/1607	3249	1607
71833	JIFN1394	FN2XGy3249	FN3249/1608	3249	1608
71834	JIFN1395	FN2XGy3250	FN3250/207	3250	207
71834	JIFN1395	FN2XGy3250	FN3250/212	3250	212
71835	JIFN1396	FN2XGy3254	FN3254/215	3254	215
71835	JIFN1396	FN2XGy3254	FN3254/217	3254	217
71836	JIFN1397	FN2XGy3255	FN3255/1613	3255	1613
71837	JIFN1398	FN2XGy3256	FN3256/1623	3256	1623
71837	JIFN1398	FN2XGy3256	FN3256/1624	3256	1624
71838	JIFN1399	FN2XGy3259	FN3259/1629	3259	1629
71838	JIFN1399	FN2XGy3259	FN3259/1630	3259	1630
71839	JIFN1400	FN2XGy3260	FN3260/222	3260	222
71840	JIFN1401	FN2XGy3262	FN3262/1635	3262	1635
71840	JIFN1401	FN2XGy3262	FN3262/1636	3262	1636
71841	JIFN1402	FN2XGy3263	FN3263/1647	3263	1647
71841	JIFN1402	FN2XGy3263	FN3263/1648	3263	1648
71842	JIFN1403	FN2XGy3264	FN3264/1653	3264	1653
71842	JIFN1403	FN2XGy3264	FN3264/1654	3264	1654
71843	JIFN1404	FN2XGy3265	FN3265/226	3265	226
71844	JIFN1405	FN2XGy3269	FN3269/1667	3269	1667
71844	JIFN1405	FN2XGy3269	FN3269/1668	3269	1668
71845	JIFN1406	FN2XGy3271	FN3271/1673	3271	1673
71846	JIFN1407	FN2XGy3272	FN3272/1675	3272	1675
71846	JIFN1407	FN2XGy3272	FN3272/1676	3272	1676
71847	JIFN1408	FN2XGy3274	FN3274/1683	3274	1683
71847	JIFN1408	FN2XGy3274	FN3274/1684	3274	1684
71848	JIFN1409	FN2XGy3275	FN3275/1687	3275	1687
71848	JIFN1409	FN2XGy3275	FN3275/1688	3275	1688
71848	JIFN1409	FN2XGy3275	FN3275/1695	3275	1695
71849	JIFN1410	FN2XGy3277	FN3277/1697	3277	1697
71849	JIFN1410	FN2XGy3277	FN3277/1698	3277	1698
71850	JIFN1411	FN2XGy3278	FN3278/1703	3278	1703
71850	JIFN1411	FN2XGy3278	FN3278/1706	3278	1706
71851	JIFN1412	FN2XGy3279	FN3279/1710	3279	1710
71852	JIFN1413	FN2XGy3281	FN3281/235	3281	235
71852	JIFN1413	FN2XGy3281	FN3281/237	3281	237
71853	JIFN1414	FN2XGy3282	FN3282/1712	3282	1712
71854	JIFN1415	FN2XGy3283	FN3283/1715	3283	1715
71854	JIFN1415	FN2XGy3283	FN3283/1716	3283	1716
71855	JIFN1416	FN2XGy3284	FN3284/1718	3284	1718
71856	JIFN1417	FN2XGy3286	FN3286/721	3286	721.1
71856	JIFN1417	FN2XGy3286	FN3286/721	3286	721.2
71857	JIFN1418	FN2XGy3287	FN3287/1726	3287	1726
71857	JIFN1418	FN2XGy3287	FN3287/1727	3287	1727
71858	JIFN1419	FN2XGy3288	FN3288/246	3288	246
71859	JIFN1420	FN2XGy3294	FN3294/1736	3294	1736
71860	JIFN1421	FN2XGy3295	FN3295/1742	3295	1742
71860	JIFN1421	FN2XGy3295	FN3295/1743	3295	1743
71861	JIFN1422	FN2XGy3297	FN3297/1749	3297	1749
71861	JIFN1422	FN2XGy3297	FN3297/1750	3297	1750
71862	JIFN1423	FN2XGy3298	FN3298/1755	3298	1755
71862	JIFN1423	FN2XGy3298	FN3298/1756	3298	1756
71862	JIFN1423	FN2XGy3298	FN3298/1757	3298	1757
71863	JIFN1424	FN2XGy3303	FN3303/1774	3303	1774
71863	JIFN1424	FN2XGy3303	FN3303/1775	3303	1775
71864	JIFN1425	FN2XGy3304	FN3304/1777	3304	1777
71865	JIFN1426	FN2XGy3306	FN3306/1780	3306	1780
71865	JIFN1426	FN2XGy3306	FN3306/1781	3306	1781
71866	JIFN1427	FN2XGy3307	FN3307/1791	3307	1791
71866	JIFN1427	FN2XGy3307	FN3307/1792	3307	1792
71867	JIFN1428	FN2XGy3308	FN3308/1796	3308	1796
71867	JIFN1428	FN2XGy3308	FN3308/1799	3308	1799
71868	JIFN1429	FN2XGy3309	FN3309/1801	3309	1801
71868	JIFN1429	FN2XGy3309	FN3309/1802	3309	1802
71869	JIFN1430	FN2XGy3310	FN3310/248	3310	248
71870	JIFN1431	FN2XGy3311	FN3311/1808	3311	1808
71870	JIFN1431	FN2XGy3311	FN3311/1809	3311	1809
71871	JIFN1432	FN2XGy3314	FN3314/1815	3314	1815
71871	JIFN1432	FN2XGy3314	FN3314/1816	3314	1816
71872	JIFN1433	FN2XGy3315	FN3315/1825	3315	1825
71873	JIFN1434	FN2XGy3316	FN3316/1832	3316	1832
71874	JIFN1435	FN2XGy3317	FN3317/1842	3317	1842
71874	JIFN1435	FN2XGy3317	FN3317/1843	3317	1843
71875	JIFN1436	FN2XGy3318	FN3318/1850	3318	1850
71876	JIFN1437	FN2XGy3319	FN3319/1851	3319	1851
71876	JIFN1437	FN2XGy3319	FN3319/1852	3319	1852
71877	JIFN1438	FN2XGy3320	FN3320/1855	3320	1855
71877	JIFN1438	FN2XGy3320	FN3320/1857	3320	1857
71878	JIFN1439	FN2XGy3321	FN3321/1858	3321	1858
71879	JIFN1440	FN2XGy3322	FN3322/1860	3322	1860
71879	JIFN1440	FN2XGy3322	FN3322/1861	3322	1861
71880	JIFN1441	FN2XGy3324	FN3324/1865	3324	1865
71881	JIFN1442	FN2XGy3327	FN3327/1879	3327	1879
71882	JIFN1443	FN2XGy3328	FN3328/1880	3328	1880
71883	JIFN1444	FN2XGy3329	FN3329/1882	3329	1882
71883	JIFN1444	FN2XGy3329	FN3329/1883	3329	1883
71883	JIFN1444	FN2XGy3329	FN3329/1884	3329	1884
71884	JIFN1445	FN2XGy3330	FN3330/1887	3330	1887
71884	JIFN1445	FN2XGy3330	FN3330/1888	3330	1888
71885	JIFN1446	FN2XGy3331	FN3331/1894	3331	1894
71885	JIFN1446	FN2XGy3331	FN3331/1895	3331	1895
71885	JIFN1446	FN2XGy3331	FN3331/1896	3331	1896
71886	JIFN1447	FN2XGy3332	FN3332/252	3332	252
71886	JIFN1447	FN2XGy3332	FN3332/253	3332	253
71887	JIFN1448	FN2XGy3333	FN3333/1899	3333	1899
71888	JIFN1449	FN2XGy3336	FN3336/1902	3336	1902
71888	JIFN1449	FN2XGy3336	FN3336/1903	3336	1903
71889	JIFN1450	FN2XGy3339	FN3339/1908	3339	1908
71890	JIFN1451	FN2XGy3342	FN3342/255	3342	255
71890	JIFN1451	FN2XGy3342	FN3342/258	3342	258
71891	JIFN1452	FN2XGy3343	FN3343/1932	3343	1932
71891	JIFN1452	FN2XGy3343	FN3343/1934	3343	1934
71892	JIFN1453	FN2XGy3345	FN3345/1939	3345	1939
71892	JIFN1453	FN2XGy3345	FN3345/1940	3345	1940
71893	JIFN1454	FN2XGy3346	FN3346/1945	3346	1945
71893	JIFN1454	FN2XGy3346	FN3346/1946	3346	1946
71894	JIFN1455	FN2XGy3347	FN3347/1949	3347	1949
71895	JIFN1456	FN2XGy3349	FN3349/1951	3349	1951
71895	JIFN1456	FN2XGy3349	FN3349/1952	3349	1952
71896	JIFN1457	FN2XGy3350	FN3350/1955	3350	1955
71896	JIFN1457	FN2XGy3350	FN3350/1956	3350	1956
71897	JIFN1458	FN2XGy3351	FN3351/1958	3351	1958
71897	JIFN1458	FN2XGy3351	FN3351/1959	3351	1959
71898	JIFN1459	FN2XGy3354	FN3354/1970	3354	1970
71898	JIFN1459	FN2XGy3354	FN3354/1971	3354	1971
71899	JIFN1460	FN2XGy3355	FN3355/1975	3355	1975
71899	JIFN1460	FN2XGy3355	FN3355/1976	3355	1976
71900	JIFN1461	FN2XGy3357	FN3357/1982	3357	1982
71901	JIFN1462	FN2XGy3360	FN3360/1989	3360	1989
71902	JIFN1463	FN2XGy3362	FN3362/1998	3362	1998
71903	JIFN1464	FN2XGy3364	FN3364/2002	3364	2002
71903	JIFN1464	FN2XGy3364	FN3364/2003	3364	2003
71904	JIFN1465	FN2XGy3365	FN3365/2011	3365	2011
71904	JIFN1465	FN2XGy3365	FN3365/2012	3365	2012
71905	JIFN1466	FN2XGy3366	FN3366/2014	3366	2014
71905	JIFN1466	FN2XGy3366	FN3366/2015	3366	2015
71906	JIFN1467	FN2XGy3367	FN3367/2018	3367	2018
71906	JIFN1467	FN2XGy3367	FN3367/2019	3367	2019
71907	JIFN1468	FN2XGy3368	FN3368/2021	3368	2021
71907	JIFN1468	FN2XGy3368	FN3368/2022	3368	2022
71908	JIFN1469	FN2XGy3369	FN3369/2024	3369	2024
71909	JIFN1470	FN2XGy3370	FN3370/2033	3370	2033
71910	JIFN1471	FN2XGy3371	FN3371/2036	3371	2036
71910	JIFN1471	FN2XGy3371	FN3371/2037	3371	2037
71911	JIFN1472	FN2XGy3373	FN3373/2059	3373	2059
71912	JIFN1473	FN2XGy3374	FN3374/2047	3374	2047
71912	JIFN1473	FN2XGy3374	FN3374/2048	3374	2048
71913	JIFN1474	FN2XGy3376	FN3376/2064	3376	2064
71913	JIFN1474	FN2XGy3376	FN3376/2065	3376	2065
71914	JIFN1475	FN2XGy3379	FN3379/2072	3379	2072
71915	JIFN1476	FN2XGy3380	FN3380/2079	3380	2079
71916	JIFN1477	FN2XGy3381	FN3381/2088	3381	2088
71916	JIFN1477	FN2XGy3381	FN3381/2089	3381	2089
71917	JIFN1478	FN2XGy3382	FN3382/2091	3382	2091
71918	JIFN1479	FN2XGy3383	FN3383/2093	3383	2093
71918	JIFN1479	FN2XGy3383	FN3383/2094	3383	2094
71919	JIFN1480	FN2XGy3384	FN3384/2098	3384	2098
71919	JIFN1480	FN2XGy3384	FN3384/2100	3384	2100
71920	JIFN1481	FN2XGy3385	FN3385/2104	3385	2104
71920	JIFN1481	FN2XGy3385	FN3385/2105	3385	2105
71921	JIFN1482	FN2XGy3390	FN3390/2111	3390	2111
71921	JIFN1482	FN2XGy3390	FN3390/2112	3390	2112
71922	JIFN1483	FN2XGy3392	FN3392/2115	3392	2115
71922	JIFN1483	FN2XGy3392	FN3392/2116	3392	2116
71923	JIFN1484	FN2XGy3393	FN3393/2120	3393	2120
71923	JIFN1484	FN2XGy3393	FN3393/2121	3393	2121
71924	JIFN1485	FN2XGy3394	FN3394/2127	3394	2127
71924	JIFN1485	FN2XGy3394	FN3394/2129	3394	2129
71925	JIFN1486	FN2XGy3395	FN3395/2131	3395	2131
71926	JIFN1487	FN2XGy3397	FN3397/2137	3397	2137
71926	JIFN1487	FN2XGy3397	FN3397/2138	3397	2138
71927	JIFN1488	FN2XGy3403	FN3403/288	3403	288
71927	JIFN1488	FN2XGy3403	FN3403/288#1	3403	288.1
71927	JIFN1488	FN2XGy3403	FN3403/288#2	3403	288.2
71928	JIFN1489	FN2XGy3404	FN3404/2161	3404	2161
71928	JIFN1489	FN2XGy3404	FN3404/2162	3404	2162
71929	JIFN1490	FN2XGy3405	FN3405/2168	3405	2168
71929	JIFN1490	FN2XGy3405	FN3405/2169	3405	2169
71930	JIFN1491	FN2XGy3406	FN3406/2170	3406	2170
71930	JIFN1491	FN2XGy3406	FN3406/2171	3406	2171
71931	JIFN1492	FN2XGy3407	FN3407/2173	3407	2173
71931	JIFN1492	FN2XGy3407	FN3407/2174	3407	2174
71932	JIFN1493	FN2XGy3408	FN3408/290	3408	290
71932	JIFN1493	FN2XGy3408	FN3408/291	3408	291
71933	JIFN1494	FN2XGy3409	FN3409/2183	3409	2183
71933	JIFN1494	FN2XGy3409	FN3409/2184	3409	2184
71934	JIFN1495	FN2XGy3410	FN3410/2190	3410	2190
71934	JIFN1495	FN2XGy3410	FN3410/2191	3410	2191
71935	JIFN1496	FN2XGy3414	FN3414/295	3414	295
71935	JIFN1496	FN2XGy3414	FN3414/296	3414	296
71936	JIFN1497	FN2XGy3415	FN3415/2192	3415	2192
71936	JIFN1497	FN2XGy3415	FN3415/2193	3415	2193
71937	JIFN1498	FN2XGy3416	FN3416/2195	3416	2195
71937	JIFN1498	FN2XGy3416	FN3416/2196	3416	2196
71938	JIFN1499	FN2XGy3420	FN3420/2204	3420	2204
71938	JIFN1499	FN2XGy3420	FN3420/2205	3420	2205
71939	JIFN1500	FN2XGy3421	FN3421/2210	3421	2210
71940	JIFN1501	FN2XGy3423	FN3423/2212	3423	2212
71940	JIFN1501	FN2XGy3423	FN3423/2213	3423	2213
71940	JIFN1501	FN2XGy3423	FN3423/2216	3423	2216
71941	JIFN1502	FN2XGy3426	FN3426/2219	3426	2219
71942	JIFN1503	FN2XGy3427	FN3427/2228	3427	2228
71942	JIFN1503	FN2XGy3427	FN3427/2229	3427	2229
71943	JIFN1504	FN2XGy3430	FN3430/2242	3430	2242
71943	JIFN1504	FN2XGy3430	FN3430/2243	3430	2243
71944	JIFN1505	FN2XGy3432	FN3432/2258	3432	2258
71944	JIFN1505	FN2XGy3432	FN3432/2259	3432	2259
71945	JIFN1506	FN2XGy3433	FN3433/2317	3433	2317
71946	JIFN1507	FN2XGy3434	FN3434/2270	3434	2270
71946	JIFN1507	FN2XGy3434	FN3434/2271	3434	2271
71946	JIFN1507	FN2XGy3434	FN3434/2277	3434	2277
71946	JIFN1507	FN2XGy3434	FN3434/2279	3434	2279
71947	JIFN1508	FN2XGy3436	FN3436/303	3436	303
71948	JIFN1509	FN2XGy3437	FN3437/2284	3437	2284
71949	JIFN1510	FN2XGy3438	FN3438/2286	3438	2286
71950	JIFN1511	FN2XGy3439	FN3439/2287	3439	2287
71952	JIFN1513	FN2XGy3441	FN3441/2302	3441	2302
71952	JIFN1513	FN2XGy3441	FN3441/2303	3441	2303
71953	JIFN1514	FN2XGy3442	FN3442/2305	3442	2305
71953	JIFN1514	FN2XGy3442	FN3442/2306	3442	2306
71954	JIFN1515	FN2XGy3445	FN3445/2353	3445	2353
71954	JIFN1515	FN2XGy3445	FN3445/2354	3445	2354
71955	JIFN1516	FN2XGy3449	FN3449/2319	3449	2319
71956	JIFN1517	FN2XGy3450	FN3450/317	3450	317
71956	JIFN1517	FN2XGy3450	FN3450/322	3450	322
71957	JIFN1518	FN2XGy3452	FN3452/2334	3452	2334
71957	JIFN1518	FN2XGy3452	FN3452/2338	3452	2338
71958	JIFN1519	FN2XGy3454	FN3454/2342	3454	2342
71958	JIFN1519	FN2XGy3454	FN3454/2343	3454	2343
71959	JIFN1520	FN2XGy3460	FN3460/2371	3460	2371
71959	JIFN1520	FN2XGy3460	FN3460/2372	3460	2372
71960	JIFN1521	FN2XGy3462	FN3462/2385	3462	2385
71960	JIFN1521	FN2XGy3462	FN3462/2386	3462	2386
71961	JIFN1522	FN2XGy3463	FN3463/2389	3463	2389
71962	JIFN1523	FN2XGy3465	FN3465/2391	3465	2391
71962	JIFN1523	FN2XGy3465	FN3465/2392	3465	2392
71963	JIFN1524	FN2XGy3467	FN3467/2401	3467	2401
71963	JIFN1524	FN2XGy3467	FN3467/2402	3467	2402
71964	JIFN1525	FN2XGy3468	FN3468/2410	3468	2410
71964	JIFN1525	FN2XGy3468	FN3468/2411	3468	2411
71965	JIFN1526	FN2XGy3469	FN3469/2419	3469	2419
71965	JIFN1526	FN2XGy3469	FN3469/2421	3469	2421
71966	JIFN1527	FN2XGy3470	FN3470/326	3470	326
71967	JIFN1528	FN2XGy3472	FN3472/2430	3472	2430
71967	JIFN1528	FN2XGy3472	FN3472/2431	3472	2431
71968	JIFN1529	FN2XGy3473	FN3473/2433	3473	2433
71969	JIFN1530	FN2XGy3474	FN3474/2435	3474	2435
71969	JIFN1530	FN2XGy3474	FN3474/2437	3474	2437
71970	JIFN1531	FN2XGy3475	FN3475/2441	3475	2441
71970	JIFN1531	FN2XGy3475	FN3475/2442	3475	2442
71971	JIFN1532	FN2XGy3477	FN3477/2453	3477	2453
71972	JIFN1533	FN2XGy3478	FN3478/2458	3478	2458
71973	JIFN1534	FN2XGy3479	FN3479/2461	3479	2461
71973	JIFN1534	FN2XGy3479	FN3479/2469	3479	2469
71974	JIFN1535	FN2XGy3481	FN3481/2470	3481	2470
71975	JIFN1536	FN2XGy3482	FN3482/2472	3482	2472
71975	JIFN1536	FN2XGy3482	FN3482/2473	3482	2473
71976	JIFN1537	FN2XGy3483	FN3483/2481	3483	2481
71976	JIFN1537	FN2XGy3483	FN3483/2484	3483	2484
71977	JIFN1538	FN2XGy3486	FN3486/333	3486	333
71978	JIFN1539	FN2XGy3488	FN3488/2490	3488	2490
71978	JIFN1539	FN2XGy3488	FN3488/2491	3488	2491
71979	JIFN1540	FN2XGy3490	FN3490/2495	3490	2495
71980	JIFN1541	FN2XGy3492	FN3492/2505	3492	2505
71980	JIFN1541	FN2XGy3492	FN3492/2508	3492	2508
71981	JIFN1542	FN2XGy3493	FN3493/2511	3493	2511
71981	JIFN1542	FN2XGy3493	FN3493/2512	3493	2512
71982	JIFN1543	FN2XGy3494	FN3494/2516	3494	2516
71982	JIFN1543	FN2XGy3494	FN3494/2517	3494	2517
71983	JIFN1544	FN2XGy3497	FN3497/2529	3497	2529
71983	JIFN1544	FN2XGy3497	FN3497/2530	3497	2530
71984	JIFN1545	FN2XGy3498	FN3498/2534	3498	2534
71984	JIFN1545	FN2XGy3498	FN3498/2535	3498	2535
71985	JIFN1546	FN2XGy3499	FN3499/2538	3499	2538
71986	JIFN1547	FN2XGy3500	FN3500/2539	3500	2539
71986	JIFN1547	FN2XGy3500	FN3500/2541	3500	2541
71986	JIFN1547	FN2XGy3500	FN3500/2542	3500	2542
71987	JIFN1548	FN2XGy3502	FN3502/2545	3502	2545
71987	JIFN1548	FN2XGy3502	FN3502/2546	3502	2546
71988	JIFN1549	FN2XGy3504	FN3504/2549	3504	2549
71988	JIFN1549	FN2XGy3504	FN3504/2550	3504	2550
71989	JIFN1550	FN2XGy3505	FN3505/2559	3505	2559
71989	JIFN1550	FN2XGy3505	FN3505/2560	3505	2560
71990	JIFN1551	FN2XGy3507	FN3507/2580	3507	2580
71990	JIFN1551	FN2XGy3507	FN3507/2581	3507	2581
71991	JIFN1552	FN2XGy3508	FN3508/2587	3508	2587
71991	JIFN1552	FN2XGy3508	FN3508/2588	3508	2588
71992	JIFN1553	FN2XGy3509	FN3509/2590	3509	2590
71992	JIFN1553	FN2XGy3509	FN3509/2591	3509	2591
71993	JIFN1554	FN2XGy3510	FN3510/2602	3510	2602
71993	JIFN1554	FN2XGy3510	FN3510/2603	3510	2603
71994	JIFN1555	FN2XGy3511	FN3511/2606	3511	2606
71994	JIFN1555	FN2XGy3511	FN3511/2607	3511	2607
71995	JIFN1556	FN2XGy3513	FN3513/2609	3513	2609
71995	JIFN1556	FN2XGy3513	FN3513/2611	3513	2611
71996	JIFN1557	FN2XGy3515	FN3515/2615	3515	2615
71997	JIFN1558	FN2XGy3517	FN3517/2618	3517	2618
71998	JIFN1559	FN2XGy3518	FN3518/340	3518	340
71999	JIFN1560	FN2XGy3519	FN3519/2620	3519	2620
71999	JIFN1560	FN2XGy3519	FN3519/2621	3519	2621
72000	JIFN1561	FN2XGy3520	FN3520/2628	3520	2628
72000	JIFN1561	FN2XGy3520	FN3520/2629	3520	2629
72001	JIFN1562	FN2XGy3521	FN3521/349/2	3521	349.2
72002	JIFN1563	FN2XGy3523	FN3523/356	3523	356
72003	JIFN1564	FN2XGy3524	FN3524/2635	3524	2635
72003	JIFN1564	FN2XGy3524	FN3524/2636	3524	2636
72003	JIFN1564	FN2XGy3524	FN3524/2637	3524	2637
72004	JIFN1565	FN2XGy3530	FN3530/357	3530	357
72005	JIFN1566	FN2XGy3534	FN3534/2653	3534	2653
72006	JIFN1567	FN2XGy3535	FN3535/2656	3535	2656
72006	JIFN1567	FN2XGy3535	FN3535/2657	3535	2657
72007	JIFN1568	FN2XGy3536	FN3536/2661	3536	2661
72007	JIFN1568	FN2XGy3536	FN3536/2662	3536	2662
72008	JIFN1569	FN2XGy3537	FN3537/2669	3537	2669
72008	JIFN1569	FN2XGy3537	FN3537/2670	3537	2670
72008	JIFN1569	FN2XGy3537	FN3537/2671#1	3537	2671.1
72008	JIFN1569	FN2XGy3537	FN3537/2671#2	3537	2671.2
72009	JIFN1570	FN2XGy3538	FN3538/364	3538	364
72009	JIFN1570	FN2XGy3538	FN3538/369#1	3538	369.1
72009	JIFN1570	FN2XGy3538	FN3538/369#2	3538	369.2
72010	JIFN1571	FN2XGy3542	FN3542/2680	3542	2680
72010	JIFN1571	FN2XGy3542	FN3542/2681	3542	2681
72011	JIFN1572	FN2XGy3543	FN3543/2689	3543	2689
72011	JIFN1572	FN2XGy3543	FN3543/2690	3543	2690
72012	JIFN1573	FN2XGy3544	FN3544/2694	3544	2694
72013	JIFN1574	FN2XGy3546	FN3546/365	3546	365
72013	JIFN1574	FN2XGy3546	FN3546/368	3546	368
72014	JIFN1575	FN2XGy3549	FN3549/2698	3549	2698
72015	JIFN1576	FN2XGy3550	FN3550/2702	3550	2702
72016	JIFN1577	FN2XGy3552	FN3552/2707	3552	2707
72016	JIFN1577	FN2XGy3552	FN3552/2708	3552	2708
72017	JIFN1578	FN2XGy3555	FN3555/2711	3555	2711
72017	JIFN1578	FN2XGy3555	FN3555/2713	3555	2713
72018	JIFN1579	FN2XGy3557	FN3557/2731	3557	2731
72018	JIFN1579	FN2XGy3557	FN3557/2732	3557	2732
72019	JIFN1580	FN2XGy3560	FN3560/2748#1	3560	2748.1
72019	JIFN1580	FN2XGy3560	FN3560/2748#2	3560	2748.2
72020	JIFN1581	FN2XGy3561	FN3561/2751	3561	2751
72020	JIFN1581	FN2XGy3561	FN3561/2752	3561	2752
72021	JIFN1582	FN2XGy3562	FN3562/2757	3562	2757
72021	JIFN1582	FN2XGy3562	FN3562/2759	3562	2759
72022	JIFN1583	FN2XGy3563	FN3563/2763	3563	2763
72022	JIFN1583	FN2XGy3563	FN3563/2764	3563	2764
72023	JIFN1584	FN2XGy3564	FN3564/2770	3564	2770
72023	JIFN1584	FN2XGy3564	FN3564/2772	3564	2772
72024	JIFN1585	FN2XGy3566	FN3566/369	3566	369
72024	JIFN1585	FN2XGy3566	FN3566/375	3566	375
72024	JIFN1585	FN2XGy3566	FN3566/376	3566	376
72025	JIFN1586	FN2XGy3569	FN3569/2789	3569	2789
72025	JIFN1586	FN2XGy3569	FN3569/2790	3569	2790
72026	JIFN1587	FN2XGy3571	FN3571/2791	3571	2791
72027	JIFN1588	FN2XGy3574	FN3574/378	3574	378.1
72027	JIFN1588	FN2XGy3574	FN3574/378	3574	378.2
72028	JIFN1589	FN2XGy3575	FN3575/2793	3575	2793
[truncated: 359 more rows]

## Sheet: Supplementary Table 2
Supplementary Table 2. FN lines derived from 15.8 Gy irradiation
Row #	StoreCode	idPlant	FN M2 Family Name	FN M2 family number	FN M3 identifier		source (1)	year multiplied	Phenotypes scored by JH Oct-Nov 2022 on M2 families of 4 plants, vegetative phenotype description (DNG = did not germinate)	reproductive phenotype description	12 M2 plant DNA preps 28.11.2022
2	JIFN0001	70385	FN15Gy001	1	1		CRF-27504	2002
3	JIFN0001	70385	FN15Gy001	1	2		CRF-27504	2002
4	JIFN0001	70385	FN15Gy001	1	3		CRF-27504	2002
5	JIFN0001	70385	FN15Gy001	1	4		CRF-27504	2002
6
7	JIFN0002	70386	FN15Gy002	2	1		CRF-27504	2002
8	JIFN0002	70386	FN15Gy002	2	2		CRF-27504	2002
9	JIFN0002	70386	FN15Gy002	2	3		CRF-27504	2002
10	JIFN0002	70386	FN15Gy002	2	4		CRF-27504	2002
11
12	JIFN0003	70387	FN15Gy003	3	1		CRF-27504	2002
13	JIFN0003	70387	FN15Gy003	3	2		CRF-27504	2002
14	JIFN0003	70387	FN15Gy003	3	3		CRF-27504	2002
15	JIFN0003	70387	FN15Gy003	3	4		CRF-27504	2002
16
17	JIFN0004	70388	FN15Gy004	4	1		CRF-27504	2002		single flower on each peduncle
18	JIFN0004	70388	FN15Gy004	4	2		CRF-27504	2002
19	JIFN0004	70388	FN15Gy004	4	3		CRF-27504	2002
20	JIFN0004	70388	FN15Gy004	4	4		CRF-27504	2002
21
22	JIFN0005	70389	FN15Gy005	5	1		CRF-27504	2002
23	JIFN0005	70389	FN15Gy005	5	2		CRF-27504	2002
24	JIFN0005	70389	FN15Gy005	5	3		CRF-27504	2002
25	JIFN0005	70389	FN15Gy005	5	4		CRF-27504	2002
26
27	JIFN0006	70390	FN15Gy006	6	1		CRF-27504	2002
28	JIFN0006	70390	FN15Gy006	6	2		CRF-27504	2002
29	JIFN0006	70390	FN15Gy006	6	3		CRF-27504	2002
30	JIFN0006	70390	FN15Gy006	6	4		CRF-27504	2002
31
32	JIFN0007	70391	FN15Gy007	7	1		CRF-27504	2002	diminutive in size, pale green
33	JIFN0007	70391	FN15Gy007	7	2		CRF-27504	2002
34	JIFN0007	70391	FN15Gy007	7	3		CRF-27504	2002
35
36	JIFN0008	70392	FN15Gy008	8	1		CRF-27504	2002		entire sepals necrotic
37	JIFN0008	70392	FN15Gy008	8	2		CRF-27504	2002
38	JIFN0008	70392	FN15Gy008	8	3		CRF-27504	2002
39	JIFN0008	70392	FN15Gy008	8	4		CRF-27504	2002
40
41	JIFN0009	70393	FN15Gy009	9	1		CRF-27504	2002
42	JIFN0009	70393	FN15Gy009	9	2		CRF-27504	2002
43	JIFN0009	70393	FN15Gy009	9	3		CRF-27504	2002
44	JIFN0009	70393	FN15Gy009	9	4		CRF-27504	2002
45
46	JIFN0010	70394	FN15Gy010	10	1		CRF-27504	2002
47	JIFN0010	70394	FN15Gy010	10	2		CRF-27504	2002
48	JIFN0010	70394	FN15Gy010	10	3		CRF-27504	2002
49	JIFN0010	70394	FN15Gy010	10	4		CRF-27504	2002
50
51	JIFN0011	70395	FN15Gy011	11	1		CRF-27504	2002
52	JIFN0011	70395	FN15Gy011	11	2		CRF-27504	2002
53	JIFN0011	70395	FN15Gy011	11	3		CRF-27504	2002
54	JIFN0011	70395	FN15Gy011	11	4		CRF-27504	2002
55
56	JIFN0012	70396	FN15Gy012	12	1		CRF-27504	2002
57	JIFN0012	70396	FN15Gy012	12	2		CRF-27504	2002
58	JIFN0012	70396	FN15Gy012	12	3		CRF-27504	2002
59	JIFN0012	70396	FN15Gy012	12	4		CRF-27504	2002
60
61	JIFN0013	70397	FN15Gy013	13	1		CRF-27504	2002
62	JIFN0013	70397	FN15Gy013	13	2		CRF-27504	2002
63	JIFN0013	70397	FN15Gy013	13	3		CRF-27504	2002
64	JIFN0013	70397	FN15Gy013	13	4		CRF-27504	2002
65
66	JIFN0014	70398	FN15Gy014	14	1		CRF-27504	2002	terminal leaflet Node 9
67	JIFN0014	70398	FN15Gy014	14	2		CRF-27504	2002
68	JIFN0014	70398	FN15Gy014	14	3		CRF-27504	2002
69	JIFN0014	70398	FN15Gy014	14	4		CRF-27504	2002
70
71	JIFN0015	70399	FN15Gy015	15	1		CRF-27504	2002
72	JIFN0015	70399	FN15Gy015	15	2		CRF-27504	2002
73	JIFN0015	70399	FN15Gy015	15	3		CRF-27504	2002
74	JIFN0015	70399	FN15Gy015	15	4		CRF-27504	2002
75
76	JIFN0016	70400	FN15Gy016	16	1		CRF-27504	2002	terminal leaflet Node 9
77	JIFN0016	70400	FN15Gy016	16	2		CRF-27504	2002
78	JIFN0016	70400	FN15Gy016	16	3		CRF-27504	2002
79	JIFN0016	70400	FN15Gy016	16	4		CRF-27504	2002
80
81	JIFN0017	70401	FN15Gy017	17	1		CRF-27504	2002
82	JIFN0017	70401	FN15Gy017	17	2		CRF-27504	2002
83	JIFN0017	70401	FN15Gy017	17	3		CRF-27504	2002
84	JIFN0017	70401	FN15Gy017	17	4		CRF-27504	2002
85
86	JIFN0018	70402	FN15Gy018	18	1		CRF-27504	2002
87	JIFN0018	70402	FN15Gy018	18	2		CRF-27504	2002
88	JIFN0018	70402	FN15Gy018	18	3		CRF-27504	2002
89	JIFN0018	70402	FN15Gy018	18	4		CRF-27504	2002
90
91	JIFN0019	70403	FN15Gy019	19	1		CRF-27504	2002
92	JIFN0019	70403	FN15Gy019	19	2		CRF-27504	2002
93	JIFN0019	70403	FN15Gy019	19	3		CRF-27504	2002
94	JIFN0019	70403	FN15Gy019	19	4		CRF-27504	2002
95
96	JIFN0020	70404	FN15Gy020	20	1		CRF-27504	2002
97	JIFN0020	70404	FN15Gy020	20	2		CRF-27504	2002
98	JIFN0020	70404	FN15Gy020	20	3		CRF-27504	2002
99	JIFN0020	70404	FN15Gy020	20	4		CRF-27504	2002
100
101	JIFN0021	70405	FN15Gy021	21	1		CRF-27504	2002
102	JIFN0021	70405	FN15Gy021	21	2		CRF-27504	2002
103	JIFN0021	70405	FN15Gy021	21	3		CRF-27504	2002
104	JIFN0021	70405	FN15Gy021	21	4		CRF-27504	2002
105
106	JIFN0022	70406	FN15Gy022	22	1		CRF-27504	2002
107	JIFN0022	70406	FN15Gy022	22	2		CRF-27504	2002
108	JIFN0022	70406	FN15Gy022	22	3		CRF-27504	2002
109	JIFN0022	70406	FN15Gy022	22	4		CRF-27504	2002
110
111	JIFN0023	70407	FN15Gy023	23	1		CRF-27504	2002
112	JIFN0023	70407	FN15Gy023	23	2		CRF-27504	2002
113	JIFN0023	70407	FN15Gy023	23	3		CRF-27504	2002
114	JIFN0023	70407	FN15Gy023	23	4		CRF-27504	2002
115
116	JIFN0024	70408	FN15Gy024	24	1		CRF-27504	2002
117	JIFN0024	70408	FN15Gy024	24	2		CRF-27504	2002
118	JIFN0024	70408	FN15Gy024	24	3		CRF-27504	2002
119	JIFN0024	70408	FN15Gy024	24	4		CRF-27504	2002
120
121	JIFN0025	70409	FN15Gy025	25	1		CRF-27504	2002
122	JIFN0025	70409	FN15Gy025	25	2		CRF-27504	2002
123	JIFN0025	70409	FN15Gy025	25	3		CRF-27504	2002
124	JIFN0025	70409	FN15Gy025	25	4		CRF-27504	2002
125
126	JIFN0026	70410	FN15Gy026	26	1		CRF-27504	2002
127	JIFN0026	70410	FN15Gy026	26	2		CRF-27504	2002
128
129	JIFN0027	70411	FN15Gy027	27	1		CRF-27504	2002
130	JIFN0027	70411	FN15Gy027	27	2		CRF-27504	2002
131	JIFN0027	70411	FN15Gy027	27	3		CRF-27504	2002
132	JIFN0027	70411	FN15Gy027	27	4		CRF-27504	2002
133
134	JIFN0028	70412	FN15Gy028	28	1		CRF-27504	2002
135	JIFN0028	70412	FN15Gy028	28	2		CRF-27504	2002
136	JIFN0028	70412	FN15Gy028	28	3		CRF-27504	2002
137	JIFN0028	70412	FN15Gy028	28	4		CRF-27504	2002
138
139	JIFN0029	70413	FN15Gy029	29	1		CRF-27504	2002
140	JIFN0029	70413	FN15Gy029	29	2		CRF-27504	2002
141	JIFN0029	70413	FN15Gy029	29	3		CRF-27504	2002
142	JIFN0029	70413	FN15Gy029	29	4		CRF-27504	2002
143
144	JIFN0030	70414	FN15Gy030	30	1		CRF-27504	2002
145	JIFN0030	70414	FN15Gy030	30	2		CRF-27504	2002
146	JIFN0030	70414	FN15Gy030	30	3		CRF-27504	2002
147	JIFN0030	70414	FN15Gy030	30	4		CRF-27504	2002
148
149	JIFN0031	70415	FN15Gy031	31	1		CRF-27504	2002
150	JIFN0031	70415	FN15Gy031	31	2		CRF-27504	2002
151	JIFN0031	70415	FN15Gy031	31	3		CRF-27504	2002
152	JIFN0031	70415	FN15Gy031	31	4		CRF-27504	2002
153
154	JIFN0032	70416	FN15Gy032	32	1		CRF-27504	2002
155	JIFN0032	70416	FN15Gy032	32	2		CRF-27504	2002
156	JIFN0032	70416	FN15Gy032	32	3		CRF-27504	2002
157	JIFN0032	70416	FN15Gy032	32	4		CRF-27504	2002
158
159	JIFN0033	70417	FN15Gy033	33	1		CRF-27504	2002
160	JIFN0033	70417	FN15Gy033	33	2		CRF-27504	2002
161	JIFN0033	70417	FN15Gy033	33	3		CRF-27504	2002
162	JIFN0033	70417	FN15Gy033	33	4		CRF-27504	2002
163
164	JIFN0034	70418	FN15Gy034	34	1		CRF-27504	2002
165	JIFN0034	70418	FN15Gy034	34	2		CRF-27504	2002
166	JIFN0034	70418	FN15Gy034	34	3		CRF-27504	2002
167	JIFN0034	70418	FN15Gy034	34	4		CRF-27504	2002
168
169	JIFN0035	70419	FN15Gy035	35	1		CRF-27504	2002
170	JIFN0035	70419	FN15Gy035	35	2		CRF-27504	2002
171	JIFN0035	70419	FN15Gy035	35	3		CRF-27504	2002
172	JIFN0035	70419	FN15Gy035	35	4		CRF-27504	2002
173
174	JIFN0036	70420	FN15Gy036	36	1		CRF-27504	2002	yellowing foliage, blotchy
175	JIFN0036	70420	FN15Gy036	36	2		CRF-27504	2002
176	JIFN0036	70420	FN15Gy036	36	3		CRF-27504	2002
177	JIFN0036	70420	FN15Gy036	36	4		CRF-27504	2002
178
179	JIFN0037	70421	FN15Gy037	37	1		CRF-27504	2002	no pigment axil ring, pale green	cochleata-like	103
180	JIFN0037	70421	FN15Gy037	37	2		CRF-27504	2002
181	JIFN0037	70421	FN15Gy037	37	3		CRF-27504	2002
182
183	JIFN0038	70422	FN15Gy038	38	1		CRF-27504	2002
184	JIFN0038	70422	FN15Gy038	38	2		CRF-27504	2002
185	JIFN0038	70422	FN15Gy038	38	3		CRF-27504	2002
186	JIFN0038	70422	FN15Gy038	38	4		CRF-27504	2002
187
188	JIFN0039	70423	FN15Gy039	39	1		CRF-27504	2002		late flowering
189	JIFN0039	70423	FN15Gy039	39	2		CRF-27504	2002
190	JIFN0039	70423	FN15Gy039	39	3		CRF-27504	2002
191	JIFN0039	70423	FN15Gy039	39	4		CRF-27504	2002
192
193	JIFN0040	70424	FN15Gy040	40	1		CRF-27504	2002
194	JIFN0040	70424	FN15Gy040	40	2		CRF-27504	2002
195	JIFN0040	70424	FN15Gy040	40	3		CRF-27504	2002
196	JIFN0040	70424	FN15Gy040	40	4		CRF-27504	2002
197
198	JIFN0041	70425	FN15Gy041	41	1		CRF-27504	2002
199	JIFN0041	70425	FN15Gy041	41	2		CRF-27504	2002
200	JIFN0041	70425	FN15Gy041	41	3		CRF-27504	2002
201	JIFN0041	70425	FN15Gy041	41	4		CRF-27504	2002
202
203	JIFN0042	70426	FN15Gy042	42	1		CRF-27504	2002
204	JIFN0042	70426	FN15Gy042	42	2		CRF-27504	2002
205	JIFN0042	70426	FN15Gy042	42	3		CRF-27504	2002
206	JIFN0042	70426	FN15Gy042	42	4		CRF-27504	2002
207
208	JIFN0043	70427	FN15Gy043	43	1		CRF-27504	2002
209	JIFN0043	70427	FN15Gy043	43	2		CRF-27504	2002
210	JIFN0043	70427	FN15Gy043	43	3		CRF-27504	2002
211	JIFN0043	70427	FN15Gy043	43	4		CRF-27504	2002
212
213	JIFN0044	70428	FN15Gy044	44	1		CRF-27504	2002	brown speckled lower foliage - not bronze mutant according to Perl's staining by Samar Naseer	not flowering mid-Nov
214	JIFN0044	70428	FN15Gy044	44	2		CRF-27504	2002
215	JIFN0044	70428	FN15Gy044	44	3		CRF-27504	2002
216	JIFN0044	70428	FN15Gy044	44	4		CRF-27504	2002
217
218	JIFN0045	70429	FN15Gy045	45	1		CRF-27504	2002	foliage rolled down at edges, dark green
219	JIFN0045	70429	FN15Gy045	45	2		CRF-27504	2002
220	JIFN0045	70429	FN15Gy045	45	3		CRF-27504	2002
221
222	JIFN0046	70430	FN15Gy046	46	1		CRF-27504	2002	fasciated leaf Node 9 (rachis splits), weak af?
223	JIFN0046	70430	FN15Gy046	46	2		CRF-27504	2002
224	JIFN0046	70430	FN15Gy046	46	3		CRF-27504	2002
225	JIFN0046	70430	FN15Gy046	46	4		CRF-27504	2002
226
227	JIFN0047	70431	FN15Gy047	47	1		CRF-27504	2002
228	JIFN0047	70431	FN15Gy047	47	2		CRF-27504	2002
229	JIFN0047	70431	FN15Gy047	47	3		CRF-27504	2002
230	JIFN0047	70431	FN15Gy047	47	4		CRF-27504	2002
231
232	JIFN0048	70432	FN15Gy048	48	1		CRF-27504	2002
233	JIFN0048	70432	FN15Gy048	48	2		CRF-27504	2002
234	JIFN0048	70432	FN15Gy048	48	3		CRF-27504	2002
235	JIFN0048	70432	FN15Gy048	48	4		CRF-27504	2002
236
237	JIFN0049	70433	FN15Gy049	49	1		CRF-27504	2002
238	JIFN0049	70433	FN15Gy049	49	2		CRF-27504	2002
239	JIFN0049	70433	FN15Gy049	49	3		CRF-27504	2002
240	JIFN0049	70433	FN15Gy049	49	4		CRF-27504	2002
241
242	JIFN0050	70434	FN15Gy050	50	1		CRF-27504	2002	tendril-less Tl/tl het phenotype
243	JIFN0050	70434	FN15Gy050	50	2		CRF-27504	2002
244	JIFN0050	70434	FN15Gy050	50	3		CRF-27504	2002
245	JIFN0050	70434	FN15Gy050	50	4		CRF-27504	2002
246
247	JIFN0051	70435	FN15Gy051	51	1		CRF-27504	2002
248	JIFN0051	70435	FN15Gy051	51	2		CRF-27504	2002
249	JIFN0051	70435	FN15Gy051	51	3		CRF-27504	2002
250	JIFN0051	70435	FN15Gy051	51	4		CRF-27504	2002
251
252	JIFN0052	70436	FN15Gy052	52	1		CRF-27504	2002	diminutive, pale green, yellow speckled
253	JIFN0052	70436	FN15Gy052	52	2		CRF-27504	2002
254	JIFN0052	70436	FN15Gy052	52	3		CRF-27504	2002
255
256	JIFN0053	70437	FN15Gy053	53	1		CRF-27504	2002
257	JIFN0053	70437	FN15Gy053	53	2		CRF-27504	2002
258	JIFN0053	70437	FN15Gy053	53	3		CRF-27504	2002
259	JIFN0053	70437	FN15Gy053	53	4		CRF-27504	2002
260
261	JIFN0054	70438	FN15Gy054	54	1		CRF-27504	2002	diminutive,distorted incomplete organs, dark green	aberrant flowers - sepalloid standard, fused wing and standard
262	JIFN0054	70438	FN15Gy054	54	2		CRF-27504	2002
263	JIFN0054	70438	FN15Gy054	54	3		CRF-27504	2002
264
265	JIFN0055	70439	FN15Gy055	55	1		CRF-27504	2002
266	JIFN0055	70439	FN15Gy055	55	2		CRF-27504	2002
267	JIFN0055	70439	FN15Gy055	55	3		CRF-27504	2002
268	JIFN0055	70439	FN15Gy055	55	4		CRF-27504	2002
269
270	JIFN0056	70440	FN15Gy056	56	1		CRF-27504	2002
271	JIFN0056	70440	FN15Gy056	56	2		CRF-27504	2002
272	JIFN0056	70440	FN15Gy056	56	3		CRF-27504	2002
273	JIFN0056	70440	FN15Gy056	56	4		CRF-27504	2002
274
275	JIFN0057	70441	FN15Gy057	57	1		CRF-27504	2002
276	JIFN0057	70441	FN15Gy057	57	2		CRF-27504	2002
277	JIFN0057	70441	FN15Gy057	57	3		CRF-27504	2002
278	JIFN0057	70441	FN15Gy057	57	4		CRF-27504	2002
279
280	JIFN0058	70442	FN15Gy058	58	1		CRF-27504	2002
281	JIFN0058	70442	FN15Gy058	58	2		CRF-27504	2002
282	JIFN0058	70442	FN15Gy058	58	3		CRF-27504	2002
283	JIFN0058	70442	FN15Gy058	58	4		CRF-27504	2002
284
285	JIFN0059	70443	FN15Gy059	59	1		CRF-27504	2002
286	JIFN0059	70443	FN15Gy059	59	2		CRF-27504	2002
287	JIFN0059	70443	FN15Gy059	59	3		CRF-27504	2002
288	JIFN0059	70443	FN15Gy059	59	4		CRF-27504	2002
289
290	JIFN0060	70444	FN15Gy060	60	1		CRF-27504	2002
291	JIFN0060	70444	FN15Gy060	60	2		CRF-27504	2002
292	JIFN0060	70444	FN15Gy060	60	3		CRF-27504	2002
293	JIFN0060	70444	FN15Gy060	60	4		CRF-27504	2002
294
295	JIFN0061	70445	FN15Gy061	61	1		CRF-27504	2002		wide, hooded standard
296	JIFN0061	70445	FN15Gy061	61	2		CRF-27504	2002
297	JIFN0061	70445	FN15Gy061	61	3		CRF-27504	2002
298
299	JIFN0062	70446	FN15Gy062	62	1		CRF-27504	2002
300	JIFN0062	70446	FN15Gy062	62	2		CRF-27504	2002
301	JIFN0062	70446	FN15Gy062	62	3		CRF-27504	2002
302	JIFN0062	70446	FN15Gy062	62	4		CRF-27504	2002
303
304	JIFN0063	70447	FN15Gy063	63	1		CRF-27504	2002	micro-dwarf, dark green
305	JIFN0063	70447	FN15Gy063	63	2		CRF-27504	2002
306	JIFN0063	70447	FN15Gy063	63	3		CRF-27504	2002
307
308	JIFN0064	70448	FN15Gy064	64	1		CRF-27504	2002	narrow laminae, serrated foliage, insecatus leaflets, long thin stems, flowers underdeveloped
309	JIFN0064	70448	FN15Gy064	64	2		CRF-27504	2002
310	JIFN0064	70448	FN15Gy064	64	3		CRF-27504	2002
311
312	JIFN0065	70449	FN15Gy065	65	1		CRF-27504	2002
313	JIFN0065	70449	FN15Gy065	65	2		CRF-27504	2002
314	JIFN0065	70449	FN15Gy065	65	3		CRF-27504	2002
315	JIFN0065	70449	FN15Gy065	65	4		CRF-27504	2002
316
317	JIFN0066	70450	FN15Gy066	66	1		CRF-27504	2002
318	JIFN0066	70450	FN15Gy066	66	2		CRF-27504	2002
319	JIFN0066	70450	FN15Gy066	66	3		CRF-27504	2002
320	JIFN0066	70450	FN15Gy066	66	4		CRF-27504	2002
321
322	JIFN0067	70451	FN15Gy067	67	1		CRF-27504	2002
323	JIFN0067	70451	FN15Gy067	67	2		CRF-27504	2002
324	JIFN0067	70451	FN15Gy067	67	3		CRF-27504	2002
325	JIFN0067	70451	FN15Gy067	67	4		CRF-27504	2002
326
327	JIFN0068	70452	FN15Gy068	68	1		CRF-27504	2002
328	JIFN0068	70452	FN15Gy068	68	2		CRF-27504	2002
329	JIFN0068	70452	FN15Gy068	68	3		CRF-27504	2002
330	JIFN0068	70452	FN15Gy068	68	4		CRF-27504	2002
331
332	JIFN0069	70453	FN15Gy069	69	1		CRF-27504	2002	micro-dwarf, golden, died
333	JIFN0069	70453	FN15Gy069	69	2		CRF-27504	2002
334	JIFN0069	70453	FN15Gy069	69	3		CRF-27504	2002
335
336	JIFN0070	70454	FN15Gy070	70	1		CRF-27504	2002
337	JIFN0070	70454	FN15Gy070	70	2		CRF-27504	2002
338	JIFN0070	70454	FN15Gy070	70	3		CRF-27504	2002
339	JIFN0070	70454	FN15Gy070	70	4		CRF-27504	2002
340
341	JIFN0071	70455	FN15Gy071	71	1		CRF-27504	2002			124
342	JIFN0071	70455	FN15Gy071	71	2		CRF-27504	2002
343	JIFN0071	70455	FN15Gy071	71	3		CRF-27504	2002
344	JIFN0071	70455	FN15Gy071	71	4		CRF-27504	2002
345
346	JIFN0072	70456	FN15Gy072	72	1		CRF-27504	2002
347	JIFN0072	70456	FN15Gy072	72	2		CRF-27504	2002
348	JIFN0072	70456	FN15Gy072	72	3		CRF-27504	2002
349	JIFN0072	70456	FN15Gy072	72	4		CRF-27504	2002
350
351	JIFN0073	70457	FN15Gy073	73	1		CRF-27504	2002		standard petal wider and pale, underdeveloped in centre
352	JIFN0073	70457	FN15Gy073	73	2		CRF-27504	2002
353	JIFN0073	70457	FN15Gy073	73	3		CRF-27504	2002
354	JIFN0073	70457	FN15Gy073	73	4		CRF-27504	2002
355
356	JIFN0074	70458	FN15Gy074	74	1		CRF-27504	2002	flecked all over, pale green sectors
357	JIFN0074	70458	FN15Gy074	74	2		CRF-27504	2002
358	JIFN0074	70458	FN15Gy074	74	3		CRF-27504	2002
359	JIFN0074	70458	FN15Gy074	74	4		CRF-27504	2002
360
361	JIFN0075	70459	FN15Gy075	75	1		CRF-27504	2002		infertile flowers sepals and carpels only, carpel-sepal fusions ie. uni-like, but fewer repeated whorls	203
362	JIFN0075	70459	FN15Gy075	75	2		CRF-27504	2002
363	JIFN0075	70459	FN15Gy075	75	3		CRF-27504	2002
364	JIFN0075	70459	FN15Gy075	75	4		CRF-27504	2002
365
366	JIFN0076	70460	FN15Gy076	76	1		CRF-27504	2002
367	JIFN0076	70460	FN15Gy076	76	2		CRF-27504	2002
368	JIFN0076	70460	FN15Gy076	76	3		CRF-27504	2002
369	JIFN0076	70460	FN15Gy076	76	4		CRF-27504	2002
370
371	JIFN0077	70461	FN15Gy077	77	1		CRF-27504	2002
372	JIFN0077	70461	FN15Gy077	77	2		CRF-27504	2002
373	JIFN0077	70461	FN15Gy077	77	3		CRF-27504	2002
374	JIFN0077	70461	FN15Gy077	77	4		CRF-27504	2002
375
376	JIFN0078	70462	FN15Gy078	78	1		CRF-27504	2002
377	JIFN0078	70462	FN15Gy078	78	2		CRF-27504	2002
378	JIFN0078	70462	FN15Gy078	78	3		CRF-27504	2002
379	JIFN0078	70462	FN15Gy078	78	4		CRF-27504	2002
380
381	JIFN0079	70463	FN15Gy079	79	1		CRF-27504	2002
382	JIFN0079	70463	FN15Gy079	79	2		CRF-27504	2002
383	JIFN0079	70463	FN15Gy079	79	3		CRF-27504	2002
384	JIFN0079	70463	FN15Gy079	79	4		CRF-27504	2002
385
386	JIFN0080	70464	FN15Gy080	80	1		CRF-27504	2002
387	JIFN0080	70464	FN15Gy080	80	2		CRF-27504	2002
388	JIFN0080	70464	FN15Gy080	80	3		CRF-27504	2002
389	JIFN0080	70464	FN15Gy080	80	4		CRF-27504	2002
390
391	JIFN0081	70465	FN15Gy081	81	1		CRF-27504	2002
392	JIFN0081	70465	FN15Gy081	81	2		CRF-27504	2002
393	JIFN0081	70465	FN15Gy081	81	3		CRF-27504	2002
394	JIFN0081	70465	FN15Gy081	81	4		CRF-27504	2002
395
396	JIFN0082	70466	FN15Gy082	82	1		CRF-27504	2002
397	JIFN0082	70466	FN15Gy082	82	2		CRF-27504	2002
398	JIFN0082	70466	FN15Gy082	82	3		CRF-27504	2002
399	JIFN0082	70466	FN15Gy082	82	4		CRF-27504	2002
400
401	JIFN0083	70467	FN15Gy083	83	1		CRF-27504	2002	fasciated base of stem, dwarf, all shoots appear normal later
402	JIFN0083	70467	FN15Gy083	83	2		CRF-27504	2002
403	JIFN0083	70467	FN15Gy083	83	3		CRF-27504	2002
404	JIFN0083	70467	FN15Gy083	83	4		CRF-27504	2002
405
406	JIFN0084	70468	FN15Gy084	84	1		CRF-27504	2002
407	JIFN0084	70468	FN15Gy084	84	2		CRF-27504	2002
408	JIFN0084	70468	FN15Gy084	84	3		CRF-27504	2002
409	JIFN0084	70468	FN15Gy084	84	4		CRF-27504	2002
410
411	JIFN0085	70469	FN15Gy085	85	1		CRF-27504	2002	as above, but also brown speckled foliage - not bronze mutant according to Perl's staining by Samar Naseer , dwarf, laminae curl down at edges, dark green
412	JIFN0085	70469	FN15Gy085	85	2		CRF-27504	2002
413	JIFN0085	70469	FN15Gy085	85	3		CRF-27504	2002
414
415	JIFN0086	70470	FN15Gy086	86	1		CRF-27504	2002
416	JIFN0086	70470	FN15Gy086	86	2		CRF-27504	2002
417	JIFN0086	70470	FN15Gy086	86	3		CRF-27504	2002
418	JIFN0086	70470	FN15Gy086	86	4		CRF-27504	2002
419
420	JIFN0087	70471	FN15Gy087	87	1		CRF-27504	2002
421	JIFN0087	70471	FN15Gy087	87	2		CRF-27504	2002
422	JIFN0087	70471	FN15Gy087	87	3		CRF-27504	2002
423	JIFN0087	70471	FN15Gy087	87	4		CRF-27504	2002
424
425	JIFN0088	70472	FN15Gy088	88	1		CRF-27504	2002		flowers forming
426	JIFN0088	70472	FN15Gy088	88	2		CRF-27504	2002
427	JIFN0088	70472	FN15Gy088	88	3		CRF-27504	2002
428	JIFN0088	70472	FN15Gy088	88	4		CRF-27504	2002
429
430	JIFN0089	70473	FN15Gy089	89	1		CRF-27504	2002
431	JIFN0089	70473	FN15Gy089	89	2		CRF-27504	2002
432	JIFN0089	70473	FN15Gy089	89	3		CRF-27504	2002
433	JIFN0089	70473	FN15Gy089	89	4		CRF-27504	2002
434
435	JIFN0090	70474	FN15Gy090	90	1		CRF-27504	2002
436	JIFN0090	70474	FN15Gy090	90	2		CRF-27504	2002
437	JIFN0090	70474	FN15Gy090	90	3		CRF-27504	2002
438	JIFN0090	70474	FN15Gy090	90	4		CRF-27504	2002
439
440	JIFN0091	70475	FN15Gy091	91	1		CRF-27504	2002
441	JIFN0091	70475	FN15Gy091	91	2		CRF-27504	2002
442	JIFN0091	70475	FN15Gy091	91	3		CRF-27504	2002
443	JIFN0091	70475	FN15Gy091	91	4		CRF-27504	2002
444
445	JIFN0092	70476	FN15Gy092	92	1		CRF-27504	2002
446	JIFN0092	70476	FN15Gy092	92	2		CRF-27504	2002
447	JIFN0092	70476	FN15Gy092	92	3		CRF-27504	2002
448	JIFN0092	70476	FN15Gy092	92	4		CRF-27504	2002
449
450	JIFN0093	70477	FN15Gy093	93	1		CRF-27504	2002
451	JIFN0093	70477	FN15Gy093	93	2		CRF-27504	2002
452	JIFN0093	70477	FN15Gy093	93	3		CRF-27504	2002
453	JIFN0093	70477	FN15Gy093	93	4		CRF-27504	2002
454
455	JIFN0094	70478	FN15Gy094	94	1		CRF-27504	2002
456	JIFN0094	70478	FN15Gy094	94	2		CRF-27504	2002
457	JIFN0094	70478	FN15Gy094	94	3		CRF-27504	2002
458
459	JIFN0095	70479	FN15Gy095	95	1		CRF-27504	2002
460	JIFN0095	70479	FN15Gy095	95	2		CRF-27504	2002
461	JIFN0095	70479	FN15Gy095	95	3		CRF-27504	2002
462	JIFN0095	70479	FN15Gy095	95	4		CRF-27504	2002
463
464	JIFN0096	70480	FN15Gy096	96	1		CRF-27504	2002		not flowering mid-Nov
465	JIFN0096	70480	FN15Gy096	96	2		CRF-27504	2002
466	JIFN0096	70480	FN15Gy096	96	3		CRF-27504	2002
467	JIFN0096	70480	FN15Gy096	96	4		CRF-27504	2002
468
469	JIFN0097	70481	FN15Gy097	97	1		CRF-27504	2002
470	JIFN0097	70481	FN15Gy097	97	2		CRF-27504	2002
471	JIFN0097	70481	FN15Gy097	97	3		CRF-27504	2002
472	JIFN0097	70481	FN15Gy097	97	4		CRF-27504	2002
473
474	JIFN0098	70482	FN15Gy098	98	1		CRF-27504	2002	as above, but also long internodes, foliage rumpled
475	JIFN0098	70482	FN15Gy098	98	2		CRF-27504	2002
476	JIFN0098	70482	FN15Gy098	98	3		CRF-27504	2002
477	JIFN0098	70482	FN15Gy098	98	4		CRF-27504	2002
478
479	JIFN0099	70483	FN15Gy099	99	1		CRF-27504	2002
480	JIFN0099	70483	FN15Gy099	99	2		CRF-27504	2002
481	JIFN0099	70483	FN15Gy099	99	3		CRF-27504	2002
482	JIFN0099	70483	FN15Gy099	99	4		CRF-27504	2002
483
484	JIFN0100	70484	FN15Gy100	100	1		CRF-27504	2002		fused floral organs, carpel open	615
485	JIFN0100	70484	FN15Gy100	100	2		CRF-27504	2002
486
487	JIFN0101	70485	FN15Gy101	101	1		CRF-27504	2002
488	JIFN0101	70485	FN15Gy101	101	2		CRF-27504	2002
489	JIFN0101	70485	FN15Gy101	101	3		CRF-27504	2002
490	JIFN0101	70485	FN15Gy101	101	4		CRF-27504	2002
491
492	JIFN0102	70486	FN15Gy102	102	1		CRF-27504	2002
493	JIFN0102	70486	FN15Gy102	102	2		CRF-27504	2002
494	JIFN0102	70486	FN15Gy102	102	3		CRF-27504	2002
495	JIFN0102	70486	FN15Gy102	102	4		CRF-27504	2002
496
497	JIFN0103	70487	FN15Gy103	103	1		CRF-27504	2002	dwarf, golden, dwarf, pale green, slender, necrotic leaves, no stipules at lower nodes, reduced stipules mid nodes, compound stipules upper nodes
498	JIFN0103	70487	FN15Gy103	103	2		CRF-27504	2002
499
500	JIFN0104	70488	FN15Gy104	104	1		CRF-27504	2002
501	JIFN0104	70488	FN15Gy104	104	2		CRF-27504	2002
502	JIFN0104	70488	FN15Gy104	104	3		CRF-27504	2002
503	JIFN0104	70488	FN15Gy104	104	4		CRF-27504	2002
504
505	JIFN0105	70489	FN15Gy105	105	1		CRF-27504	2002		single flower on each peduncle, short pod	326
506	JIFN0105	70489	FN15Gy105	105	2		CRF-27504	2002
507	JIFN0105	70489	FN15Gy105	105	3		CRF-27504	2002
508	JIFN0105	70489	FN15Gy105	105	4		CRF-27504	2002
509
510	JIFN0106	70490	FN15Gy106	106	1		CRF-27504	2002			37
511	JIFN0106	70490	FN15Gy106	106	2		CRF-27504	2002
512	JIFN0106	70490	FN15Gy106	106	3		CRF-27504	2002
513	JIFN0106	70490	FN15Gy106	106	4		CRF-27504	2002
514
515	JIFN0107	70491	FN15Gy107	107	1		CRF-27504	2002			390
516	JIFN0107	70491	FN15Gy107	107	2		CRF-27504	2002
517	JIFN0107	70491	FN15Gy107	107	3		CRF-27504	2002
518	JIFN0107	70491	FN15Gy107	107	4		CRF-27504	2002
519
520	JIFN0108	70492	FN15Gy108	108	1		CRF-27504	2002	dwarf
521	JIFN0108	70492	FN15Gy108	108	2		CRF-27504	2002
522	JIFN0108	70492	FN15Gy108	108	3		CRF-27504	2002
523	JIFN0108	70492	FN15Gy108	108	4		CRF-27504	2002
524
525	JIFN0109	70493	FN15Gy109	109	1		CRF-27504	2002
526	JIFN0109	70493	FN15Gy109	109	2		CRF-27504	2002
527	JIFN0109	70493	FN15Gy109	109	3		CRF-27504	2002
528	JIFN0109	70493	FN15Gy109	109	4		CRF-27504	2002
529
530	JIFN0110	70494	FN15Gy110	110	1		CRF-27504	2002		poor fertility
531	JIFN0110	70494	FN15Gy110	110	2		CRF-27504	2002
532	JIFN0110	70494	FN15Gy110	110	3		CRF-27504	2002
533	JIFN0110	70494	FN15Gy110	110	4		CRF-27504	2002
534
535	JIFN0111	70495	FN15Gy111	111	1		CRF-27504	2002	burnt leaf phenotype (foliage edges necrotic)
536	JIFN0111	70495	FN15Gy111	111	2		CRF-27504	2002
537	JIFN0111	70495	FN15Gy111	111	3		CRF-27504	2002
538	JIFN0111	70495	FN15Gy111	111	4		CRF-27504	2002
539
540	JIFN0112	70496	FN15Gy112	112	1		CRF-27504	2002
541	JIFN0112	70496	FN15Gy112	112	2		CRF-27504	2002
542	JIFN0112	70496	FN15Gy112	112	3		CRF-27504	2002
543	JIFN0112	70496	FN15Gy112	112	4		CRF-27504	2002
544
545	JIFN0113	70497	FN15Gy113	113	1		CRF-27504	2002		short 2ndary inflorescence
546	JIFN0113	70497	FN15Gy113	113	2		CRF-27504	2002
547	JIFN0113	70497	FN15Gy113	113	3		CRF-27504	2002
548	JIFN0113	70497	FN15Gy113	113	4		CRF-27504	2002
549
550	JIFN0114	70498	FN15Gy114	114	1		CRF-27504	2002	broad cordate leaflets, large stipules
551	JIFN0114	70498	FN15Gy114	114	2		CRF-27504	2002
552	JIFN0114	70498	FN15Gy114	114	3		CRF-27504	2002
553	JIFN0114	70498	FN15Gy114	114	4		CRF-27504	2002
554
555	JIFN0115	70499	FN15Gy115	115	1		CRF-27504	2002		infertile
556	JIFN0115	70499	FN15Gy115	115	2		CRF-27504	2002
557	JIFN0115	70499	FN15Gy115	115	3		CRF-27504	2002
558	JIFN0115	70499	FN15Gy115	115	4		CRF-27504	2002
559
560	JIFN0116	70500	FN15Gy116	116	1		CRF-27504	2002
561	JIFN0116	70500	FN15Gy116	116	2		CRF-27504	2002
562	JIFN0116	70500	FN15Gy116	116	3		CRF-27504	2002
563	JIFN0116	70500	FN15Gy116	116	4		CRF-27504	2002
564
565	JIFN0117	70501	FN15Gy117	117	1		CRF-27504	2002
566	JIFN0117	70501	FN15Gy117	117	2		CRF-27504	2002
567	JIFN0117	70501	FN15Gy117	117	3		CRF-27504	2002
568	JIFN0117	70501	FN15Gy117	117	4		CRF-27504	2002
569
570	JIFN0118	70502	FN15Gy118	118	1		CRF-27504	2002
571	JIFN0118	70502	FN15Gy118	118	2		CRF-27504	2002
572	JIFN0118	70502	FN15Gy118	118	3		CRF-27504	2002
573	JIFN0118	70502	FN15Gy118	118	4		CRF-27504	2002
574
575	JIFN0119	70503	FN15Gy119	119	1		CRF-27504	2002	leaf edges necrotic		257
576	JIFN0119	70503	FN15Gy119	119	2		CRF-27504	2002
577	JIFN0119	70503	FN15Gy119	119	3		CRF-27504	2002
578	JIFN0119	70503	FN15Gy119	119	4		CRF-27504	2002
579
580	JIFN0120	70504	FN15Gy120	120	1		CRF-27504	2002	dwarf, dark green	late flowering
581	JIFN0120	70504	FN15Gy120	120	2		CRF-27504	2002
582	JIFN0120	70504	FN15Gy120	120	3		CRF-27504	2002
583	JIFN0120	70504	FN15Gy120	120	4		CRF-27504	2002
584
585	JIFN0121	70505	FN15Gy121	121	1		CRF-27504	2002
586	JIFN0121	70505	FN15Gy121	121	2		CRF-27504	2002
587	JIFN0121	70505	FN15Gy121	121	3		CRF-27504	2002
588	JIFN0121	70505	FN15Gy121	121	4		CRF-27504	2002
589
590	JIFN0122	70506	FN15Gy122	122	1		CRF-27504	2002
591	JIFN0122	70506	FN15Gy122	122	2		CRF-27504	2002
592	JIFN0122	70506	FN15Gy122	122	3		CRF-27504	2002
593	JIFN0122	70506	FN15Gy122	122	4		CRF-27504	2002
594
595	JIFN0123	70507	FN15Gy123	123	1		CRF-27504	2002
596	JIFN0123	70507	FN15Gy123	123	2		CRF-27504	2002
597	JIFN0123	70507	FN15Gy123	123	3		CRF-27504	2002
598	JIFN0123	70507	FN15Gy123	123	4		CRF-27504	2002
599
600	JIFN0124	70508	FN15Gy124	124	1		CRF-27504	2002	large foliage, tall (long internodes), fasciated, pale green		153
601	JIFN0124	70508	FN15Gy124	124	2		CRF-27504	2002
602	JIFN0124	70508	FN15Gy124	124	3		CRF-27504	2002
603	JIFN0124	70508	FN15Gy124	124	4		CRF-27504	2002
604
605	JIFN0125	70509	FN15Gy125	125	1		CRF-27504	2002		NFI = Node 8, first pod = Node 9, normal	373
606	JIFN0125	70509	FN15Gy125	125	2		CRF-27504	2002
607	JIFN0125	70509	FN15Gy125	125	3		CRF-27504	2002
608	JIFN0125	70509	FN15Gy125	125	4		CRF-27504	2002
609
610	JIFN0126	70510	FN15Gy126	126	1		CRF-27504	2002
611	JIFN0126	70510	FN15Gy126	126	2		CRF-27504	2002
612	JIFN0126	70510	FN15Gy126	126	3		CRF-27504	2002
613	JIFN0126	70510	FN15Gy126	126	4		CRF-27504	2002
614
615	JIFN0127	70511	FN15Gy127	127	1		CRF-27504	2002	leaves with terminal leaflet, dwarf, dark green, rounded leaflets, dark green
616	JIFN0127	70511	FN15Gy127	127	2		CRF-27504	2002
617	JIFN0127	70511	FN15Gy127	127	3		CRF-27504	2002
618	JIFN0127	70511	FN15Gy127	127	4		CRF-27504	2002
619
620	JIFN0128	70512	FN15Gy128	128	1		CRF-27504	2002
621	JIFN0128	70512	FN15Gy128	128	2		CRF-27504	2002
622	JIFN0128	70512	FN15Gy128	128	3		CRF-27504	2002
623	JIFN0128	70512	FN15Gy128	128	4		CRF-27504	2002
624
625	JIFN0129	70513	FN15Gy129	129	1		CRF-27504	2002	micro-dwarf, golden died
626	JIFN0129	70513	FN15Gy129	129	2		CRF-27504	2002
627
628	JIFN0130	70514	FN15Gy130	130	1		CRF-27504	2002
629	JIFN0130	70514	FN15Gy130	130	2		CRF-27504	2002
630	JIFN0130	70514	FN15Gy130	130	3		CRF-27504	2002
631	JIFN0130	70514	FN15Gy130	130	4		CRF-27504	2002
632
633	JIFN0131	70515	FN15Gy131	131	1		CRF-27504	2002
634	JIFN0131	70515	FN15Gy131	131	2		CRF-27504	2002
635	JIFN0131	70515	FN15Gy131	131	3		CRF-27504	2002
636	JIFN0131	70515	FN15Gy131	131	4		CRF-27504	2002
637
638	JIFN0132	70516	FN15Gy132	132	1		CRF-27504	2002
639	JIFN0132	70516	FN15Gy132	132	2		CRF-27504	2002
640	JIFN0132	70516	FN15Gy132	132	3		CRF-27504	2002
641	JIFN0132	70516	FN15Gy132	132	4		CRF-27504	2002
642
643	JIFN0133	70517	FN15Gy133	133	1		CRF-27504	2002
644	JIFN0133	70517	FN15Gy133	133	2		CRF-27504	2002
645	JIFN0133	70517	FN15Gy133	133	3		CRF-27504	2002
646	JIFN0133	70517	FN15Gy133	133	4		CRF-27504	2002
647
648	JIFN0134	70518	FN15Gy134	134	1		CRF-27504	2002	extra leaflet Node 6
649	JIFN0134	70518	FN15Gy134	134	2		CRF-27504	2002
650	JIFN0134	70518	FN15Gy134	134	3		CRF-27504	2002
651	JIFN0134	70518	FN15Gy134	134	4		CRF-27504	2002
652
653	JIFN0135	70519	FN15Gy135	135	1		CRF-27504	2002
654	JIFN0135	70519	FN15Gy135	135	2		CRF-27504	2002
655	JIFN0135	70519	FN15Gy135	135	3		CRF-27504	2002
656	JIFN0135	70519	FN15Gy135	135	4		CRF-27504	2002
657
658	JIFN0136	70520	FN15Gy136	136	1		CRF-27504	2002	waxless foliage Node 5
659	JIFN0136	70520	FN15Gy136	136	2		CRF-27504	2002
660	JIFN0136	70520	FN15Gy136	136	3		CRF-27504	2002
661	JIFN0136	70520	FN15Gy136	136	4		CRF-27504	2002
662
663	JIFN0137	70521	FN15Gy137	137	1		CRF-27504	2002
664	JIFN0137	70521	FN15Gy137	137	2		CRF-27504	2002
665	JIFN0137	70521	FN15Gy137	137	3		CRF-27504	2002
666	JIFN0137	70521	FN15Gy137	137	4		CRF-27504	2002
667
668	JIFN0138	70522	FN15Gy138	138	1		CRF-27504	2002
669	JIFN0138	70522	FN15Gy138	138	2		CRF-27504	2002
670	JIFN0138	70522	FN15Gy138	138	3		CRF-27504	2002
671
672	JIFN0139	70523	FN15Gy139	139	1		CRF-27504	2002
673	JIFN0139	70523	FN15Gy139	139	2		CRF-27504	2002
674	JIFN0139	70523	FN15Gy139	139	3		CRF-27504	2002
675	JIFN0139	70523	FN15Gy139	139	4		CRF-27504	2002
676
677	JIFN0140	70524	FN15Gy140	140	1		CRF-27504	2002
678	JIFN0140	70524	FN15Gy140	140	2		CRF-27504	2002
679	JIFN0140	70524	FN15Gy140	140	3		CRF-27504	2002
680	JIFN0140	70524	FN15Gy140	140	4		CRF-27504	2002
681
682	JIFN0141	70525	FN15Gy141	141	1		CRF-27504	2002
683	JIFN0141	70525	FN15Gy141	141	2		CRF-27504	2002
684	JIFN0141	70525	FN15Gy141	141	3		CRF-27504	2002
685	JIFN0141	70525	FN15Gy141	141	4		CRF-27504	2002
686
687	JIFN0142	70526	FN15Gy142	142	1		CRF-27504	2002
688	JIFN0142	70526	FN15Gy142	142	2		CRF-27504	2002
689	JIFN0142	70526	FN15Gy142	142	3		CRF-27504	2002
690	JIFN0142	70526	FN15Gy142	142	4		CRF-27504	2002
691
692	JIFN0143	70527	FN15Gy143	143	1		CRF-27504	2002
693	JIFN0143	70527	FN15Gy143	143	2		CRF-27504	2002
694	JIFN0143	70527	FN15Gy143	143	3		CRF-27504	2002
695	JIFN0143	70527	FN15Gy143	143	4		CRF-27504	2002
696
697	JIFN0144	70528	FN15Gy144	144	1		CRF-27504	2002
698	JIFN0144	70528	FN15Gy144	144	2		CRF-27504	2002
699	JIFN0144	70528	FN15Gy144	144	3		CRF-27504	2002
700	JIFN0144	70528	FN15Gy144	144	4		CRF-27504	2002
701
702	JIFN0145	70529	FN15Gy145	145	1		CRF-27504	2002
703	JIFN0145	70529	FN15Gy145	145	2		CRF-27504	2002
704	JIFN0145	70529	FN15Gy145	145	3		CRF-27504	2002
705	JIFN0145	70529	FN15Gy145	145	4		CRF-27504	2002
706
707	JIFN0146	70530	FN15Gy146	146	1		CRF-27504	2002
708	JIFN0146	70530	FN15Gy146	146	2		CRF-27504	2002
709	JIFN0146	70530	FN15Gy146	146	3		CRF-27504	2002
710
711	JIFN0147	70531	FN15Gy147	147	1		CRF-27504	2002
712	JIFN0147	70531	FN15Gy147	147	2		CRF-27504	2002
713	JIFN0147	70531	FN15Gy147	147	3		CRF-27504	2002
714	JIFN0147	70531	FN15Gy147	147	4		CRF-27504	2002
715
716	JIFN0148	70532	FN15Gy148	148	1		CRF-27504	2002
717	JIFN0148	70532	FN15Gy148	148	2		CRF-27504	2002
718	JIFN0148	70532	FN15Gy148	148	3		CRF-27504	2002
719	JIFN0148	70532	FN15Gy148	148	4		CRF-27504	2002
720
721	JIFN0149	70533	FN15Gy149	149	1		CRF-27504	2002	flecked
722	JIFN0149	70533	FN15Gy149	149	2		CRF-27504	2002
723	JIFN0149	70533	FN15Gy149	149	3		CRF-27504	2002
724	JIFN0149	70533	FN15Gy149	149	4		CRF-27504	2002
725
726	JIFN0150	70534	FN15Gy150	150	1		CRF-27504	2002
727	JIFN0150	70534	FN15Gy150	150	2		CRF-27504	2002
728	JIFN0150	70534	FN15Gy150	150	3		CRF-27504	2002
729	JIFN0150	70534	FN15Gy150	150	4		CRF-27504	2002
730
731	JIFN0151	70535	FN15Gy151	151	1		CRF-27504	2002
732	JIFN0151	70535	FN15Gy151	151	2		CRF-27504	2002
733	JIFN0151	70535	FN15Gy151	151	3		CRF-27504	2002
734	JIFN0151	70535	FN15Gy151	151	4		CRF-27504	2002
735
736	JIFN0152	70536	FN15Gy152	152	1		CRF-27504	2002
737	JIFN0152	70536	FN15Gy152	152	2		CRF-27504	2002
738	JIFN0152	70536	FN15Gy152	152	3		CRF-27504	2002
739	JIFN0152	70536	FN15Gy152	152	4		CRF-27504	2002
740
741	JIFN0153	70537	FN15Gy153	153	1		CRF-27504	2002	tall (long internodes), flecked
742	JIFN0153	70537	FN15Gy153	153	2		CRF-27504	2002
743	JIFN0153	70537	FN15Gy153	153	3		CRF-27504	2002
744	JIFN0153	70537	FN15Gy153	153	4		CRF-27504	2002
745
746	JIFN0154	70538	FN15Gy154	154	1		CRF-27504	2002
747	JIFN0154	70538	FN15Gy154	154	2		CRF-27504	2002
748	JIFN0154	70538	FN15Gy154	154	3		CRF-27504	2002
749	JIFN0154	70538	FN15Gy154	154	4		CRF-27504	2002
750
751	JIFN0155	70539	FN15Gy155	155	1		CRF-27504	2002
752	JIFN0155	70539	FN15Gy155	155	2		CRF-27504	2002
753	JIFN0155	70539	FN15Gy155	155	3		CRF-27504	2002
754	JIFN0155	70539	FN15Gy155	155	4		CRF-27504	2002
755
756	JIFN0156	70540	FN15Gy156	156	1		CRF-27504	2002
757	JIFN0156	70540	FN15Gy156	156	2		CRF-27504	2002
758	JIFN0156	70540	FN15Gy156	156	3		CRF-27504	2002
759	JIFN0156	70540	FN15Gy156	156	4		CRF-27504	2002
760
761	JIFN0157	70541	FN15Gy157	157	1		CRF-27504	2002
762	JIFN0157	70541	FN15Gy157	157	2		CRF-27504	2002
763	JIFN0157	70541	FN15Gy157	157	3		CRF-27504	2002
764	JIFN0157	70541	FN15Gy157	157	4		CRF-27504	2002
765
766	JIFN0158	70542	FN15Gy158	158	1		CRF-27504	2002
767	JIFN0158	70542	FN15Gy158	158	2		CRF-27504	2002
768	JIFN0158	70542	FN15Gy158	158	3		CRF-27504	2002
769	JIFN0158	70542	FN15Gy158	158	4		CRF-27504	2002
770
771	JIFN0159	70543	FN15Gy159	159	1		CRF-27504	2002
772	JIFN0159	70543	FN15Gy159	159	2		CRF-27504	2002
773	JIFN0159	70543	FN15Gy159	159	3		CRF-27504	2002
774	JIFN0159	70543	FN15Gy159	159	4		CRF-27504	2002
775
776	JIFN0160	70544	FN15Gy160	160	1		CRF-27504	2002
777	JIFN0160	70544	FN15Gy160	160	2		CRF-27504	2002
778	JIFN0160	70544	FN15Gy160	160	3		CRF-27504	2002
779	JIFN0160	70544	FN15Gy160	160	4		CRF-27504	2002
780
781	JIFN0161	70545	FN15Gy161	161	1		CRF-27504	2002
782	JIFN0161	70545	FN15Gy161	161	2		CRF-27504	2002
783	JIFN0161	70545	FN15Gy161	161	3		CRF-27504	2002
784	JIFN0161	70545	FN15Gy161	161	4		CRF-27504	2002
785
786	JIFN0162	70546	FN15Gy162	162	1		CRF-27504	2002
787	JIFN0162	70546	FN15Gy162	162	2		CRF-27504	2002
788	JIFN0162	70546	FN15Gy162	162	3		CRF-27504	2002
789	JIFN0162	70546	FN15Gy162	162	4		CRF-27504	2002
790
791	JIFN0163	70547	FN15Gy163	163	1		CRF-27504	2002
792	JIFN0163	70547	FN15Gy163	163	2		CRF-27504	2002
793	JIFN0163	70547	FN15Gy163	163	3		CRF-27504	2002
794	JIFN0163	70547	FN15Gy163	163	4		CRF-27504	2002
795
796	JIFN0164	70548	FN15Gy164	164	1		CRF-27504	2002
797	JIFN0164	70548	FN15Gy164	164	2		CRF-27504	2002
798	JIFN0164	70548	FN15Gy164	164	3		CRF-27504	2002
799	JIFN0164	70548	FN15Gy164	164	4		CRF-27504	2002
800
801	JIFN0165	70549	FN15Gy165	165	1		CRF-27504	2002
802	JIFN0165	70549	FN15Gy165	165	2		CRF-27504	2002
803	JIFN0165	70549	FN15Gy165	165	3		CRF-27504	2002
804	JIFN0165	70549	FN15Gy165	165	4		CRF-27504	2002
805
806	JIFN0166	70550	FN15Gy166	166	1		CRF-27504	2002
807	JIFN0166	70550	FN15Gy166	166	2		CRF-27504	2002
808	JIFN0166	70550	FN15Gy166	166	3		CRF-27504	2002
809	JIFN0166	70550	FN15Gy166	166	4		CRF-27504	2002
810
811	JIFN0167	70551	FN15Gy167	167	1		CRF-27504	2002
812	JIFN0167	70551	FN15Gy167	167	2		CRF-27504	2002
813	JIFN0167	70551	FN15Gy167	167	3		CRF-27504	2002
814	JIFN0167	70551	FN15Gy167	167	4		CRF-27504	2002
815
816	JIFN0168	70552	FN15Gy168	168	1		CRF-27504	2002
817	JIFN0168	70552	FN15Gy168	168	2		CRF-27504	2002
818	JIFN0168	70552	FN15Gy168	168	3		CRF-27504	2002
819	JIFN0168	70552	FN15Gy168	168	4		CRF-27504	2002
820
821	JIFN0169	70553	FN15Gy169	169	1		CRF-27504	2002
822	JIFN0169	70553	FN15Gy169	169	2		CRF-27504	2002
823	JIFN0169	70553	FN15Gy169	169	3		CRF-27504	2002
824	JIFN0169	70553	FN15Gy169	169	4		CRF-27504	2002
825
826	JIFN0170	70554	FN15Gy170	170	1		CRF-27504	2002
827	JIFN0170	70554	FN15Gy170	170	2		CRF-27504	2002
828	JIFN0170	70554	FN15Gy170	170	3		CRF-27504	2002
829	JIFN0170	70554	FN15Gy170	170	4		CRF-27504	2002
830
831	JIFN0171	70555	FN15Gy171	171	1		CRF-27504	2002
832	JIFN0171	70555	FN15Gy171	171	2		CRF-27504	2002
833	JIFN0171	70555	FN15Gy171	171	3		CRF-27504	2002
834	JIFN0171	70555	FN15Gy171	171	4		CRF-27504	2002
835
836	JIFN0172	70556	FN15Gy172	172	1		CRF-27504	2002
837	JIFN0172	70556	FN15Gy172	172	2		CRF-27504	2002
838	JIFN0172	70556	FN15Gy172	172	3		CRF-27504	2002
839	JIFN0172	70556	FN15Gy172	172	4		CRF-27504	2002
840
841	JIFN0173	70557	FN15Gy173	173	1		CRF-27504	2002
842	JIFN0173	70557	FN15Gy173	173	2		CRF-27504	2002
843	JIFN0173	70557	FN15Gy173	173	3		CRF-27504	2002
844	JIFN0173	70557	FN15Gy173	173	4		CRF-27504	2002
845
846	JIFN0174	70558	FN15Gy174	174	1		CRF-27504	2002	dwarf, extra leaflets, foliage bigger, dark green, flecked
847	JIFN0174	70558	FN15Gy174	174	2		CRF-27504	2002
848	JIFN0174	70558	FN15Gy174	174	3		CRF-27504	2002
849	JIFN0174	70558	FN15Gy174	174	4		CRF-27504	2002
850
851	JIFN0175	70559	FN15Gy175	175	1		CRF-27504	2002
852	JIFN0175	70559	FN15Gy175	175	2		CRF-27504	2002
853	JIFN0175	70559	FN15Gy175	175	3		CRF-27504	2002
854	JIFN0175	70559	FN15Gy175	175	4		CRF-27504	2002
855
856	JIFN0176	70560	FN15Gy176	176	1		CRF-27504	2002
857	JIFN0176	70560	FN15Gy176	176	2		CRF-27504	2002
858	JIFN0176	70560	FN15Gy176	176	3		CRF-27504	2002
859	JIFN0176	70560	FN15Gy176	176	4		CRF-27504	2002
860
861	JIFN0177	70561	FN15Gy177	177	1		CRF-27504	2002
862	JIFN0177	70561	FN15Gy177	177	2		CRF-27504	2002
863	JIFN0177	70561	FN15Gy177	177	3		CRF-27504	2002
864
865	JIFN0178	70562	FN15Gy178	178	1		CRF-27504	2002
866	JIFN0178	70562	FN15Gy178	178	2		CRF-27504	2002
867	JIFN0178	70562	FN15Gy178	178	3		CRF-27504	2002
868	JIFN0178	70562	FN15Gy178	178	4		CRF-27504	2002
869
870	JIFN0179	70563	FN15Gy179	179	1		CRF-27504	2002
871	JIFN0179	70563	FN15Gy179	179	2		CRF-27504	2002
872	JIFN0179	70563	FN15Gy179	179	3		CRF-27504	2002
873	JIFN0179	70563	FN15Gy179	179	4		CRF-27504	2002
874
875	JIFN0180	70564	FN15Gy180	180	1		CRF-27504	2002
876	JIFN0180	70564	FN15Gy180	180	2		CRF-27504	2002
877	JIFN0180	70564	FN15Gy180	180	3		CRF-27504	2002
878	JIFN0180	70564	FN15Gy180	180	4		CRF-27504	2002
879
880	JIFN0181	70565	FN15Gy181	181	1		CRF-27504	2002
881	JIFN0181	70565	FN15Gy181	181	2		CRF-27504	2002
882	JIFN0181	70565	FN15Gy181	181	3		CRF-27504	2002
883	JIFN0181	70565	FN15Gy181	181	4		CRF-27504	2002
884
885	JIFN0182	70566	FN15Gy182	182	1		CRF-27504	2002
886	JIFN0182	70566	FN15Gy182	182	2		CRF-27504	2002
887	JIFN0182	70566	FN15Gy182	182	3		CRF-27504	2002
888	JIFN0182	70566	FN15Gy182	182	4		CRF-27504	2002
889
890	JIFN0183	70567	FN15Gy183	183	1		CRF-27504	2002
891	JIFN0183	70567	FN15Gy183	183	2		CRF-27504	2002
892	JIFN0183	70567	FN15Gy183	183	3		CRF-27504	2002
893	JIFN0183	70567	FN15Gy183	183	4		CRF-27504	2002
894
895	JIFN0184	70568	FN15Gy184	184	1		CRF-27504	2002
896	JIFN0184	70568	FN15Gy184	184	2		CRF-27504	2002
897	JIFN0184	70568	FN15Gy184	184	3		CRF-27504	2002
898	JIFN0184	70568	FN15Gy184	184	4		CRF-27504	2002
899
900	JIFN0185	70569	FN15Gy185	185	1		CRF-27504	2002
901	JIFN0185	70569	FN15Gy185	185	2		CRF-27504	2002
902	JIFN0185	70569	FN15Gy185	185	3		CRF-27504	2002
903	JIFN0185	70569	FN15Gy185	185	4		CRF-27504	2002
904
905	JIFN0186	70570	FN15Gy186	186	1		CRF-27504	2002
906	JIFN0186	70570	FN15Gy186	186	2		CRF-27504	2002
907	JIFN0186	70570	FN15Gy186	186	3		CRF-27504	2002
908	JIFN0186	70570	FN15Gy186	186	4		CRF-27504	2002
909
910	JIFN0187	70571	FN15Gy187	187	1		CRF-27504	2002	dwarf, malformed foliage, yellow speckles
911	JIFN0187	70571	FN15Gy187	187	2		CRF-27504	2002
912	JIFN0187	70571	FN15Gy187	187	3		CRF-27504	2002
913
914	JIFN0188	70572	FN15Gy188	188	1		CRF-27504	2002
915	JIFN0188	70572	FN15Gy188	188	2		CRF-27504	2002
916	JIFN0188	70572	FN15Gy188	188	3		CRF-27504	2002
917	JIFN0188	70572	FN15Gy188	188	4		CRF-27504	2002
918
919	JIFN0189	70573	FN15Gy189	189	1		CRF-27504	2002
920	JIFN0189	70573	FN15Gy189	189	2		CRF-27504	2002
921	JIFN0189	70573	FN15Gy189	189	3		CRF-27504	2002
922	JIFN0189	70573	FN15Gy189	189	4		CRF-27504	2002
923
924	JIFN0190	70574	FN15Gy190	190	1		CRF-27504	2002
925	JIFN0190	70574	FN15Gy190	190	2		CRF-27504	2002
926	JIFN0190	70574	FN15Gy190	190	3		CRF-27504	2002
927	JIFN0190	70574	FN15Gy190	190	4		CRF-27504	2002
928
929	JIFN0191	70575	FN15Gy191	191	1		CRF-27504	2002
930	JIFN0191	70575	FN15Gy191	191	2		CRF-27504	2002
931	JIFN0191	70575	FN15Gy191	191	3		CRF-27504	2002
932
933	JIFN0192	70576	FN15Gy192	192	1		CRF-27504	2002
934	JIFN0192	70576	FN15Gy192	192	2		CRF-27504	2002
935	JIFN0192	70576	FN15Gy192	192	3		CRF-27504	2002
936	JIFN0192	70576	FN15Gy192	192	4		CRF-27504	2002
937
938	JIFN0193	70577	FN15Gy193	193	1		CRF-27504	2002	micro-dwarf, golden, died
939	JIFN0193	70577	FN15Gy193	193	2		CRF-27504	2002
940
941	JIFN0194	70578	FN15Gy194	194	1		CRF-27504	2002	micro-dwarf, white, died
942	JIFN0194	70578	FN15Gy194	194	2		CRF-27504	2002
943	JIFN0194	70578	FN15Gy194	194	3		CRF-27504	2002
944
945	JIFN0195	70579	FN15Gy195	195	1		CRF-27504	2002
946	JIFN0195	70579	FN15Gy195	195	2		CRF-27504	2002
947	JIFN0195	70579	FN15Gy195	195	3		CRF-27504	2002
948	JIFN0195	70579	FN15Gy195	195	4		CRF-27504	2002
949
950	JIFN0196	70580	FN15Gy196	196	1		CRF-27504	2002
951	JIFN0196	70580	FN15Gy196	196	2		CRF-27504	2002
952	JIFN0196	70580	FN15Gy196	196	3		CRF-27504	2002
953	JIFN0196	70580	FN15Gy196	196	4		CRF-27504	2002
954
955	JIFN0197	70581	FN15Gy197	197	1		CRF-27504	2002
956	JIFN0197	70581	FN15Gy197	197	2		CRF-27504	2002
957	JIFN0197	70581	FN15Gy197	197	3		CRF-27504	2002
958	JIFN0197	70581	FN15Gy197	197	4		CRF-27504	2002
959
960	JIFN0198	70582	FN15Gy198	198	1		CRF-27504	2002
961	JIFN0198	70582	FN15Gy198	198	2		CRF-27504	2002
962	JIFN0198	70582	FN15Gy198	198	3		CRF-27504	2002
963	JIFN0198	70582	FN15Gy198	198	4		CRF-27504	2002
964
965	JIFN0199	70583	FN15Gy199	199	1		CRF-27504	2002
966	JIFN0199	70583	FN15Gy199	199	2		CRF-27504	2002
967	JIFN0199	70583	FN15Gy199	199	3		CRF-27504	2002
968	JIFN0199	70583	FN15Gy199	199	4		CRF-27504	2002
969
970	JIFN0200	70584	FN15Gy200	200	1		CRF-27504	2002	rounded, heart-shape leaflets, dark green
971	JIFN0200	70584	FN15Gy200	200	2		CRF-27504	2002
972	JIFN0200	70584	FN15Gy200	200	3		CRF-27504	2002
973	JIFN0200	70584	FN15Gy200	200	4		CRF-27504	2002
974
975	JIFN0201	70585	FN15Gy201	201	1		CRF-27504	2002
976	JIFN0201	70585	FN15Gy201	201	2		CRF-27504	2002
977	JIFN0201	70585	FN15Gy201	201	3		CRF-27504	2002
978	JIFN0201	70585	FN15Gy201	201	4		CRF-27504	2002
979
980	JIFN0202	70586	FN15Gy202	202	1		CRF-27504	2002
981	JIFN0202	70586	FN15Gy202	202	2		CRF-27504	2002
982	JIFN0202	70586	FN15Gy202	202	3		CRF-27504	2002
983	JIFN0202	70586	FN15Gy202	202	4		CRF-27504	2002
984
985	JIFN0203	70587	FN15Gy203	203	1		CRF-27504	2002	main stem blind, lower nodes no tendrils, leaflets malformed, mid nodes no rachis, leaflets or tendrils,stipules encircle stem like bracts, upper nodes trifoliolate, flecked
986	JIFN0203	70587	FN15Gy203	203	2		CRF-27504	2002
987	JIFN0203	70587	FN15Gy203	203	3		CRF-27504	2002
988
989	JIFN0204	70588	FN15Gy204	204	1		CRF-27504	2002
990	JIFN0204	70588	FN15Gy204	204	2		CRF-27504	2002
991	JIFN0204	70588	FN15Gy204	204	3		CRF-27504	2002
992	JIFN0204	70588	FN15Gy204	204	4		CRF-27504	2002
993
994	JIFN0205	70589	FN15Gy205	205	1		CRF-27504	2002
995	JIFN0205	70589	FN15Gy205	205	2		CRF-27504	2002
996	JIFN0205	70589	FN15Gy205	205	3		CRF-27504	2002
997	JIFN0205	70589	FN15Gy205	205	4		CRF-27504	2002
998
999	JIFN0206	70590	FN15Gy206	206	1		CRF-27504	2002
1000	JIFN0206	70590	FN15Gy206	206	2		CRF-27504	2002
1001	JIFN0206	70590	FN15Gy206	206	3		CRF-27504	2002
1002	JIFN0206	70590	FN15Gy206	206	4		CRF-27504	2002
1003
1004	JIFN0207	70591	FN15Gy207	207	1		CRF-27504	2002
1005	JIFN0207	70591	FN15Gy207	207	2		CRF-27504	2002
1006	JIFN0207	70591	FN15Gy207	207	3		CRF-27504	2002
1007	JIFN0207	70591	FN15Gy207	207	4		CRF-27504	2002
1008
1009	JIFN0208	70592	FN15Gy208	208	1		CRF-27504	2002
1010	JIFN0208	70592	FN15Gy208	208	2		CRF-27504	2002
1011	JIFN0208	70592	FN15Gy208	208	3		CRF-27504	2002
1012	JIFN0208	70592	FN15Gy208	208	4		CRF-27504	2002
1013
1014	JIFN0209	70593	FN15Gy209	209	1		CRF-27504	2002
1015	JIFN0209	70593	FN15Gy209	209	2		CRF-27504	2002
1016	JIFN0209	70593	FN15Gy209	209	3		CRF-27504	2002
1017	JIFN0209	70593	FN15Gy209	209	4		CRF-27504	2002
1018
1019	JIFN0210	70594	FN15Gy210	210	1		CRF-27504	2002	dwarf, rumpled foliage, dark green
1020	JIFN0210	70594	FN15Gy210	210	2		CRF-27504	2002
1021	JIFN0210	70594	FN15Gy210	210	3		CRF-27504	2002
1022
1023	JIFN0211	70595	FN15Gy211	211	1		CRF-27504	2002	tendril-less Tl/tl het phenotype
1024	JIFN0211	70595	FN15Gy211	211	2		CRF-27504	2002
1025	JIFN0211	70595	FN15Gy211	211	3		CRF-27504	2002
1026	JIFN0211	70595	FN15Gy211	211	4		CRF-27504	2002
1027
1028	JIFN0212	70596	FN15Gy212	212	1		CRF-27504	2002
1029	JIFN0212	70596	FN15Gy212	212	2		CRF-27504	2002
1030	JIFN0212	70596	FN15Gy212	212	3		CRF-27504	2002
1031	JIFN0212	70596	FN15Gy212	212	4		CRF-27504	2002
1032
1033	JIFN0213	70597	FN15Gy213	213	1		CRF-27504	2002
1034	JIFN0213	70597	FN15Gy213	213	2		CRF-27504	2002
1035	JIFN0213	70597	FN15Gy213	213	3		CRF-27504	2002
1036	JIFN0213	70597	FN15Gy213	213	4		CRF-27504	2002
1037
1038	JIFN0214	70598	FN15Gy214	214	1		CRF-27504	2002
1039	JIFN0214	70598	FN15Gy214	214	2		CRF-27504	2002
1040	JIFN0214	70598	FN15Gy214	214	3		CRF-27504	2002
1041	JIFN0214	70598	FN15Gy214	214	4		CRF-27504	2002
1042
1043	JIFN0215	70599	FN15Gy215	215	1		CRF-27504	2002	dwarf, grey/green foliage
1044	JIFN0215	70599	FN15Gy215	215	2		CRF-27504	2002
1045	JIFN0215	70599	FN15Gy215	215	3		CRF-27504	2002
1046	JIFN0215	70599	FN15Gy215	215	4		CRF-27504	2002
1047
1048	JIFN0216	70600	FN15Gy216	216	1		CRF-27504	2002
1049	JIFN0216	70600	FN15Gy216	216	2		CRF-27504	2002
1050	JIFN0216	70600	FN15Gy216	216	3		CRF-27504	2002
1051	JIFN0216	70600	FN15Gy216	216	4		CRF-27504	2002
1052
1053	JIFN0217	70601	FN15Gy217	217	1		CRF-27504	2002
1054	JIFN0217	70601	FN15Gy217	217	2		CRF-27504	2002
1055	JIFN0217	70601	FN15Gy217	217	3		CRF-27504	2002
1056	JIFN0217	70601	FN15Gy217	217	4		CRF-27504	2002
1057
1058	JIFN0218	70602	FN15Gy218	218	1		CRF-27504	2002
1059	JIFN0218	70602	FN15Gy218	218	2		CRF-27504	2002
1060	JIFN0218	70602	FN15Gy218	218	3		CRF-27504	2002
1061	JIFN0218	70602	FN15Gy218	218	4		CRF-27504	2002
1062
1063	JIFN0219	70603	FN15Gy219	219	1		CRF-27504	2002
1064	JIFN0219	70603	FN15Gy219	219	2		CRF-27504	2002
1065	JIFN0219	70603	FN15Gy219	219	3		CRF-27504	2002
1066	JIFN0219	70603	FN15Gy219	219	4		CRF-27504	2002
1067
1068	JIFN0220	70604	FN15Gy220	220	1		CRF-27504	2002	dwarf, reduced axil pigment
1069	JIFN0220	70604	FN15Gy220	220	2		CRF-27504	2002
1070	JIFN0220	70604	FN15Gy220	220	3		CRF-27504	2002
1071	JIFN0220	70604	FN15Gy220	220	4		CRF-27504	2002
1072
1073	JIFN0221	70605	FN15Gy221	221	1		CRF-27504	2002
1074	JIFN0221	70605	FN15Gy221	221	2		CRF-27504	2002
1075	JIFN0221	70605	FN15Gy221	221	3		CRF-27504	2002
1076	JIFN0221	70605	FN15Gy221	221	4		CRF-27504	2002
1077
1078	JIFN0222	70606	FN15Gy222	222	1		CRF-27504	2002
1079	JIFN0222	70606	FN15Gy222	222	2		CRF-27504	2002
1080	JIFN0222	70606	FN15Gy222	222	3		CRF-27504	2002
1081	JIFN0222	70606	FN15Gy222	222	4		CRF-27504	2002
1082
1083	JIFN0223	70607	FN15Gy223	223	1		CRF-27504	2002	rounded leaflets, dark green
1084	JIFN0223	70607	FN15Gy223	223	2		CRF-27504	2002
1085	JIFN0223	70607	FN15Gy223	223	3		CRF-27504	2002
1086	JIFN0223	70607	FN15Gy223	223	4		CRF-27504	2002
1087
1088	JIFN0224	70608	FN15Gy224	224	1		CRF-27504	2002
1089	JIFN0224	70608	FN15Gy224	224	2		CRF-27504	2002
1090	JIFN0224	70608	FN15Gy224	224	3		CRF-27504	2002
1091	JIFN0224	70608	FN15Gy224	224	4		CRF-27504	2002
1092
1093	JIFN0225	70609	FN15Gy225	225	1		CRF-27504	2002	micro-dwarf, yellow-green
1094	JIFN0225	70609	FN15Gy225	225	2		CRF-27504	2002
1095	JIFN0225	70609	FN15Gy225	225	3		CRF-27504	2002
1096
1097	JIFN0226	70610	FN15Gy226	226	1		CRF-27504	2002	malformed foliage, grey sectors
1098	JIFN0226	70610	FN15Gy226	226	2		CRF-27504	2002
1099	JIFN0226	70610	FN15Gy226	226	3		CRF-27504	2002
1100	JIFN0226	70610	FN15Gy226	226	4		CRF-27504	2002
1101
1102	JIFN0227	70611	FN15Gy227	227	1		CRF-27504	2002
1103	JIFN0227	70611	FN15Gy227	227	2		CRF-27504	2002
1104	JIFN0227	70611	FN15Gy227	227	3		CRF-27504	2002
1105	JIFN0227	70611	FN15Gy227	227	4		CRF-27504	2002
1106
1107	JIFN0228	70612	FN15Gy228	228	1		CRF-27504	2002
1108	JIFN0228	70612	FN15Gy228	228	2		CRF-27504	2002
1109	JIFN0228	70612	FN15Gy228	228	3		CRF-27504	2002
1110	JIFN0228	70612	FN15Gy228	228	4		CRF-27504	2002
1111
1112	JIFN0229	70613	FN15Gy229	229	1		CRF-27504	2002
1113	JIFN0229	70613	FN15Gy229	229	2		CRF-27504	2002
1114	JIFN0229	70613	FN15Gy229	229	3		CRF-27504	2002
1115	JIFN0229	70613	FN15Gy229	229	4		CRF-27504	2002
1116
1117	JIFN0230	70614	FN15Gy230	230	1		CRF-27504	2002
1118	JIFN0230	70614	FN15Gy230	230	2		CRF-27504	2002
1119	JIFN0230	70614	FN15Gy230	230	3		CRF-27504	2002
1120	JIFN0230	70614	FN15Gy230	230	4		CRF-27504	2002
1121
1122	JIFN0231	70615	FN15Gy231	231	1		CRF-27504	2002
1123	JIFN0231	70615	FN15Gy231	231	2		CRF-27504	2002
1124	JIFN0231	70615	FN15Gy231	231	3		CRF-27504	2002
1125	JIFN0231	70615	FN15Gy231	231	4		CRF-27504	2002
1126
1127	JIFN0232	70616	FN15Gy232	232	1		CRF-27504	2002
1128	JIFN0232	70616	FN15Gy232	232	2		CRF-27504	2002
1129	JIFN0232	70616	FN15Gy232	232	3		CRF-27504	2002
1130	JIFN0232	70616	FN15Gy232	232	4		CRF-27504	2002
1131
1132	JIFN0233	70617	FN15Gy233	233	1		CRF-27504	2002
1133	JIFN0233	70617	FN15Gy233	233	2		CRF-27504	2002
1134	JIFN0233	70617	FN15Gy233	233	3		CRF-27504	2002
1135	JIFN0233	70617	FN15Gy233	233	4		CRF-27504	2002
1136
1137	JIFN0234	70618	FN15Gy234	234	1		CRF-27504	2002
1138	JIFN0234	70618	FN15Gy234	234	2		CRF-27504	2002
1139	JIFN0234	70618	FN15Gy234	234	3		CRF-27504	2002
1140	JIFN0234	70618	FN15Gy234	234	4		CRF-27504	2002
1141
1142	JIFN0235	70619	FN15Gy235	235	1		CRF-27504	2002	dwarf, yellow speckles
1143	JIFN0235	70619	FN15Gy235	235	2		CRF-27504	2002
1144	JIFN0235	70619	FN15Gy235	235	3		CRF-27504	2002
1145	JIFN0235	70619	FN15Gy235	235	4		CRF-27504	2002
1146
1147	JIFN0236	70620	FN15Gy236	236	1		CRF-27504	2002
1148	JIFN0236	70620	FN15Gy236	236	2		CRF-27504	2002
1149	JIFN0236	70620	FN15Gy236	236	3		CRF-27504	2002
1150	JIFN0236	70620	FN15Gy236	236	4		CRF-27504	2002
1151
1152	JIFN0237	70621	FN15Gy237	237	1		CRF-27504	2002
1153	JIFN0237	70621	FN15Gy237	237	2		CRF-27504	2002
1154	JIFN0237	70621	FN15Gy237	237	3		CRF-27504	2002
1155	JIFN0237	70621	FN15Gy237	237	4		CRF-27504	2002
1156
1157	JIFN0238	70622	FN15Gy238	238	1		CRF-27504	2002
1158	JIFN0238	70622	FN15Gy238	238	2		CRF-27504	2002
1159	JIFN0238	70622	FN15Gy238	238	3		CRF-27504	2002
1160	JIFN0238	70622	FN15Gy238	238	4		CRF-27504	2002
1161
1162	JIFN0239	70623	FN15Gy239	239	1		CRF-27504	2002
1163	JIFN0239	70623	FN15Gy239	239	2		CRF-27504	2002
1164	JIFN0239	70623	FN15Gy239	239	3		CRF-27504	2002
1165	JIFN0239	70623	FN15Gy239	239	4		CRF-27504	2002
1166
1167	JIFN0240	70624	FN15Gy240	240	1		CRF-27504	2002	malformed foliage, dark geen flecks, yellow speckles
1168	JIFN0240	70624	FN15Gy240	240	2		CRF-27504	2002
1169	JIFN0240	70624	FN15Gy240	240	3		CRF-27504	2002
1170
1171	JIFN0241	70625	FN15Gy241	241	1		CRF-27504	2002
1172	JIFN0241	70625	FN15Gy241	241	2		CRF-27504	2002
1173	JIFN0241	70625	FN15Gy241	241	3		CRF-27504	2002
1174	JIFN0241	70625	FN15Gy241	241	4		CRF-27504	2002
1175
1176	JIFN0242	70626	FN15Gy242	242	1		CRF-27504	2002
1177	JIFN0242	70626	FN15Gy242	242	2		CRF-27504	2002
1178	JIFN0242	70626	FN15Gy242	242	3		CRF-27504	2002
1179	JIFN0242	70626	FN15Gy242	242	4		CRF-27504	2002
1180
1181	JIFN0243	70627	FN15Gy243	243	1		CRF-27504	2002
1182	JIFN0243	70627	FN15Gy243	243	2		CRF-27504	2002
1183	JIFN0243	70627	FN15Gy243	243	3		CRF-27504	2002
1184	JIFN0243	70627	FN15Gy243	243	4		CRF-27504	2002
1185
1186	JIFN0244	70628	FN15Gy244	244	1		CRF-27504	2002
1187	JIFN0244	70628	FN15Gy244	244	2		CRF-27504	2002
1188	JIFN0244	70628	FN15Gy244	244	3		CRF-27504	2002
1189	JIFN0244	70628	FN15Gy244	244	4		CRF-27504	2002
1190
1191	JIFN0245	70629	FN15Gy245	245	1		CRF-27504	2002
1192	JIFN0245	70629	FN15Gy245	245	2		CRF-27504	2002
1193	JIFN0245	70629	FN15Gy245	245	3		CRF-27504	2002
1194	JIFN0245	70629	FN15Gy245	245	4		CRF-27504	2002
1195
1196	JIFN0246	70630	FN15Gy246	246	1		CRF-27504	2002
1197	JIFN0246	70630	FN15Gy246	246	2		CRF-27504	2002
1198	JIFN0246	70630	FN15Gy246	246	3		CRF-27504	2002
1199	JIFN0246	70630	FN15Gy246	246	4		CRF-27504	2002
1200
1201	JIFN0247	70631	FN15Gy247	247	1		CRF-27504	2002	micro micro dwarf, dark green
1202	JIFN0247	70631	FN15Gy247	247	2		CRF-27504	2002
1203	JIFN0247	70631	FN15Gy247	247	3		CRF-27504	2002
1204	JIFN0247	70631	FN15Gy247	247	4		CRF-27504	2002
1205
1206	JIFN0248	70632	FN15Gy248	248	1		CRF-27504	2002
1207	JIFN0248	70632	FN15Gy248	248	2		CRF-27504	2002
1208	JIFN0248	70632	FN15Gy248	248	3		CRF-27504	2002
1209	JIFN0248	70632	FN15Gy248	248	4		CRF-27504	2002
1210
1211	JIFN0249	70633	FN15Gy249	249	1		CRF-27504	2002
1212	JIFN0249	70633	FN15Gy249	249	2		CRF-27504	2002
1213	JIFN0249	70633	FN15Gy249	249	3		CRF-27504	2002
1214	JIFN0249	70633	FN15Gy249	249	4		CRF-27504	2002
1215
1216	JIFN0250	70634	FN15Gy250	250	1		CRF-27504	2002	longer internodes, slightly taller
1217	JIFN0250	70634	FN15Gy250	250	2		CRF-27504	2002
1218	JIFN0250	70634	FN15Gy250	250	3		CRF-27504	2002
1219	JIFN0250	70634	FN15Gy250	250	4		CRF-27504	2002
1220
1221	JIFN0251	70635	FN15Gy251	251	1		CRF-27504	2002
1222	JIFN0251	70635	FN15Gy251	251	2		CRF-27504	2002
1223	JIFN0251	70635	FN15Gy251	251	3		CRF-27504	2002
1224	JIFN0251	70635	FN15Gy251	251	4		CRF-27504	2002
1225
1226	JIFN0252	70636	FN15Gy252	252	1		CRF-27504	2002
1227	JIFN0252	70636	FN15Gy252	252	2		CRF-27504	2002
1228	JIFN0252	70636	FN15Gy252	252	3		CRF-27504	2002
1229	JIFN0252	70636	FN15Gy252	252	4		CRF-27504	2002
1230
1231	JIFN0253	70637	FN15Gy253	253	1		CRF-27504	2002
1232	JIFN0253	70637	FN15Gy253	253	2		CRF-27504	2002
1233	JIFN0253	70637	FN15Gy253	253	3		CRF-27504	2002
1234
1235	JIFN0254	70638	FN15Gy254	254	1		CRF-27504	2002
1236	JIFN0254	70638	FN15Gy254	254	2		CRF-27504	2002
1237	JIFN0254	70638	FN15Gy254	254	3		CRF-27504	2002
1238	JIFN0254	70638	FN15Gy254	254	4		CRF-27504	2002
1239
1240	JIFN0255	70639	FN15Gy255	255	1		CRF-27504	2002
1241	JIFN0255	70639	FN15Gy255	255	2		CRF-27504	2002
1242	JIFN0255	70639	FN15Gy255	255	3		CRF-27504	2002
1243	JIFN0255	70639	FN15Gy255	255	4		CRF-27504	2002
1244
1245	JIFN0256	70640	FN15Gy256	256	1		CRF-27504	2002
1246	JIFN0256	70640	FN15Gy256	256	2		CRF-27504	2002
1247	JIFN0256	70640	FN15Gy256	256	3		CRF-27504	2002
1248	JIFN0256	70640	FN15Gy256	256	4		CRF-27504	2002
1249
1250	JIFN0257	70641	FN15Gy257	257	1		CRF-27504	2002	sinuate leaflets with jagged edges, sinuate and elongated stipules with waxless tips
1251	JIFN0257	70641	FN15Gy257	257	2		CRF-27504	2002
1252	JIFN0257	70641	FN15Gy257	257	3		CRF-27504	2002
1253	JIFN0257	70641	FN15Gy257	257	4		CRF-27504	2002
1254
1255	JIFN0258	70642	FN15Gy258	258	1		CRF-27504	2002
1256	JIFN0258	70642	FN15Gy258	258	2		CRF-27504	2002
1257	JIFN0258	70642	FN15Gy258	258	3		CRF-27504	2002
1258	JIFN0258	70642	FN15Gy258	258	4		CRF-27504	2002
1259
1260	JIFN0259	70643	FN15Gy259	259	1		CRF-27504	2002	burnt leaf phenotype (foliage tips necrotic) => lamina tips = sepals?
1261	JIFN0259	70643	FN15Gy259	259	2		CRF-27504	2002
1262	JIFN0259	70643	FN15Gy259	259	3		CRF-27504	2002
1263	JIFN0259	70643	FN15Gy259	259	4		CRF-27504	2002
1264
1265	JIFN0260	70644	FN15Gy260	260	1		CRF-27504	2002
1266	JIFN0260	70644	FN15Gy260	260	2		CRF-27504	2002
1267	JIFN0260	70644	FN15Gy260	260	3		CRF-27504	2002
1268	JIFN0260	70644	FN15Gy260	260	4		CRF-27504	2002
1269
1270	JIFN0261	70645	FN15Gy261	261	1		CRF-27504	2002
1271	JIFN0261	70645	FN15Gy261	261	2		CRF-27504	2002
1272	JIFN0261	70645	FN15Gy261	261	3		CRF-27504	2002
1273	JIFN0261	70645	FN15Gy261	261	4		CRF-27504	2002
1274
1275	JIFN0262	70646	FN15Gy262	262	1		CRF-27504	2002
1276	JIFN0262	70646	FN15Gy262	262	2		CRF-27504	2002
1277	JIFN0262	70646	FN15Gy262	262	3		CRF-27504	2002
1278	JIFN0262	70646	FN15Gy262	262	4		CRF-27504	2002
1279
1280	JIFN0263	70647	FN15Gy263	263	1		CRF-27504	2002	dwarf, laminae curl down at edges
1281	JIFN0263	70647	FN15Gy263	263	2		CRF-27504	2002
1282	JIFN0263	70647	FN15Gy263	263	3		CRF-27504	2002
1283	JIFN0263	70647	FN15Gy263	263	4		CRF-27504	2002
1284
1285	JIFN0264	70648	FN15Gy264	264	1		CRF-27504	2002
1286	JIFN0264	70648	FN15Gy264	264	2		CRF-27504	2002
1287	JIFN0264	70648	FN15Gy264	264	3		CRF-27504	2002
1288	JIFN0264	70648	FN15Gy264	264	4		CRF-27504	2002
1289
1290	JIFN0265	70649	FN15Gy265	265	1		CRF-27504	2002
1291	JIFN0265	70649	FN15Gy265	265	2		CRF-27504	2002
1292	JIFN0265	70649	FN15Gy265	265	3		CRF-27504	2002
1293	JIFN0265	70649	FN15Gy265	265	4		CRF-27504	2002
1294
1295	JIFN0266	70650	FN15Gy266	266	1		CRF-27504	2002
1296	JIFN0266	70650	FN15Gy266	266	2		CRF-27504	2002
1297	JIFN0266	70650	FN15Gy266	266	3		CRF-27504	2002
1298	JIFN0266	70650	FN15Gy266	266	4		CRF-27504	2002
1299
1300	JIFN0267	70651	FN15Gy267	267	1		CRF-27504	2002
1301	JIFN0267	70651	FN15Gy267	267	2		CRF-27504	2002
1302	JIFN0267	70651	FN15Gy267	267	3		CRF-27504	2002
1303	JIFN0267	70651	FN15Gy267	267	4		CRF-27504	2002
1304
1305	JIFN0268	70652	FN15Gy268	268	1		CRF-27504	2002
1306	JIFN0268	70652	FN15Gy268	268	2		CRF-27504	2002
1307	JIFN0268	70652	FN15Gy268	268	3		CRF-27504	2002
1308	JIFN0268	70652	FN15Gy268	268	4		CRF-27504	2002
1309
1310	JIFN0269	70653	FN15Gy269	269	1		CRF-27504	2002
1311	JIFN0269	70653	FN15Gy269	269	2		CRF-27504	2002
1312	JIFN0269	70653	FN15Gy269	269	3		CRF-27504	2002
1313	JIFN0269	70653	FN15Gy269	269	4		CRF-27504	2002
1314
1315	JIFN0270	70654	FN15Gy270	270	1		CRF-27504	2002	malformed foliage, yellow speckles
1316	JIFN0270	70654	FN15Gy270	270	2		CRF-27504	2002
1317	JIFN0270	70654	FN15Gy270	270	3		CRF-27504	2002
1318	JIFN0270	70654	FN15Gy270	270	4		CRF-27504	2002
1319
1320	JIFN0271	70655	FN15Gy271	271	1		CRF-27504	2002
1321	JIFN0271	70655	FN15Gy271	271	2		CRF-27504	2002
1322	JIFN0271	70655	FN15Gy271	271	3		CRF-27504	2002
1323	JIFN0271	70655	FN15Gy271	271	4		CRF-27504	2002
1324
1325	JIFN0272	70656	FN15Gy272	272	1		CRF-27504	2002
1326	JIFN0272	70656	FN15Gy272	272	2		CRF-27504	2002
1327	JIFN0272	70656	FN15Gy272	272	3		CRF-27504	2002
1328	JIFN0272	70656	FN15Gy272	272	4		CRF-27504	2002
1329
1330	JIFN0273	70657	FN15Gy273	273	1		CRF-27504	2002
1331	JIFN0273	70657	FN15Gy273	273	2		CRF-27504	2002
1332	JIFN0273	70657	FN15Gy273	273	3		CRF-27504	2002
1333	JIFN0273	70657	FN15Gy273	273	4		CRF-27504	2002
1334
1335	JIFN0274	70658	FN15Gy274	274	1		CRF-27504	2002
1336	JIFN0274	70658	FN15Gy274	274	2		CRF-27504	2002
1337	JIFN0274	70658	FN15Gy274	274	3		CRF-27504	2002
1338	JIFN0274	70658	FN15Gy274	274	4		CRF-27504	2002
1339
1340	JIFN0275	70659	FN15Gy275	275	1		CRF-27504	2002
1341	JIFN0275	70659	FN15Gy275	275	2		CRF-27504	2002
1342	JIFN0275	70659	FN15Gy275	275	3		CRF-27504	2002
1343	JIFN0275	70659	FN15Gy275	275	4		CRF-27504	2002
1344
1345	JIFN0276	70660	FN15Gy276	276	1		CRF-27504	2002
1346	JIFN0276	70660	FN15Gy276	276	2		CRF-27504	2002
1347	JIFN0276	70660	FN15Gy276	276	3		CRF-27504	2002
1348	JIFN0276	70660	FN15Gy276	276	4		CRF-27504	2002
1349
1350	JIFN0277	70661	FN15Gy277	277	1		CRF-27504	2002
1351	JIFN0277	70661	FN15Gy277	277	2		CRF-27504	2002
1352	JIFN0277	70661	FN15Gy277	277	3		CRF-27504	2002
1353	JIFN0277	70661	FN15Gy277	277	4		CRF-27504	2002
1354
1355	JIFN0278	70662	FN15Gy278	278	1		CRF-27504	2002
1356	JIFN0278	70662	FN15Gy278	278	2		CRF-27504	2002
1357	JIFN0278	70662	FN15Gy278	278	3		CRF-27504	2002
1358	JIFN0278	70662	FN15Gy278	278	4		CRF-27504	2002
1359
1360	JIFN0279	70663	FN15Gy279	279	1		CRF-27504	2002
1361	JIFN0279	70663	FN15Gy279	279	2		CRF-27504	2002
1362	JIFN0279	70663	FN15Gy279	279	3		CRF-27504	2002
1363	JIFN0279	70663	FN15Gy279	279	4		CRF-27504	2002
1364
1365	JIFN0280	70664	FN15Gy280	280	1		CRF-27504	2002
1366	JIFN0280	70664	FN15Gy280	280	2		CRF-27504	2002
1367	JIFN0280	70664	FN15Gy280	280	3		CRF-27504	2002
1368	JIFN0280	70664	FN15Gy280	280	4		CRF-27504	2002
1369
1370	JIFN0281	70665	FN15Gy281	281	1		CRF-27504	2002
1371	JIFN0281	70665	FN15Gy281	281	2		CRF-27504	2002
1372	JIFN0281	70665	FN15Gy281	281	3		CRF-27504	2002
1373	JIFN0281	70665	FN15Gy281	281	4		CRF-27504	2002
1374
1375	JIFN0282	70666	FN15Gy282	282	1		CRF-27504	2002
1376	JIFN0282	70666	FN15Gy282	282	2		CRF-27504	2002
1377	JIFN0282	70666	FN15Gy282	282	3		CRF-27504	2002
1378	JIFN0282	70666	FN15Gy282	282	4		CRF-27504	2002
1379
1380	JIFN0283	70667	FN15Gy283	283	1		CRF-27504	2002
1381	JIFN0283	70667	FN15Gy283	283	2		CRF-27504	2002
1382	JIFN0283	70667	FN15Gy283	283	3		CRF-27504	2002
1383	JIFN0283	70667	FN15Gy283	283	4		CRF-27504	2002
1384
1385	JIFN0284	70668	FN15Gy284	284	1		CRF-27504	2002
1386	JIFN0284	70668	FN15Gy284	284	2		CRF-27504	2002
1387	JIFN0284	70668	FN15Gy284	284	3		CRF-27504	2002
1388	JIFN0284	70668	FN15Gy284	284	4		CRF-27504	2002
1389
1390	JIFN0285	70669	FN15Gy285	285	1		CRF-27504	2002
1391	JIFN0285	70669	FN15Gy285	285	2		CRF-27504	2002
1392	JIFN0285	70669	FN15Gy285	285	3		CRF-27504	2002
1393	JIFN0285	70669	FN15Gy285	285	4		CRF-27504	2002
1394
1395	JIFN0286	70670	FN15Gy286	286	1		CRF-27504	2002
1396	JIFN0286	70670	FN15Gy286	286	2		CRF-27504	2002
1397	JIFN0286	70670	FN15Gy286	286	3		CRF-27504	2002
1398	JIFN0286	70670	FN15Gy286	286	4		CRF-27504	2002
1399
1400	JIFN0287	70671	FN15Gy287	287	1		CRF-27504	2002	micro-dwarf, golden
1401	JIFN0287	70671	FN15Gy287	287	2		CRF-27504	2002
1402	JIFN0287	70671	FN15Gy287	287	3		CRF-27504	2002
1403
1404	JIFN0288	70672	FN15Gy288	288	1		CRF-27504	2002
1405	JIFN0288	70672	FN15Gy288	288	2		CRF-27504	2002
1406	JIFN0288	70672	FN15Gy288	288	3		CRF-27504	2002
1407	JIFN0288	70672	FN15Gy288	288	4		CRF-27504	2002
1408
1409	JIFN0289	70673	FN15Gy289	289	1		CRF-27504	2002	excessive anthocyanin,
1410	JIFN0289	70673	FN15Gy289	289	2		CRF-27504	2002
1411	JIFN0289	70673	FN15Gy289	289	3		CRF-27504	2002
1412	JIFN0289	70673	FN15Gy289	289	4		CRF-27504	2002
1413
1414	JIFN0290	70674	FN15Gy290	290	1		CRF-27504	2002
1415	JIFN0290	70674	FN15Gy290	290	2		CRF-27504	2002
1416	JIFN0290	70674	FN15Gy290	290	3		CRF-27504	2002
1417	JIFN0290	70674	FN15Gy290	290	4		CRF-27504	2002
1418
1419	JIFN0291	70675	FN15Gy291	291	1		CRF-27504	2002
1420	JIFN0291	70675	FN15Gy291	291	2		CRF-27504	2002
1421	JIFN0291	70675	FN15Gy291	291	3		CRF-27504	2002
1422	JIFN0291	70675	FN15Gy291	291	4		CRF-27504	2002
1423
1424	JIFN0292	70676	FN15Gy292	292	1		CRF-27504	2002
1425	JIFN0292	70676	FN15Gy292	292	2		CRF-27504	2002
1426	JIFN0292	70676	FN15Gy292	292	3		CRF-27504	2002
1427	JIFN0292	70676	FN15Gy292	292	4		CRF-27504	2002
1428
1429	JIFN0293	70677	FN15Gy293	293	1		CRF-27504	2002
1430	JIFN0293	70677	FN15Gy293	293	2		CRF-27504	2002
1431	JIFN0293	70677	FN15Gy293	293	3		CRF-27504	2002
1432	JIFN0293	70677	FN15Gy293	293	4		CRF-27504	2002
1433
1434	JIFN0294	70678	FN15Gy294	294	1		CRF-27504	2002
1435	JIFN0294	70678	FN15Gy294	294	2		CRF-27504	2002
1436	JIFN0294	70678	FN15Gy294	294	3		CRF-27504	2002
1437	JIFN0294	70678	FN15Gy294	294	4		CRF-27504	2002
1438
1439	JIFN0295	70679	FN15Gy295	295	1		CRF-27504	2002
1440	JIFN0295	70679	FN15Gy295	295	2		CRF-27504	2002
1441	JIFN0295	70679	FN15Gy295	295	3		CRF-27504	2002
1442	JIFN0295	70679	FN15Gy295	295	4		CRF-27504	2002
1443
1444	JIFN0296	70680	FN15Gy296	296	1		CRF-27504	2002
1445	JIFN0296	70680	FN15Gy296	296	2		CRF-27504	2002
1446	JIFN0296	70680	FN15Gy296	296	3		CRF-27504	2002
1447	JIFN0296	70680	FN15Gy296	296	4		CRF-27504	2002
1448
1449	JIFN0297	70681	FN15Gy297	297	1		CRF-27504	2002
1450	JIFN0297	70681	FN15Gy297	297	2		CRF-27504	2002
1451	JIFN0297	70681	FN15Gy297	297	3		CRF-27504	2002
1452	JIFN0297	70681	FN15Gy297	297	4		CRF-27504	2002
1453
1454	JIFN0298	70682	FN15Gy298	298	1		CRF-27504	2002
1455	JIFN0298	70682	FN15Gy298	298	2		CRF-27504	2002
1456	JIFN0298	70682	FN15Gy298	298	3		CRF-27504	2002
1457	JIFN0298	70682	FN15Gy298	298	4		CRF-27504	2002
1458
1459	JIFN0299	70683	FN15Gy299	299	1		CRF-27504	2002	reduced anthocyanin axil rings
1460	JIFN0299	70683	FN15Gy299	299	2		CRF-27504	2002
1461	JIFN0299	70683	FN15Gy299	299	3		CRF-27504	2002
1462	JIFN0299	70683	FN15Gy299	299	4		CRF-27504	2002
1463
1464	JIFN0300	70684	FN15Gy300	300	1		CRF-27504	2002
1465	JIFN0300	70684	FN15Gy300	300	2		CRF-27504	2002
1466	JIFN0300	70684	FN15Gy300	300	3		CRF-27504	2002
1467	JIFN0300	70684	FN15Gy300	300	4		CRF-27504	2002
1468
1469	JIFN0301	70685	FN15Gy301	301	1		CRF-27504	2002
1470	JIFN0301	70685	FN15Gy301	301	2		CRF-27504	2002
1471	JIFN0301	70685	FN15Gy301	301	3		CRF-27504	2002
1472	JIFN0301	70685	FN15Gy301	301	4		CRF-27504	2002
1473
1474	JIFN0302	70686	FN15Gy302	302	1		CRF-27504	2002	dwarf, pale sectors
1475	JIFN0302	70686	FN15Gy302	302	2		CRF-27504	2002
1476	JIFN0302	70686	FN15Gy302	302	3		CRF-27504	2002
1477
1478	JIFN0303	70687	FN15Gy303	303	1		CRF-27504	2002
1479
1480	JIFN0304	70688	FN15Gy304	304	1		CRF-27504	2002
1481	JIFN0304	70688	FN15Gy304	304	2		CRF-27504	2002
1482	JIFN0304	70688	FN15Gy304	304	3		CRF-27504	2002
1483	JIFN0304	70688	FN15Gy304	304	4		CRF-27504	2002
1484
1485	JIFN0305	70689	FN15Gy305	305	1		CRF-27504	2002
1486	JIFN0305	70689	FN15Gy305	305	2		CRF-27504	2002
1487	JIFN0305	70689	FN15Gy305	305	3		CRF-27504	2002
1488	JIFN0305	70689	FN15Gy305	305	4		CRF-27504	2002
1489
1490	JIFN0306	70690	FN15Gy306	306	1		CRF-27504	2002
1491	JIFN0306	70690	FN15Gy306	306	2		CRF-27504	2002
1492	JIFN0306	70690	FN15Gy306	306	3		CRF-27504	2002
1493	JIFN0306	70690	FN15Gy306	306	4		CRF-27504	2002
1494
1495	JIFN0307	70691	FN15Gy307	307	1		CRF-27504	2002	small foliage, yellow sectors
1496	JIFN0307	70691	FN15Gy307	307	2		CRF-27504	2002
1497	JIFN0307	70691	FN15Gy307	307	3		CRF-27504	2002
1498	JIFN0307	70691	FN15Gy307	307	4		CRF-27504	2002
1499
1500	JIFN0308	70692	FN15Gy308	308	1		CRF-27504	2002
1501	JIFN0308	70692	FN15Gy308	308	2		CRF-27504	2002
1502	JIFN0308	70692	FN15Gy308	308	3		CRF-27504	2002
1503	JIFN0308	70692	FN15Gy308	308	4		CRF-27504	2002
1504
1505	JIFN0309	70693	FN15Gy309	309	1		CRF-27504	2002
1506	JIFN0309	70693	FN15Gy309	309	2		CRF-27504	2002
1507	JIFN0309	70693	FN15Gy309	309	3		CRF-27504	2002
1508	JIFN0309	70693	FN15Gy309	309	4		CRF-27504	2002
1509
1510	JIFN0310	70694	FN15Gy310	310	1		CRF-27504	2002
1511	JIFN0310	70694	FN15Gy310	310	2		CRF-27504	2002
1512	JIFN0310	70694	FN15Gy310	310	3		CRF-27504	2002
1513	JIFN0310	70694	FN15Gy310	310	4		CRF-27504	2002
1514
1515	JIFN0311	70695	FN15Gy311	311	1		CRF-27504	2002
1516	JIFN0311	70695	FN15Gy311	311	2		CRF-27504	2002
1517	JIFN0311	70695	FN15Gy311	311	3		CRF-27504	2002
1518	JIFN0311	70695	FN15Gy311	311	4		CRF-27504	2002
1519
1520	JIFN0312	70696	FN15Gy312	312	1		CRF-27504	2002
1521	JIFN0312	70696	FN15Gy312	312	2		CRF-27504	2002
1522	JIFN0312	70696	FN15Gy312	312	3		CRF-27504	2002
1523	JIFN0312	70696	FN15Gy312	312	4		CRF-27504	2002
1524
1525	JIFN0313	70697	FN15Gy313	313	1		CRF-27504	2002
1526	JIFN0313	70697	FN15Gy313	313	2		CRF-27504	2002
1527	JIFN0313	70697	FN15Gy313	313	3		CRF-27504	2002
1528	JIFN0313	70697	FN15Gy313	313	4		CRF-27504	2002
1529
1530	JIFN0314	70698	FN15Gy314	314	1		CRF-27504	2002
1531	JIFN0314	70698	FN15Gy314	314	2		CRF-27504	2002
1532	JIFN0314	70698	FN15Gy314	314	3		CRF-27504	2002
1533
1534	JIFN0315	70699	FN15Gy315	315	1		CRF-27504	2002
1535	JIFN0315	70699	FN15Gy315	315	2		CRF-27504	2002
1536	JIFN0315	70699	FN15Gy315	315	3		CRF-27504	2002
1537	JIFN0315	70699	FN15Gy315	315	4		CRF-27504	2002
1538
1539	JIFN0316	70700	FN15Gy316	316	1		CRF-27504	2002
1540	JIFN0316	70700	FN15Gy316	316	2		CRF-27504	2002
1541	JIFN0316	70700	FN15Gy316	316	3		CRF-27504	2002
1542	JIFN0316	70700	FN15Gy316	316	4		CRF-27504	2002
1543
1544	JIFN0317	70701	FN15Gy317	317	1		CRF-27504	2002
1545	JIFN0317	70701	FN15Gy317	317	2		CRF-27504	2002
1546	JIFN0317	70701	FN15Gy317	317	3		CRF-27504	2002
1547	JIFN0317	70701	FN15Gy317	317	4		CRF-27504	2002
1548
1549	JIFN0318	70702	FN15Gy318	318	1		CRF-27504	2002	micro-dwarf, golden
1550	JIFN0318	70702	FN15Gy318	318	2		CRF-27504	2002
1551	JIFN0318	70702	FN15Gy318	318	3		CRF-27504	2002
1552
1553	JIFN0319	70703	FN15Gy319	319	1		CRF-27504	2002
1554	JIFN0319	70703	FN15Gy319	319	2		CRF-27504	2002
1555	JIFN0319	70703	FN15Gy319	319	3		CRF-27504	2002
1556	JIFN0319	70703	FN15Gy319	319	4		CRF-27504	2002
1557
1558	JIFN0320	70704	FN15Gy320	320	1		CRF-27504	2002	smooth leaflet margins, funnel at leaflet base
1559	JIFN0320	70704	FN15Gy320	320	2		CRF-27504	2002
1560	JIFN0320	70704	FN15Gy320	320	3		CRF-27504	2002
1561
1562	JIFN0321	70705	FN15Gy321	321	1		CRF-27504	2002
1563	JIFN0321	70705	FN15Gy321	321	2		CRF-27504	2002
1564	JIFN0321	70705	FN15Gy321	321	3		CRF-27504	2002
1565	JIFN0321	70705	FN15Gy321	321	4		CRF-27504	2002
1566
1567	JIFN0322	70706	FN15Gy322	322	1		CRF-27504	2002
1568	JIFN0322	70706	FN15Gy322	322	2		CRF-27504	2002
1569	JIFN0322	70706	FN15Gy322	322	3		CRF-27504	2002
1570	JIFN0322	70706	FN15Gy322	322	4		CRF-27504	2002
1571
1572	JIFN0323	70707	FN15Gy323	323	1		CRF-27504	2002
1573	JIFN0323	70707	FN15Gy323	323	2		CRF-27504	2002
1574	JIFN0323	70707	FN15Gy323	323	3		CRF-27504	2002
1575	JIFN0323	70707	FN15Gy323	323	4		CRF-27504	2002
1576
1577	JIFN0324	70708	FN15Gy324	324	1		CRF-27504	2002
1578	JIFN0324	70708	FN15Gy324	324	2		CRF-27504	2002
1579	JIFN0324	70708	FN15Gy324	324	3		CRF-27504	2002
1580	JIFN0324	70708	FN15Gy324	324	4		CRF-27504	2002
1581
1582	JIFN0325	70709	FN15Gy325	325	1		CRF-27504	2002	dwarf, tendril-less Tl/tl het phenotype, golden, died, micro-dwarf, pale yellow-green
1583	JIFN0325	70709	FN15Gy325	325	2		CRF-27504	2002
1584
1585	JIFN0326	70710	FN15Gy326	326	1		CRF-27504	2002	no anthocyanin axil ring
1586	JIFN0326	70710	FN15Gy326	326	2		CRF-27504	2002
1587	JIFN0326	70710	FN15Gy326	326	3		CRF-27504	2002
1588	JIFN0326	70710	FN15Gy326	326	4		CRF-27504	2002
1589
1590	JIFN0327	70711	FN15Gy327	327	1		CRF-27504	2002
1591	JIFN0327	70711	FN15Gy327	327	2		CRF-27504	2002
1592	JIFN0327	70711	FN15Gy327	327	3		CRF-27504	2002
1593	JIFN0327	70711	FN15Gy327	327	4		CRF-27504	2002
1594
1595	JIFN0328	70712	FN15Gy328	328	1		CRF-27504	2002	dwarf, no anthocyanin, yellow speckled
1596	JIFN0328	70712	FN15Gy328	328	2		CRF-27504	2002
1597	JIFN0328	70712	FN15Gy328	328	3		CRF-27504	2002
1598	JIFN0328	70712	FN15Gy328	328	4		CRF-27504	2002
1599
1600	JIFN0329	70713	FN15Gy329	329	1		CRF-27504	2002
1601	JIFN0329	70713	FN15Gy329	329	2		CRF-27504	2002
1602	JIFN0329	70713	FN15Gy329	329	3		CRF-27504	2002
1603	JIFN0329	70713	FN15Gy329	329	4		CRF-27504	2002
1604
1605	JIFN0330	70714	FN15Gy330	330	1		CRF-27504	2002
1606	JIFN0330	70714	FN15Gy330	330	2		CRF-27504	2002
1607	JIFN0330	70714	FN15Gy330	330	3		CRF-27504	2002
1608	JIFN0330	70714	FN15Gy330	330	4		CRF-27504	2002
1609
1610	JIFN0331	70715	FN15Gy331	331	1		CRF-27504	2002	dwarf, malformed foliage, yellow sectors
1611	JIFN0331	70715	FN15Gy331	331	2		CRF-27504	2002
1612	JIFN0331	70715	FN15Gy331	331	3		CRF-27504	2002
1613	JIFN0331	70715	FN15Gy331	331	4		CRF-27504	2002
1614
1615	JIFN0332	70716	FN15Gy332	332	1		CRF-27504	2002
1616	JIFN0332	70716	FN15Gy332	332	2		CRF-27504	2002
1617	JIFN0332	70716	FN15Gy332	332	3		CRF-27504	2002
1618	JIFN0332	70716	FN15Gy332	332	4		CRF-27504	2002
1619
1620	JIFN0333	70717	FN15Gy333	333	1		CRF-27504	2002	dwarf, organs reduced in size, malformed,
1621	JIFN0333	70717	FN15Gy333	333	2		CRF-27504	2002
1622	JIFN0333	70717	FN15Gy333	333	3		CRF-27504	2002
1623	JIFN0333	70717	FN15Gy333	333	4		CRF-27504	2002
1624
1625	JIFN0334	70718	FN15Gy334	334	1		CRF-27504	2002
1626	JIFN0334	70718	FN15Gy334	334	2		CRF-27504	2002
1627	JIFN0334	70718	FN15Gy334	334	3		CRF-27504	2002
1628	JIFN0334	70718	FN15Gy334	334	4		CRF-27504	2002
1629
1630	JIFN0335	70719	FN15Gy335	335	1		CRF-27504	2002
1631	JIFN0335	70719	FN15Gy335	335	2		CRF-27504	2002
1632	JIFN0335	70719	FN15Gy335	335	3		CRF-27504	2002
1633	JIFN0335	70719	FN15Gy335	335	4		CRF-27504	2002
1634
1635	JIFN0336	70720	FN15Gy336	336	1		CRF-27504	2002
1636	JIFN0336	70720	FN15Gy336	336	2		CRF-27504	2002
1637	JIFN0336	70720	FN15Gy336	336	3		CRF-27504	2002
1638	JIFN0336	70720	FN15Gy336	336	4		CRF-27504	2002
1639
1640	JIFN0337	70721	FN15Gy337	337	1		CRF-27504	2002
1641	JIFN0337	70721	FN15Gy337	337	2		CRF-27504	2002
1642	JIFN0337	70721	FN15Gy337	337	3		CRF-27504	2002
1643	JIFN0337	70721	FN15Gy337	337	4		CRF-27504	2002
1644
1645	JIFN0338	70722	FN15Gy338	338	1		CRF-27504	2002
1646	JIFN0338	70722	FN15Gy338	338	2		CRF-27504	2002
1647	JIFN0338	70722	FN15Gy338	338	3		CRF-27504	2002
1648
1649	JIFN0339	70723	FN15Gy339	339	1		CRF-27504	2002	dwarf, pale yellow-green
1650	JIFN0339	70723	FN15Gy339	339	2		CRF-27504	2002
1651	JIFN0339	70723	FN15Gy339	339	3		CRF-27504	2002
1652	JIFN0339	70723	FN15Gy339	339	4		CRF-27504	2002
1653
1654	JIFN0340	70724	FN15Gy340	340	1		CRF-27504	2002
1655	JIFN0340	70724	FN15Gy340	340	2		CRF-27504	2002
1656	JIFN0340	70724	FN15Gy340	340	3		CRF-27504	2002
1657	JIFN0340	70724	FN15Gy340	340	4		CRF-27504	2002
1658
1659	JIFN0341	70725	FN15Gy341	341	1		CRF-27504	2002
1660	JIFN0341	70725	FN15Gy341	341	2		CRF-27504	2002
1661	JIFN0341	70725	FN15Gy341	341	3		CRF-27504	2002
1662	JIFN0341	70725	FN15Gy341	341	4		CRF-27504	2002
1663
1664	JIFN0342	70726	FN15Gy342	342	1		CRF-27504	2002
1665	JIFN0342	70726	FN15Gy342	342	2		CRF-27504	2002
1666	JIFN0342	70726	FN15Gy342	342	3		CRF-27504	2002
1667	JIFN0342	70726	FN15Gy342	342	4		CRF-27504	2002
1668
1669	JIFN0343	70727	FN15Gy343	343	1		CRF-27504	2002
1670	JIFN0343	70727	FN15Gy343	343	2		CRF-27504	2002
1671	JIFN0343	70727	FN15Gy343	343	3		CRF-27504	2002
1672	JIFN0343	70727	FN15Gy343	343	4		CRF-27504	2002
1673
1674	JIFN0344	70728	FN15Gy344	344	1		CRF-27504	2002
1675	JIFN0344	70728	FN15Gy344	344	2		CRF-27504	2002
1676	JIFN0344	70728	FN15Gy344	344	3		CRF-27504	2002
1677	JIFN0344	70728	FN15Gy344	344	4		CRF-27504	2002
1678
1679	JIFN0345	70729	FN15Gy345	345	1		CRF-27504	2002
1680	JIFN0345	70729	FN15Gy345	345	2		CRF-27504	2002
1681	JIFN0345	70729	FN15Gy345	345	3		CRF-27504	2002
1682	JIFN0345	70729	FN15Gy345	345	4		CRF-27504	2002
1683
1684	JIFN0346	70730	FN15Gy346	346	1		CRF-27504	2002
1685	JIFN0346	70730	FN15Gy346	346	2		CRF-27504	2002
1686	JIFN0346	70730	FN15Gy346	346	3		CRF-27504	2002
1687	JIFN0346	70730	FN15Gy346	346	4		CRF-27504	2002
1688
1689	JIFN0347	70731	FN15Gy347	347	1		CRF-27504	2002	micro-dwarf
1690	JIFN0347	70731	FN15Gy347	347	2		CRF-27504	2002
1691	JIFN0347	70731	FN15Gy347	347	3		CRF-27504	2002
1692
1693	JIFN0348	70732	FN15Gy348	348	1		CRF-27504	2002	extra leaflet Node 7
1694	JIFN0348	70732	FN15Gy348	348	2		CRF-27504	2002
1695	JIFN0348	70732	FN15Gy348	348	3		CRF-27504	2002
1696	JIFN0348	70732	FN15Gy348	348	4		CRF-27504	2002
1697
1698	JIFN0349	70733	FN15Gy349	349	1		CRF-27504	2002	malformed foliage, dark green flecks, yellow speckles
1699	JIFN0349	70733	FN15Gy349	349	2		CRF-27504	2002
1700	JIFN0349	70733	FN15Gy349	349	3		CRF-27504	2002
1701	JIFN0349	70733	FN15Gy349	349	4		CRF-27504	2002
1702
1703	JIFN0350	70734	FN15Gy350	350	1		CRF-27504	2002
1704	JIFN0350	70734	FN15Gy350	350	2		CRF-27504	2002
1705	JIFN0350	70734	FN15Gy350	350	3		CRF-27504	2002
1706	JIFN0350	70734	FN15Gy350	350	4		CRF-27504	2002
1707
1708	JIFN0351	70735	FN15Gy351	351	1		CRF-27504	2002
1709	JIFN0351	70735	FN15Gy351	351	2		CRF-27504	2002
1710	JIFN0351	70735	FN15Gy351	351	3		CRF-27504	2002
1711	JIFN0351	70735	FN15Gy351	351	4		CRF-27504	2002
1712
1713	JIFN0352	70736	FN15Gy352	352	1		CRF-27504	2002
1714	JIFN0352	70736	FN15Gy352	352	2		CRF-27504	2002
1715	JIFN0352	70736	FN15Gy352	352	3		CRF-27504	2002
1716	JIFN0352	70736	FN15Gy352	352	4		CRF-27504	2002
1717
1718	JIFN0353	70737	FN15Gy353	353	1		CRF-27504	2002
1719	JIFN0353	70737	FN15Gy353	353	2		CRF-27504	2002
1720	JIFN0353	70737	FN15Gy353	353	3		CRF-27504	2002
1721	JIFN0353	70737	FN15Gy353	353	4		CRF-27504	2002
1722
1723	JIFN0354	70738	FN15Gy354	354	1		CRF-27504	2002
1724	JIFN0354	70738	FN15Gy354	354	2		CRF-27504	2002
1725	JIFN0354	70738	FN15Gy354	354	3		CRF-27504	2002
1726	JIFN0354	70738	FN15Gy354	354	4		CRF-27504	2002
1727
1728	JIFN0355	70739	FN15Gy355	355	1		CRF-27504	2002
1729	JIFN0355	70739	FN15Gy355	355	2		CRF-27504	2002
1730	JIFN0355	70739	FN15Gy355	355	3		CRF-27504	2002
1731	JIFN0355	70739	FN15Gy355	355	4		CRF-27504	2002
1732
1733	JIFN0356	70740	FN15Gy356	356	1		CRF-27504	2002
1734	JIFN0356	70740	FN15Gy356	356	2		CRF-27504	2002
1735	JIFN0356	70740	FN15Gy356	356	3		CRF-27504	2002
1736	JIFN0356	70740	FN15Gy356	356	4		CRF-27504	2002
1737
1738	JIFN0357	70741	FN15Gy357	357	1		CRF-27504	2002
1739	JIFN0357	70741	FN15Gy357	357	2		CRF-27504	2002
1740	JIFN0357	70741	FN15Gy357	357	3		CRF-27504	2002
1741	JIFN0357	70741	FN15Gy357	357	4		CRF-27504	2002
1742
1743	JIFN0358	70742	FN15Gy358	358	1		CRF-27504	2002
1744	JIFN0358	70742	FN15Gy358	358	2		CRF-27504	2002
1745	JIFN0358	70742	FN15Gy358	358	3		CRF-27504	2002
1746	JIFN0358	70742	FN15Gy358	358	4		CRF-27504	2002
1747
1748	JIFN0359	70743	FN15Gy359	359	1		CRF-27504	2002	necrotic foliage
1749	JIFN0359	70743	FN15Gy359	359	2		CRF-27504	2002
1750	JIFN0359	70743	FN15Gy359	359	3		CRF-27504	2002
1751	JIFN0359	70743	FN15Gy359	359	4		CRF-27504	2002
1752
1753	JIFN0360	70744	FN15Gy360	360	1		CRF-27504	2002
1754	JIFN0360	70744	FN15Gy360	360	2		CRF-27504	2002
1755	JIFN0360	70744	FN15Gy360	360	3		CRF-27504	2002
1756	JIFN0360	70744	FN15Gy360	360	4		CRF-27504	2002
1757
1758	JIFN0361	70745	FN15Gy361	361	1		CRF-27504	2002
1759	JIFN0361	70745	FN15Gy361	361	2		CRF-27504	2002
1760	JIFN0361	70745	FN15Gy361	361	3		CRF-27504	2002
1761	JIFN0361	70745	FN15Gy361	361	4		CRF-27504	2002
1762
1763	JIFN0362	70746	FN15Gy362	362	1		CRF-27504	2002
1764	JIFN0362	70746	FN15Gy362	362	2		CRF-27504	2002
1765	JIFN0362	70746	FN15Gy362	362	3		CRF-27504	2002
1766	JIFN0362	70746	FN15Gy362	362	4		CRF-27504	2002
1767
1768	JIFN0363	70747	FN15Gy363	363	1		CRF-27504	2002
1769	JIFN0363	70747	FN15Gy363	363	2		CRF-27504	2002
1770	JIFN0363	70747	FN15Gy363	363	3		CRF-27504	2002
1771	JIFN0363	70747	FN15Gy363	363	4		CRF-27504	2002
1772
1773	JIFN0364	70748	FN15Gy364	364	1		CRF-27504	2002
1774	JIFN0364	70748	FN15Gy364	364	2		CRF-27504	2002
1775	JIFN0364	70748	FN15Gy364	364	3		CRF-27504	2002
1776	JIFN0364	70748	FN15Gy364	364	4		CRF-27504	2002
1777
1778	JIFN0365	70749	FN15Gy365	365	1		CRF-27504	2002
1779	JIFN0365	70749	FN15Gy365	365	2		CRF-27504	2002
1780	JIFN0365	70749	FN15Gy365	365	3		CRF-27504	2002
1781	JIFN0365	70749	FN15Gy365	365	4		CRF-27504	2002
1782
1783	JIFN0366	70750	FN15Gy366	366	1		CRF-27504	2002
1784	JIFN0366	70750	FN15Gy366	366	2		CRF-27504	2002
1785	JIFN0366	70750	FN15Gy366	366	3		CRF-27504	2002
1786	JIFN0366	70750	FN15Gy366	366	4		CRF-27504	2002
1787
1788	JIFN0367	70751	FN15Gy367	367	1		CRF-27504	2002
1789	JIFN0367	70751	FN15Gy367	367	2		CRF-27504	2002
1790	JIFN0367	70751	FN15Gy367	367	3		CRF-27504	2002
1791	JIFN0367	70751	FN15Gy367	367	4		CRF-27504	2002
1792
1793	JIFN0368	70752	FN15Gy368	368	1		CRF-27504	2002
1794	JIFN0368	70752	FN15Gy368	368	2		CRF-27504	2002
1795	JIFN0368	70752	FN15Gy368	368	3		CRF-27504	2002
1796	JIFN0368	70752	FN15Gy368	368	4		CRF-27504	2002
1797
1798	JIFN0369	70753	FN15Gy369	369	1		CRF-27504	2002
1799	JIFN0369	70753	FN15Gy369	369	2		CRF-27504	2002
1800	JIFN0369	70753	FN15Gy369	369	3		CRF-27504	2002
1801
1802	JIFN0370	70754	FN15Gy370	370	1		CRF-27504	2002
1803	JIFN0370	70754	FN15Gy370	370	2		CRF-27504	2002
1804	JIFN0370	70754	FN15Gy370	370	3		CRF-27504	2002
1805	JIFN0370	70754	FN15Gy370	370	4		CRF-27504	2002
1806
1807	JIFN0371	70755	FN15Gy371	371	1		CRF-27504	2002
1808	JIFN0371	70755	FN15Gy371	371	2		CRF-27504	2002
1809	JIFN0371	70755	FN15Gy371	371	3		CRF-27504	2002
1810	JIFN0371	70755	FN15Gy371	371	4		CRF-27504	2002
1811
1812	JIFN0372	70756	FN15Gy372	372	1		CRF-27504	2002
1813	JIFN0372	70756	FN15Gy372	372	2		CRF-27504	2002
1814	JIFN0372	70756	FN15Gy372	372	3		CRF-27504	2002
1815	JIFN0372	70756	FN15Gy372	372	4		CRF-27504	2002
1816
1817	JIFN0373	70757	FN15Gy373	373	1		CRF-27504	2002	tall, tallest in S 67C (very long internodes)
1818	JIFN0373	70757	FN15Gy373	373	2		CRF-27504	2002
1819	JIFN0373	70757	FN15Gy373	373	3		CRF-27504	2002
1820	JIFN0373	70757	FN15Gy373	373	4		CRF-27504	2002
1821
1822	JIFN0374	70758	FN15Gy374	374	1		CRF-27504	2002
1823	JIFN0374	70758	FN15Gy374	374	2		CRF-27504	2002
1824	JIFN0374	70758	FN15Gy374	374	3		CRF-27504	2002
1825	JIFN0374	70758	FN15Gy374	374	4		CRF-27504	2002
1826
1827	JIFN0375	70759	FN15Gy375	375	1		CRF-27504	2002
1828	JIFN0375	70759	FN15Gy375	375	2		CRF-27504	2002
1829	JIFN0375	70759	FN15Gy375	375	3		CRF-27504	2002
1830	JIFN0375	70759	FN15Gy375	375	4		CRF-27504	2002
1831
1832	JIFN0376	70760	FN15Gy376	376	1		CRF-27504	2002
1833	JIFN0376	70760	FN15Gy376	376	2		CRF-27504	2002
1834	JIFN0376	70760	FN15Gy376	376	3		CRF-27504	2002
1835
1836	JIFN0377	70761	FN15Gy377	377	1		CRF-27504	2002	yellow sectors
1837	JIFN0377	70761	FN15Gy377	377	2		CRF-27504	2002
1838	JIFN0377	70761	FN15Gy377	377	3		CRF-27504	2002
1839
1840	JIFN0378	70762	FN15Gy378	378	1		CRF-27504	2002
1841	JIFN0378	70762	FN15Gy378	378	2		CRF-27504	2002
1842	JIFN0378	70762	FN15Gy378	378	3		CRF-27504	2002
1843	JIFN0378	70762	FN15Gy378	378	4		CRF-27504	2002
1844
1845	JIFN0379	70763	FN15Gy379	379	1		CRF-27504	2002
1846	JIFN0379	70763	FN15Gy379	379	2		CRF-27504	2002
1847	JIFN0379	70763	FN15Gy379	379	3		CRF-27504	2002
1848	JIFN0379	70763	FN15Gy379	379	4		CRF-27504	2002
1849
1850	JIFN0380	70764	FN15Gy380	380	1		CRF-27504	2002
1851	JIFN0380	70764	FN15Gy380	380	2		CRF-27504	2002
1852	JIFN0380	70764	FN15Gy380	380	3		CRF-27504	2002
1853	JIFN0380	70764	FN15Gy380	380	4		CRF-27504	2002
1854
1855	JIFN0381	70765	FN15Gy381	381	1		CRF-27504	2002
1856	JIFN0381	70765	FN15Gy381	381	2		CRF-27504	2002
1857	JIFN0381	70765	FN15Gy381	381	3		CRF-27504	2002
1858	JIFN0381	70765	FN15Gy381	381	4		CRF-27504	2002
1859
1860	JIFN0382	70766	FN15Gy382	382	1		CRF-27504	2002
1861	JIFN0382	70766	FN15Gy382	382	2		CRF-27504	2002
1862	JIFN0382	70766	FN15Gy382	382	3		CRF-27504	2002
1863	JIFN0382	70766	FN15Gy382	382	4		CRF-27504	2002
1864
1865	JIFN0383	70767	FN15Gy383	383	1		CRF-27504	2002
1866	JIFN0383	70767	FN15Gy383	383	2		CRF-27504	2002
1867	JIFN0383	70767	FN15Gy383	383	3		CRF-27504	2002
1868	JIFN0383	70767	FN15Gy383	383	4		CRF-27504	2002
1869
1870	JIFN0384	70768	FN15Gy384	384	1		CRF-27504	2002
1871	JIFN0384	70768	FN15Gy384	384	2		CRF-27504	2002
1872	JIFN0384	70768	FN15Gy384	384	3		CRF-27504	2002
1873
1874	JIFN0385	70769	FN15Gy385	385	1		CRF-27504	2002
1875	JIFN0385	70769	FN15Gy385	385	2		CRF-27504	2002
1876	JIFN0385	70769	FN15Gy385	385	3		CRF-27504	2002
1877	JIFN0385	70769	FN15Gy385	385	4		CRF-27504	2002
1878
1879	JIFN0386	70770	FN15Gy386	386	1		CRF-27504	2002
1880	JIFN0386	70770	FN15Gy386	386	2		CRF-27504	2002
1881	JIFN0386	70770	FN15Gy386	386	3		CRF-27504	2002
1882	JIFN0386	70770	FN15Gy386	386	4		CRF-27504	2002
1883
1884	JIFN0387	70771	FN15Gy387	387	1		CRF-27504	2002
1885	JIFN0387	70771	FN15Gy387	387	2		CRF-27504	2002
1886	JIFN0387	70771	FN15Gy387	387	3		CRF-27504	2002
1887	JIFN0387	70771	FN15Gy387	387	4		CRF-27504	2002
1888
1889	JIFN0388	70772	FN15Gy388	388	1		CRF-27504	2002
1890	JIFN0388	70772	FN15Gy388	388	2		CRF-27504	2002
1891	JIFN0388	70772	FN15Gy388	388	3		CRF-27504	2002
1892	JIFN0388	70772	FN15Gy388	388	4		CRF-27504	2002
1893
1894	JIFN0389	70773	FN15Gy389	389	1		CRF-27504	2002
1895	JIFN0389	70773	FN15Gy389	389	2		CRF-27504	2002
1896	JIFN0389	70773	FN15Gy389	389	3		CRF-27504	2002
1897
1898	JIFN0390	70774	FN15Gy390	390	1		CRF-27504	2002	one tall, slender, pale green BRANCH (long internodes) on normal shoot
1899	JIFN0390	70774	FN15Gy390	390	2		CRF-27504	2002
1900	JIFN0390	70774	FN15Gy390	390	3		CRF-27504	2002
1901	JIFN0390	70774	FN15Gy390	390	4		CRF-27504	2002
1902
1903	JIFN0391	70775	FN15Gy391	391	1		CRF-27504	2002
1904	JIFN0391	70775	FN15Gy391	391	2		CRF-27504	2002
1905	JIFN0391	70775	FN15Gy391	391	3		CRF-27504	2002
1906	JIFN0391	70775	FN15Gy391	391	4		CRF-27504	2002
1907
1908	JIFN0392	70776	FN15Gy392	392	1		CRF-27504	2002	micro-dwarf, necrotic, golden, died
1909
1910	JIFN0393	70777	FN15Gy393	393	1		CRF-27504	2002
1911	JIFN0393	70777	FN15Gy393	393	2		CRF-27504	2002
1912	JIFN0393	70777	FN15Gy393	393	3		CRF-27504	2002
1913	JIFN0393	70777	FN15Gy393	393	4		CRF-27504	2002
1914
1915	JIFN0394	70778	FN15Gy394	394	1		CRF-27504	2002	reduced venation, floppy leaves, weakly crispoid-like
1916	JIFN0394	70778	FN15Gy394	394	2		CRF-27504	2002
1917	JIFN0394	70778	FN15Gy394	394	3		CRF-27504	2002
1918	JIFN0394	70778	FN15Gy394	394	4		CRF-27504	2002
1919
1920	JIFN0395	70779	FN15Gy395	395	1		CRF-27504	2002
1921	JIFN0395	70779	FN15Gy395	395	2		CRF-27504	2002
1922	JIFN0395	70779	FN15Gy395	395	3		CRF-27504	2002
1923	JIFN0395	70779	FN15Gy395	395	4		CRF-27504	2002
1924
1925	JIFN0396	70780	FN15Gy396	396	1		CRF-27504	2002
1926	JIFN0396	70780	FN15Gy396	396	2		CRF-27504	2002
1927	JIFN0396	70780	FN15Gy396	396	3		CRF-27504	2002
1928	JIFN0396	70780	FN15Gy396	396	4		CRF-27504	2002
1929
1930	JIFN0397	70781	FN15Gy397	397	1		CRF-27504	2002
1931	JIFN0397	70781	FN15Gy397	397	2		CRF-27504	2002
1932	JIFN0397	70781	FN15Gy397	397	3		CRF-27504	2002
1933	JIFN0397	70781	FN15Gy397	397	4		CRF-27504	2002
1934
1935	JIFN0398	70782	FN15Gy398	398	1		CRF-27504	2002
1936	JIFN0398	70782	FN15Gy398	398	2		CRF-27504	2002
1937	JIFN0398	70782	FN15Gy398	398	3		CRF-27504	2002
1938	JIFN0398	70782	FN15Gy398	398	4		CRF-27504	2002
1939
1940	JIFN0399	70783	FN15Gy399	399	1		CRF-27504	2002
1941	JIFN0399	70783	FN15Gy399	399	2		CRF-27504	2002
1942	JIFN0399	70783	FN15Gy399	399	3		CRF-27504	2002
1943	JIFN0399	70783	FN15Gy399	399	4		CRF-27504	2002
1944
1945	JIFN0400	70784	FN15Gy400	400	1		CRF-27504	2002
1946	JIFN0400	70784	FN15Gy400	400	2		CRF-27504	2002
1947	JIFN0400	70784	FN15Gy400	400	3		CRF-27504	2002
1948	JIFN0400	70784	FN15Gy400	400	4		CRF-27504	2002
1949
1950	JIFN0401	70785	FN15Gy401	401	1		CRF-27504	2002
1951	JIFN0401	70785	FN15Gy401	401	2		CRF-27504	2002
1952	JIFN0401	70785	FN15Gy401	401	3		CRF-27504	2002
1953	JIFN0401	70785	FN15Gy401	401	4		CRF-27504	2002
1954
1955	JIFN0402	70786	FN15Gy402	402	1		CRF-27504	2002
1956	JIFN0402	70786	FN15Gy402	402	2		CRF-27504	2002
1957	JIFN0402	70786	FN15Gy402	402	3		CRF-27504	2002
1958	JIFN0402	70786	FN15Gy402	402	4		CRF-27504	2002
1959
1960	JIFN0403	70787	FN15Gy403	403	1		CRF-27504	2002	dwarf, leaflets broad, funnel-shape, dark green
1961	JIFN0403	70787	FN15Gy403	403	2		CRF-27504	2002
1962	JIFN0403	70787	FN15Gy403	403	3		CRF-27504	2002
1963	JIFN0403	70787	FN15Gy403	403	4		CRF-27504	2002
1964
1965	JIFN0404	70788	FN15Gy404	404	1		CRF-27504	2002
1966	JIFN0404	70788	FN15Gy404	404	2		CRF-27504	2002
1967	JIFN0404	70788	FN15Gy404	404	3		CRF-27504	2002
1968	JIFN0404	70788	FN15Gy404	404	4		CRF-27504	2002
1969
1970	JIFN0405	70789	FN15Gy405	405	1		CRF-27504	2002
1971	JIFN0405	70789	FN15Gy405	405	2		CRF-27504	2002
1972	JIFN0405	70789	FN15Gy405	405	3		CRF-27504	2002
1973	JIFN0405	70789	FN15Gy405	405	4		CRF-27504	2002
1974
1975	JIFN0406	70790	FN15Gy406	406	1		CRF-27504	2002
1976	JIFN0406	70790	FN15Gy406	406	2		CRF-27504	2002
1977	JIFN0406	70790	FN15Gy406	406	3		CRF-27504	2002
1978	JIFN0406	70790	FN15Gy406	406	4		CRF-27504	2002
1979
1980	JIFN0407	70791	FN15Gy407	407	1		CRF-27504	2002	shoot apex terminates, lateral shoots ok, possibly dwarf, very late germination, possibly dwarf
1981	JIFN0407	70791	FN15Gy407	407	2		CRF-27504	2002
1982	JIFN0407	70791	FN15Gy407	407	3		CRF-27504	2002
1983	JIFN0407	70791	FN15Gy407	407	4		CRF-27504	2002
1984
1985	JIFN0408	70792	FN15Gy408	408	1		CRF-27504	2002
1986	JIFN0408	70792	FN15Gy408	408	2		CRF-27504	2002
1987	JIFN0408	70792	FN15Gy408	408	3		CRF-27504	2002
1988	JIFN0408	70792	FN15Gy408	408	4		CRF-27504	2002
1989
1990	JIFN0409	70793	FN15Gy409	409	1		CRF-27504	2002
1991	JIFN0409	70793	FN15Gy409	409	2		CRF-27504	2002
1992
1993	JIFN0410	70794	FN15Gy410	410	1		CRF-27504	2002
1994	JIFN0410	70794	FN15Gy410	410	2		CRF-27504	2002
1995	JIFN0410	70794	FN15Gy410	410	3		CRF-27504	2002
1996	JIFN0410	70794	FN15Gy410	410	4		CRF-27504	2002
1997
1998	JIFN0411	70795	FN15Gy411	411	1		CRF-27504	2002
1999	JIFN0411	70795	FN15Gy411	411	2		CRF-27504	2002
[truncated: 1,330 more rows]

## Sheet: Supplementary Table 3
Supplementary Table 3. Axiom SNP allele calls
Name	JI2822 1.3 pseudomolecule	JI2822 1.3 pseudomolecule	JI2822 v1.3 position	spacing		JI2822 (1)	JI2822 (2)	FN1076/7 ( b)	FN1453/1 ( sil -like)	FN1731/3 ( creep-like)	FN3200/1373 ( apu)	FN1765 ( apu)	FN1551 ( apu)	VicABCDCvc-FN		FN1453/1 ( sil -like)	FN1765 ( apu)	FN1551 ( apu)	VicABCDCvc-FN		comment		JI2822 (1)	JI2822 (2)	FN1076/7 ( b)	FN1453/1 ( sil -like)	FN1731/3 ( creep-like)	FN3200/1373 ( apu)	FN1765 ( apu)	FN1551 ( apu)	VicABCDCvc-FN
AX-183564076	chr1	1	129527			A/A	A/A	A/A	A/A	A/A	A/A	A/A	A/A	A/A									0	0	0	0	0	0	0	0	0
AX-183876055	chr1	1	137620	8093		A/A	A/A	A/A	A/A	A/A	A/A	A/A	A/A	A/A									0	0	0	0	0	0	0	0	0
AX-183889896	chr1	1	150882	13262		C/C	C/C	C/C	C/C	C/C	C/C	C/C	C/C	C/C									0	0	0	0	0	0	0	0	0
AX-183589471	chr1	1	155247	4365		---	G/G	G/G	G/G	G/G	G/G	G/G	G/G	G/G									1	0	0	0	0	0	0	0	0
AX-183589490	chr1	1	193315	38068		A/A	A/A	A/A	A/A	A/A	A/A	A/A	A/A	A/A									0	0	0	0	0	0	0	0	0
AX-183589487	chr1	1	195391	2076		T/T	T/T	T/T	T/T	T/T	T/T	T/T	T/T	T/T									0	0	0	0	0	0	0	0	0
AX-183894244	chr1	1	196777	1386		T/T	T/T	T/T	T/T	T/T	T/T	T/T	T/C	T/T									0	0	0	0	0	0	0	0	0
AX-183887058	chr1	1	197182	405		G/G	G/G	G/G	G/G	G/G	G/G	G/G	G/G	G/G									0	0	0	0	0	0	0	0	0
AX-183589485	chr1	1	198571	1389		G/G	G/G	G/G	G/G	G/G	G/G	G/G	G/G	G/G									0	0	0	0	0	0	0	0	0
AX-183872546	chr1	1	200201	1630		T/T	T/T	T/T	T/T	T/T	T/T	T/T	T/T	T/T									0	0	0	0	0	0	0	0	0
AX-183589482	chr1	1	202571	2370		A/A	A/A	A/A	A/A	A/A	A/A	A/A	---	A/A									0	0	0	0	0	0	0	1	0
AX-183890356	chr1	1	202937	366		G/G	G/G	G/G	G/G	G/G	G/G	G/G	G/G	G/G									0	0	0	0	0	0	0	0	0
AX-183884963	chr1	1	203656	719		A/A	A/A	A/A	A/A	A/A	A/A	A/A	A/A	A/A									0	0	0	0	0	0	0	0	0
AX-183589481	chr1	1	204976	1320		T/T	T/T	T/T	T/T	T/T	T/T	---	T/T	T/T									0	0	0	0	0	0	1	0	0
AX-183575849	chr1	1	226463	21487		C/C	C/C	C/C	C/C	C/C	C/C	C/C	C/C	C/C									0	0	0	0	0	0	0	0	0
AX-183873202	chr1	1	499155	272692		G/G	G/G	G/G	G/G	G/G	G/G	G/G	G/G	G/G									0	0	0	0	0	0	0	0	0
AX-183589474	chr1	1	512449	13294		G/G	G/G	G/G	G/G	G/G	G/G	G/G	G/G	G/G									0	0	0	0	0	0	0	0	0
AX-183575847	chr1	1	514024	1575		C/C	C/C	C/C	C/C	C/C	C/C	C/C	C/C	C/C									0	0	0	0	0	0	0	0	0
AX-183861903	chr1	1	515954	1930		A/A	A/A	A/A	A/A	A/A	A/A	A/A	A/A	A/A									0	0	0	0	0	0	0	0	0
AX-183589477	chr1	1	523360	7406		C/C	C/C	C/C	C/C	C/C	C/C	C/C	C/C	C/C									0	0	0	0	0	0	0	0	0
AX-183575848	chr1	1	606844	83484		G/G	G/G	G/G	G/G	G/G	G/G	G/G	G/G	G/G									0	0	0	0	0	0	0	0	0
AX-183564078	chr1	1	611058	4214		C/C	C/C	C/C	C/C	C/C	C/C	C/C	C/C	C/C									0	0	0	0	0	0	0	0	0
AX-183589498	chr1	1	646079	35021		A/A	A/A	A/A	A/A	A/A	A/A	A/A	A/A	A/A									0	0	0	0	0	0	0	0	0
AX-183589500	chr1	1	647162	1083		T/T	T/T	T/T	T/T	T/T	T/T	T/T	T/T	T/T									0	0	0	0	0	0	0	0	0
AX-183575852	chr1	1	653592	6430		C/C	C/C	C/C	C/C	C/C	C/C	C/C	C/C	C/C									0	0	0	0	0	0	0	0	0
AX-183575846	chr1	1	741841	88249		A/A	A/A	A/A	A/A	A/A	A/A	A/A	A/A	A/A									0	0	0	0	0	0	0	0	0
AX-183589450	chr1	1	743989	2148		C/C	C/C	C/C	C/C	C/C	C/C	C/C	C/C	C/C									0	0	0	0	0	0	0	0	0
AX-183589449	chr1	1	749039	5050		A/A	A/A	A/A	A/A	A/A	A/A	A/A	A/A	A/A									0	0	0	0	0	0	0	0	0
AX-183638253	chr1	1	750256	1217		C/C	C/C	C/C	C/C	C/C	C/C	C/C	C/C	C/C									0	0	0	0	0	0	0	0	0
AX-183872544	chr1	1	751032	776		A/A	A/A	A/A	A/A	A/A	A/A	A/A	A/A	A/A									0	0	0	0	0	0	0	0	0
AX-183881693	chr1	1	751389	357		C/C	C/C	C/C	C/C	C/C	C/C	C/C	C/C	C/C									0	0	0	0	0	0	0	0	0
AX-183869349	chr1	1	752839	1450		A/A	A/A	A/A	A/A	A/A	A/A	A/A	---	A/A									0	0	0	0	0	0	0	1	0
AX-183562992	chr1	1	753557	718		C/C	C/C	C/C	C/C	C/C	C/C	C/C	C/C	C/C									0	0	0	0	0	0	0	0	0
AX-183589448	chr1	1	754076	519		T/T	T/T	T/T	T/T	T/T	T/T	T/T	T/T	T/T									0	0	0	0	0	0	0	0	0
AX-183886532	chr1	1	754885	809		G/G	G/G	G/G	G/G	G/G	G/G	G/G	G/G	G/G									0	0	0	0	0	0	0	0	0
AX-183891666	chr1	1	755881	996		C/C	C/C	C/C	C/C	C/C	C/C	C/C	C/C	C/C									0	0	0	0	0	0	0	0	0
AX-183879529	chr1	1	756314	433		C/C	C/C	C/C	C/C	C/C	C/C	C/C	C/C	C/C									0	0	0	0	0	0	0	0	0
AX-183589447	chr1	1	761966	5652		C/C	C/C	C/C	C/C	C/C	C/C	C/C	C/C	C/C									0	0	0	0	0	0	0	0	0
AX-183868718	chr1	1	793761	31795		G/G	G/G	G/G	G/G	G/G	G/G	G/G	G/G	G/G									0	0	0	0	0	0	0	0	0
AX-183589446	chr1	1	796186	2425		T/T	T/T	T/T	T/T	T/T	T/T	T/T	T/T	T/T									0	0	0	0	0	0	0	0	0
AX-183573652	chr1	1	798596	2410		G/G	G/G	G/G	G/G	G/G	G/G	G/G	G/G	G/G									0	0	0	0	0	0	0	0	0
AX-183589445	chr1	1	801334	2738		C/C	C/C	C/C	C/C	C/C	C/C	C/C	C/C	C/C									0	0	0	0	0	0	0	0	0
AX-183573651	chr1	1	802990	1656		C/C	C/C	C/C	C/C	C/C	C/C	C/C	C/C	C/C									0	0	0	0	0	0	0	0	0
AX-183861633	chr1	1	821588	18598		C/C	C/C	C/C	C/C	C/C	C/C	C/C	C/C	C/C									0	0	0	0	0	0	0	0	0
AX-183575845	chr1	1	822015	427		A/A	A/A	A/A	A/A	A/A	A/A	A/A	A/A	A/A									0	0	0	0	0	0	0	0	0
AX-183563106	chr1	1	847763	25748		A/A	A/A	A/A	A/A	A/A	A/A	A/A	A/A	A/A									0	0	0	0	0	0	0	0	0
AX-183575844	chr1	1	860683	12920		G/G	G/G	G/G	G/G	G/G	G/G	G/G	G/G	G/G									0	0	0	0	0	0	0	0	0
AX-183589443	chr1	1	865384	4701		C/C	C/C	C/C	C/C	C/C	C/C	C/C	C/C	C/C									0	0	0	0	0	0	0	0	0
AX-183575843	chr1	1	874746	9362		G/G	G/G	G/G	G/G	G/G	G/G	G/G	G/G	G/G									0	0	0	0	0	0	0	0	0
AX-183863476	chr1	1	876786	2040		G/G	G/G	G/G	G/G	G/G	G/G	G/G	G/G	G/G									0	0	0	0	0	0	0	0	0
AX-183589440	chr1	1	884973	8187		A/A	A/A	A/A	A/A	A/A	A/A	A/A	A/A	A/A									0	0	0	0	0	0	0	0	0
AX-183589439	chr1	1	885259	286		A/A	A/A	A/A	A/A	A/A	A/A	A/A	A/A	A/A									0	0	0	0	0	0	0	0	0
AX-183887057	chr1	1	886989	1730		A/A	A/A	A/A	A/A	A/A	A/A	A/A	A/A	A/A									0	0	0	0	0	0	0	0	0
AX-183880583	chr1	1	889757	2768		T/T	T/T	T/T	T/T	T/T	T/T	T/T	T/T	T/T									0	0	0	0	0	0	0	0	0
AX-183589438	chr1	1	889993	236		C/C	C/C	C/C	C/C	C/C	C/C	C/C	C/C	C/C									0	0	0	0	0	0	0	0	0
AX-183564072	chr1	1	890127	134		A/A	A/A	A/A	A/A	A/A	A/A	A/A	A/A	A/A									0	0	0	0	0	0	0	0	0
AX-183886531	chr1	1	894436	4309		T/T	T/T	T/T	T/T	T/T	T/T	T/T	T/T	T/T									0	0	0	0	0	0	0	0	0
AX-183564071	chr1	1	904327	9891		G/G	G/G	G/G	G/G	G/G	G/G	G/G	G/G	G/G									0	0	0	0	0	0	0	0	0
AX-183872883	chr1	1	914657	10330		T/T	T/T	T/T	T/T	T/T	T/T	T/T	T/T	T/T									0	0	0	0	0	0	0	0	0
AX-183589437	chr1	1	927304	12647		G/G	G/G	G/G	G/G	G/G	G/G	G/G	G/G	G/G									0	0	0	0	0	0	0	0	0
AX-183877019	chr1	1	928779	1475		C/C	C/C	C/C	C/C	C/C	C/C	C/C	C/C	C/C									0	0	0	0	0	0	0	0	0
AX-183879007	chr1	1	943747	14968		T/T	T/T	T/T	T/T	T/T	T/T	T/T	T/T	T/T									0	0	0	0	0	0	0	0	0
AX-183589434	chr1	1	944935	1188		T/T	T/T	T/T	T/T	T/T	T/T	T/T	T/T	T/T									0	0	0	0	0	0	0	0	0
AX-183575842	chr1	1	947710	2775		G/G	G/G	G/G	G/G	G/G	G/G	G/G	G/G	G/G									0	0	0	0	0	0	0	0	0
AX-183589430	chr1	1	951019	3309		G/G	G/G	G/G	G/G	G/G	G/G	G/G	G/G	G/G									0	0	0	0	0	0	0	0	0
AX-183589429	chr1	1	1000299	49280		G/G	G/G	G/G	G/G	G/G	G/G	G/G	G/G	G/G									0	0	0	0	0	0	0	0	0
AX-183589428	chr1	1	1004235	3936		G/G	G/G	G/G	G/G	G/G	G/G	G/G	G/G	G/G									0	0	0	0	0	0	0	0	0
AX-183589427	chr1	1	1014604	10369		A/A	A/A	A/A	A/A	A/A	A/A	A/A	A/A	A/A									0	0	0	0	0	0	0	0	0
AX-183564069	chr1	1	1018421	3817		T/T	T/T	T/T	T/T	T/T	T/T	T/T	T/T	T/T									0	0	0	0	0	0	0	0	0
AX-183886019	chr1	1	1048289	29868		T/T	T/T	T/T	T/T	T/T	T/T	T/T	T/T	T/T									0	0	0	0	0	0	0	0	0
AX-183564068	chr1	1	1050385	2096		A/A	A/A	A/A	A/A	A/A	A/A	A/A	A/A	A/A									0	0	0	0	0	0	0	0	0
AX-183589423	chr1	1	1052289	1904		C/C	C/C	C/C	C/C	C/C	C/C	C/C	C/C	C/C									0	0	0	0	0	0	0	0	0
AX-183589421	chr1	1	1053274	985		C/C	C/C	C/C	C/C	C/C	C/C	C/C	C/C	C/C									0	0	0	0	0	0	0	0	0
AX-183589420	chr1	1	1053331	57		A/A	A/A	A/A	A/A	A/A	A/A	A/A	A/A	A/A									0	0	0	0	0	0	0	0	0
AX-183888088	chr1	1	1053377	46		A/A	A/A	A/A	A/A	A/A	A/A	A/A	A/A	A/A									0	0	0	0	0	0	0	0	0
AX-183564067	chr1	1	1055015	1638		---	C/C	C/C	C/C	C/C	C/C	C/C	C/C	C/C									1	0	0	0	0	0	0	0	0
AX-183879528	chr1	1	1118603	63588		A/A	A/A	A/A	A/A	A/A	A/A	A/A	A/A	A/A									0	0	0	0	0	0	0	0	0
AX-183589418	chr1	1	1137546	18943		T/T	T/T	T/T	T/T	T/T	T/T	T/T	T/T	T/T									0	0	0	0	0	0	0	0	0
AX-183589413	chr1	1	1148313	10767		G/G	G/G	G/G	G/G	G/G	G/G	G/G	G/G	G/G									0	0	0	0	0	0	0	0	0
AX-183589410	chr1	1	1153089	4776		G/G	G/G	G/G	G/G	G/G	G/G	G/G	G/G	G/G									0	0	0	0	0	0	0	0	0
AX-183589409	chr1	1	1158245	5156		C/C	C/C	C/C	C/C	C/C	C/C	C/C	C/C	C/C									0	0	0	0	0	0	0	0	0
AX-183575841	chr1	1	1198533	40288		A/A	A/A	A/A	A/A	A/A	A/A	A/A	A/A	A/A									0	0	0	0	0	0	0	0	0
AX-183563105	chr1	1	1200309	1776		C/C	C/C	C/C	C/C	C/C	C/C	C/C	C/C	C/C									0	0	0	0	0	0	0	0	0
AX-183589408	chr1	1	1200487	178		T/T	T/T	T/T	T/T	T/T	T/T	T/T	T/T	---									0	0	0	0	0	0	0	0	1
AX-183880049	chr1	1	1209059	8572		T/T	T/T	T/T	T/T	T/T	T/T	T/T	T/T	T/T									0	0	0	0	0	0	0	0	0
AX-183575840	chr1	1	1227501	18442		C/C	C/C	C/C	C/C	C/C	C/C	C/C	C/C	C/C									0	0	0	0	0	0	0	0	0
AX-183886018	chr1	1	1230118	2617		---	G/G	G/G	G/G	G/G	G/G	G/G	G/G	G/G									1	0	0	0	0	0	0	0	0
AX-183892100	chr1	1	1235266	5148		G/G	G/G	G/G	G/G	G/G	G/G	G/G	G/G	G/G									0	0	0	0	0	0	0	0	0
AX-183589405	chr1	1	1235449	183		C/C	C/C	C/C	C/C	C/C	C/C	C/C	C/C	C/C									0	0	0	0	0	0	0	0	0
AX-183638252	chr1	1	1235493	44		A/A	A/A	A/A	A/A	A/A	A/A	A/A	A/A	A/A									0	0	0	0	0	0	0	0	0
AX-183638251	chr1	1	1235719	226		---	C/C	C/C	C/C	C/C	C/C	C/C	C/C	C/C									1	0	0	0	0	0	0	0	0
AX-183638250	chr1	1	1266544	30825		T/T	T/T	T/T	T/T	T/T	T/T	T/T	T/T	T/T									0	0	0	0	0	0	0	0	0
AX-183564066	chr1	1	1266641	97		A/A	A/A	A/A	A/A	A/A	A/A	A/A	---	A/A									0	0	0	0	0	0	0	1	0
AX-183589401	chr1	1	1266823	182		A/A	A/A	A/A	A/A	A/A	A/A	A/A	A/A	A/A									0	0	0	0	0	0	0	0	0
AX-183589400	chr1	1	1272907	6084		A/G	A/A	A/G	A/A	A/A	A/A	A/A	A/A	A/A									0	0	0	0	0	0	0	0	0
AX-183886017	chr1	1	1312875	39968		C/C	C/C	C/C	C/C	C/C	C/C	C/C	C/C	C/C									0	0	0	0	0	0	0	0	0
AX-183589399	chr1	1	1313231	356		A/G	A/G	A/G	A/G	A/G	A/G	A/G	A/G	A/G									0	0	0	0	0	0	0	0	0
AX-183575839	chr1	1	1323627	10396		T/T	T/T	T/T	T/T	T/T	T/T	T/T	T/T	T/T									0	0	0	0	0	0	0	0	0
AX-183564065	chr1	1	1325594	1967		T/C	T/C	T/C	T/C	T/C	T/C	T/C	T/C	T/C									0	0	0	0	0	0	0	0	0
AX-183563104	chr1	1	1328946	3352		C/C	C/C	C/C	C/C	C/C	C/C	C/C	C/C	C/C									0	0	0	0	0	0	0	0	0
AX-183886530	chr1	1	1329172	226		G/G	G/G	G/G	G/G	G/G	G/G	G/G	G/G	G/G									0	0	0	0	0	0	0	0	0
AX-183891665	chr1	1	1329442	270		G/G	G/G	G/G	G/G	G/G	G/G	G/G	G/G	G/G									0	0	0	0	0	0	0	0	0
AX-183884421	chr1	1	1330362	920		T/T	T/T	T/T	T/T	T/T	T/T	T/T	T/T	T/T									0	0	0	0	0	0	0	0	0
AX-183563103	chr1	1	1330508	146		G/G	G/G	G/G	G/G	G/G	G/G	G/G	G/G	G/G									0	0	0	0	0	0	0	0	0
AX-183589452	chr1	1	1363072	32564		C/C	C/C	C/C	C/C	C/C	C/C	C/C	C/C	C/C									0	0	0	0	0	0	0	0	0
AX-183589454	chr1	1	1366555	3483		G/G	G/G	G/G	G/G	G/G	G/G	G/G	G/G	G/G									0	0	0	0	0	0	0	0	0
AX-183589466	chr1	1	1469783	103228		C/C	---	C/C	C/C	C/C	C/C	C/C	C/C	C/C									0	1	0	0	0	0	0	0	0
AX-183880051	chr1	1	1520159	50376		T/T	T/T	T/T	T/T	T/T	T/T	T/T	T/T	T/T									0	0	0	0	0	0	0	0	0
AX-183873926	chr1	1	1520187	28		A/A	A/A	A/A	A/A	A/A	A/A	A/A	A/A	A/A									0	0	0	0	0	0	0	0	0
AX-183874302	chr1	1	1521281	1094		A/A	A/A	A/A	A/A	A/A	A/A	A/A	A/A	A/A									0	0	0	0	0	0	0	0	0
AX-183564075	chr1	1	1522425	1144		T/T	---	T/T	T/T	T/T	T/T	T/T	T/T	T/T									0	1	0	0	0	0	0	0	0
AX-183880050	chr1	1	1583792	61367		A/A	A/G	A/A	A/A	A/A	---	A/G	A/A	A/G									0	0	0	0	0	1	0	0	0
AX-183861902	chr1	1	1591422	7630		A/T	A/T	A/T	A/T	A/T	A/T	A/T	A/T	A/T									0	0	0	0	0	0	0	0	0
AX-183564074	chr1	1	1591734	312		C/C	C/C	C/C	C/C	C/C	C/C	C/C	C/C	C/C									0	0	0	0	0	0	0	0	0
AX-183861767	chr1	1	1591839	105		G/G	G/G	G/G	G/G	G/G	G/G	G/G	G/G	G/G									0	0	0	0	0	0	0	0	0
AX-183863444	chr1	1	1592046	207		G/G	G/G	G/G	G/G	G/G	G/G	G/G	G/G	G/G									0	0	0	0	0	0	0	0	0
AX-183867593	chr1	1	1593088	1042		T/T	T/T	T/T	T/T	T/T	T/T	T/T	T/T	T/T									0	0	0	0	0	0	0	0	0
AX-183589462	chr1	1	1631943	38855		C/C	C/C	C/C	C/C	C/C	C/C	C/C	C/C	C/C									0	0	0	0	0	0	0	0	0
AX-183589461	chr1	1	1634621	2678		A/A	A/A	A/A	A/A	A/A	A/A	A/A	A/A	A/A									0	0	0	0	0	0	0	0	0
AX-183589460	chr1	1	1635808	1187		A/A	A/A	A/A	A/A	A/A	A/A	---	A/A	A/A									0	0	0	0	0	0	1	0	0
AX-183882844	chr1	1	1635922	114		G/G	G/G	G/G	G/G	G/G	G/G	G/G	G/G	G/G									0	0	0	0	0	0	0	0	0
AX-183872545	chr1	1	1642623	6701		A/A	A/A	A/A	A/A	A/A	A/A	A/A	A/A	A/A									0	0	0	0	0	0	0	0	0
AX-183589457	chr1	1	1645597	2974		A/A	A/A	A/A	A/A	A/A	A/A	A/A	A/A	A/A									0	0	0	0	0	0	0	0	0
AX-183589456	chr1	1	1645950	353		A/A	A/A	A/A	A/A	A/A	A/A	A/A	A/A	A/A									0	0	0	0	0	0	0	0	0
AX-183874709	chr1	1	1646383	433		C/C	C/C	C/C	C/C	C/C	C/C	C/C	C/C	C/C									0	0	0	0	0	0	0	0	0
AX-183894243	chr1	1	1646421	38		T/T	T/T	T/T	T/T	T/T	---	T/T	T/T	T/T									0	0	0	0	0	1	0	0	0
AX-183881113	chr1	1	1647237	816		G/G	G/G	G/G	G/G	G/G	G/G	G/G	G/G	G/G									0	0	0	0	0	0	0	0	0
AX-183575834	chr1	1	1649991	2754		C/C	C/C	C/C	C/C	C/C	C/C	C/C	C/C	C/C									0	0	0	0	0	0	0	0	0
AX-183889435	chr1	1	1650265	274		T/T	T/T	T/T	T/T	T/T	T/T	T/T	T/T	T/T									0	0	0	0	0	0	0	0	0
AX-183881112	chr1	1	1651081	816		C/C	C/C	C/C	C/C	C/C	C/C	C/C	C/C	C/C									0	0	0	0	0	0	0	0	0
AX-183589375	chr1	1	1651602	521		A/A	A/A	A/A	A/A	A/A	A/A	A/A	A/A	A/A									0	0	0	0	0	0	0	0	0
AX-183589376	chr1	1	1653224	1622		C/C	C/C	C/C	C/C	C/C	C/C	C/C	C/C	C/C									0	0	0	0	0	0	0	0	0
AX-183575835	chr1	1	1670610	17386		C/C	C/C	C/C	C/C	C/C	C/C	C/C	C/C	C/C									0	0	0	0	0	0	0	0	0
AX-183589377	chr1	1	1709764	39154		G/G	G/G	G/G	G/G	G/G	G/G	G/G	G/G	G/G									0	0	0	0	0	0	0	0	0
AX-183589378	chr1	1	1709861	97		G/G	G/G	G/G	G/G	G/G	G/G	G/G	G/G	G/G									0	0	0	0	0	0	0	0	0
AX-183589379	chr1	1	1711339	1478		G/G	G/G	G/G	G/G	G/G	G/G	G/G	G/G	G/G									0	0	0	0	0	0	0	0	0
AX-183575836	chr1	1	1711595	256		A/A	A/A	A/A	A/A	A/A	A/A	A/A	A/A	A/A									0	0	0	0	0	0	0	0	0
AX-183889436	chr1	1	1712121	526		A/A	A/A	A/A	A/A	A/A	A/A	A/A	A/A	A/A									0	0	0	0	0	0	0	0	0
AX-183564061	chr1	1	1749589	37468		T/T	T/T	T/T	T/T	T/T	T/T	T/T	---	T/T									0	0	0	0	0	0	0	1	0
AX-183575837	chr1	1	1774879	25290		C/C	C/C	C/C	C/C	C/C	C/C	C/C	C/C	C/C									0	0	0	0	0	0	0	0	0
AX-183888152	chr1	1	1868248	93369		G/G	G/G	G/G	G/G	G/G	G/G	G/G	G/G	G/G									0	0	0	0	0	0	0	0	0
AX-183597224	chr1	1	1883638	15390		T/T	T/T	T/T	T/T	T/T	T/T	T/T	T/T	T/T									0	0	0	0	0	0	0	0	0
AX-183597225	chr1	1	1883692	54		A/A	A/A	A/A	A/A	A/A	A/A	A/A	A/A	A/A									0	0	0	0	0	0	0	0	0
AX-183880115	chr1	1	1885080	1388		---	G/G	G/G	G/G	G/G	G/G	G/G	G/G	G/G									1	0	0	0	0	0	0	0	0
AX-183597226	chr1	1	1887270	2190		G/G	G/G	G/G	G/G	G/G	G/G	G/G	G/G	G/G									0	0	0	0	0	0	0	0	0
AX-183879602	chr1	1	1887384	114		G/G	G/G	G/G	G/G	G/G	G/G	G/G	G/G	G/G									0	0	0	0	0	0	0	0	0
AX-183886081	chr1	1	1887473	89		G/G	G/G	G/G	G/G	G/G	G/G	G/G	G/G	G/G									0	0	0	0	0	0	0	0	0
AX-183882358	chr1	1	1902647	15174		C/C	C/C	C/C	C/C	C/C	C/C	C/C	C/C	C/C									0	0	0	0	0	0	0	0	0
AX-183597230	chr1	1	1903341	694		A/A	A/A	A/A	A/A	A/A	A/A	A/A	A/A	A/A									0	0	0	0	0	0	0	0	0
AX-183870005	chr1	1	1904735	1394		T/T	T/T	T/T	T/T	T/T	T/T	T/T	T/T	T/T									0	0	0	0	0	0	0	0	0
AX-183887665	chr1	1	1906444	1709		A/A	A/A	A/A	A/A	A/A	A/A	A/A	A/A	A/A									0	0	0	0	0	0	0	0	0
AX-183886595	chr1	1	1908078	1634		C/C	C/C	C/C	C/C	C/C	C/C	C/C	C/C	C/C									0	0	0	0	0	0	0	0	0
AX-183581186	chr1	1	1915396	7318		G/G	G/G	G/G	G/G	G/G	G/G	G/G	G/G	G/G									0	0	0	0	0	0	0	0	0
AX-183565493	chr1	1	1917411	2015		T/T	T/T	T/T	T/T	T/T	T/T	T/T	T/T	T/T									0	0	0	0	0	0	0	0	0
AX-183571044	chr1	1	1920390	2979		G/G	G/G	G/G	G/G	G/G	G/G	G/G	G/G	G/G									0	0	0	0	0	0	0	0	0
AX-183867886	chr1	1	1920988	598		T/T	T/T	T/T	T/T	T/T	T/T	T/T	T/T	T/T									0	0	0	0	0	0	0	0	0
AX-183638782	chr1	1	1921010	22		C/C	C/C	C/C	C/C	C/C	C/C	C/C	C/C	C/C									0	0	0	0	0	0	0	0	0
AX-183597232	chr1	1	1921229	219		T/T	T/T	T/T	T/T	T/T	T/T	T/T	T/T	T/T									0	0	0	0	0	0	0	0	0
AX-183880652	chr1	1	1921250	21		G/G	G/G	G/G	G/G	G/G	G/G	G/G	G/G	G/G									0	0	0	0	0	0	0	0	0
AX-183597235	chr1	1	1921729	479		C/C	C/C	C/C	C/C	C/C	C/C	C/C	C/C	C/C									0	0	0	0	0	0	0	0	0
AX-183589394	chr1	1	1996354	74625		C/C	C/C	C/C	C/C	C/C	C/C	C/C	C/C	C/C									0	0	0	0	0	0	0	0	0
AX-183564064	chr1	1	2000588	4234		T/T	T/T	T/T	T/T	T/T	T/T	T/T	T/T	T/T									0	0	0	0	0	0	0	0	0
AX-183589392	chr1	1	2001136	548		T/T	T/T	T/T	T/T	T/T	T/T	T/T	T/T	T/T									0	0	0	0	0	0	0	0	0
AX-183589390	chr1	1	2002379	1243		C/C	C/C	C/C	C/C	C/C	C/C	C/C	C/C	C/C									0	0	0	0	0	0	0	0	0
AX-183871384	chr1	1	2009774	7395		G/G	G/G	G/G	G/G	G/G	G/G	G/G	G/G	G/G									0	0	0	0	0	0	0	0	0
AX-183589386	chr1	1	2012325	2551		A/A	A/A	A/A	A/A	A/A	A/A	A/A	A/A	A/A									0	0	0	0	0	0	0	0	0
AX-183888087	chr1	1	2012357	32		A/A	A/A	A/A	A/A	A/A	A/A	A/A	A/A	A/A									0	0	0	0	0	0	0	0	0
AX-183564063	chr1	1	2014352	1995		T/T	T/T	T/T	T/T	T/T	T/T	T/T	T/T	T/T									0	0	0	0	0	0	0	0	0
AX-183880582	chr1	1	2015115	763		T/T	T/T	T/T	T/T	T/T	T/T	T/T	T/T	T/T									0	0	0	0	0	0	0	0	0
AX-183564062	chr1	1	2019254	4139		A/A	A/A	A/A	A/A	A/A	A/A	A/A	---	A/A									0	0	0	0	0	0	0	1	0
AX-183878479	chr1	1	2022304	3050		G/G	G/G	G/G	G/G	G/G	G/G	G/G	G/G	G/G									0	0	0	0	0	0	0	0	0
AX-183869574	chr1	1	2026114	3810		T/C	T/C	T/C	T/C	T/C	T/C	T/C	T/C	T/C									0	0	0	0	0	0	0	0	0
AX-183589383	chr1	1	2039875	13761		A/A	A/A	A/A	A/A	A/A	A/A	A/A	A/A	A/A									0	0	0	0	0	0	0	0	0
AX-183575838	chr1	1	2106075	66200		G/G	G/G	G/G	G/G	G/G	G/G	G/G	G/G	G/G									0	0	0	0	0	0	0	0	0
AX-183865726	chr1	1	2106228	153		C/C	C/C	C/C	C/C	C/C	C/C	C/C	C/C	C/C									0	0	0	0	0	0	0	0	0
AX-183865334	chr1	1	2174832	68604		A/A	A/T	A/A	A/A	A/A	A/A	A/A	A/A	A/A									0	0	0	0	0	0	0	0	0
AX-183589359	chr1	1	2196905	22073		T/T	T/T	T/T	T/T	T/T	T/T	T/T	T/T	T/T									0	0	0	0	0	0	0	0	0
AX-183564060	chr1	1	2197051	146		T/T	T/T	T/T	T/T	T/T	T/T	T/T	T/T	T/T									0	0	0	0	0	0	0	0	0
AX-183589357	chr1	1	2226666	29615		C/C	C/C	C/C	C/C	C/C	C/C	C/C	C/C	C/C									0	0	0	0	0	0	0	0	0
AX-183877965	chr1	1	2235998	9332		T/T	T/T	T/T	T/T	T/T	T/T	T/T	T/T	T/T									0	0	0	0	0	0	0	0	0
AX-183575833	chr1	1	2236172	174		C/C	C/C	C/C	C/C	C/C	C/C	C/C	C/C	C/C									0	0	0	0	0	0	0	0	0
AX-183890355	chr1	1	2276450	40278		T/G	T/G	T/G	T/G	T/G	T/G	T/G	---	G/G									0	0	0	0	0	0	0	1	0
AX-183589352	chr1	1	2294527	18077		T/T	T/T	T/C	T/T	T/T	T/T	T/T	T/C	T/C									0	0	0	0	0	0	0	0	0
AX-183589349	chr1	1	2297542	3015		A/A	A/A	A/A	A/A	A/A	A/A	A/A	A/A	A/A									0	0	0	0	0	0	0	0	0
AX-183884420	chr1	1	2297921	379		G/G	G/G	G/G	G/G	G/G	G/G	G/G	G/G	G/G									0	0	0	0	0	0	0	0	0
AX-183589348	chr1	1	2298244	323		G/G	G/G	G/G	G/G	G/G	G/G	G/G	G/G	G/G									0	0	0	0	0	0	0	0	0
AX-183573117	chr1	1	2298543	299		T/T	T/T	T/T	T/T	T/T	T/T	T/T	T/T	T/T									0	0	0	0	0	0	0	0	0
AX-183564058	chr1	1	2299996	1453		T/T	T/T	T/T	T/T	T/T	T/T	T/T	T/T	T/T									0	0	0	0	0	0	0	0	0
AX-183563102	chr1	1	2306583	6587		G/G	G/G	G/G	G/G	G/G	G/G	G/G	G/G	G/G									0	0	0	0	0	0	0	0	0
AX-183564057	chr1	1	2307294	711		T/T	T/T	T/T	T/T	T/T	T/T	T/T	T/T	T/T									0	0	0	0	0	0	0	0	0
AX-183861793	chr1	1	2313820	6526		A/A	A/A	A/A	A/A	A/A	A/A	A/A	A/A	A/A									0	0	0	0	0	0	0	0	0
AX-183879527	chr1	1	2555950	242130		C/C	C/C	C/C	C/C	C/C	C/C	C/C	C/C	C/C									0	0	0	0	0	0	0	0	0
AX-183874301	chr1	1	2561804	5854		G/G	G/G	G/G	G/G	G/G	G/G	G/G	G/G	G/G									0	0	0	0	0	0	0	0	0
AX-183573116	chr1	1	2614343	52539		T/T	T/T	T/T	T/T	T/T	T/T	T/T	T/T	T/T									0	0	0	0	0	0	0	0	0
AX-183589342	chr1	1	2847688	233345		C/C	C/C	C/C	C/C	C/C	C/C	C/C	C/C	C/C									0	0	0	0	0	0	0	0	0
AX-183564056	chr1	1	2879048	31360		T/T	T/T	T/T	T/T	T/T	T/T	T/T	T/T	T/T									0	0	0	0	0	0	0	0	0
AX-183589341	chr1	1	2907741	28693		T/T	T/T	T/T	T/T	T/T	T/T	T/T	T/T	T/T									0	0	0	0	0	0	0	0	0
AX-183885525	chr1	1	2914454	6713		A/A	A/A	---	A/A	A/A	A/A	A/A	A/A	A/A									0	0	1	0	0	0	0	0	0
AX-183873925	chr1	1	2917035	2581		G/G	G/G	G/G	G/G	G/G	G/G	G/G	G/G	G/G									0	0	0	0	0	0	0	0	0
AX-183870921	chr1	1	2921226	4191		G/G	G/G	G/G	G/G	G/G	G/G	G/G	G/G	G/G									0	0	0	0	0	0	0	0	0
AX-183589338	chr1	1	2921456	230		A/A	A/A	A/A	A/A	A/A	A/A	A/A	A/A	A/A									0	0	0	0	0	0	0	0	0
AX-183887612	chr1	1	2927201	5745		A/G	A/G	A/G	A/G	A/G	A/G	A/G	A/G	A/G									0	0	0	0	0	0	0	0	0
AX-183589337	chr1	1	2927828	627		G/G	G/G	G/G	G/G	G/G	G/G	G/G	G/G	G/G									0	0	0	0	0	0	0	0	0
AX-183889434	chr1	1	2938685	10857		G/G	G/G	G/G	G/G	G/G	G/G	---	G/G	G/G									0	0	0	0	0	0	1	0	0
AX-183894882	chr1	1	2974076	35391		G/G	G/G	G/G	G/G	G/G	G/G	G/G	G/G	G/G									0	0	0	0	0	0	0	0	0
AX-183589336	chr1	1	2974799	723		A/A	A/A	A/A	A/A	A/A	A/A	A/A	A/A	A/A									0	0	0	0	0	0	0	0	0
AX-183885524	chr1	1	2977036	2237		T/T	T/T	T/T	T/T	T/T	T/T	T/T	T/T	T/T									0	0	0	0	0	0	0	0	0
AX-183589335	chr1	1	2977055	19		A/A	A/A	A/A	A/A	A/A	A/A	A/A	A/A	A/A									0	0	0	0	0	0	0	0	0
AX-183589334	chr1	1	2978828	1773		C/C	C/C	C/C	C/C	C/C	C/C	C/C	C/C	C/C									0	0	0	0	0	0	0	0	0
AX-183589332	chr1	1	3063769	84941		G/G	G/G	G/G	G/G	G/G	G/G	G/G	G/G	G/G									0	0	0	0	0	0	0	0	0
AX-183589331	chr1	1	3065598	1829		A/A	A/A	A/A	A/A	A/A	A/A	A/A	A/A	---									0	0	0	0	0	0	0	0	1
AX-183589329	chr1	1	3069544	3946		A/A	A/A	A/A	A/A	A/A	A/A	A/A	A/A	A/A									0	0	0	0	0	0	0	0	0
AX-183589328	chr1	1	3070482	938		T/T	T/T	T/T	T/T	T/T	T/T	T/T	---	T/T									0	0	0	0	0	0	0	1	0
AX-183589327	chr1	1	3070517	35		T/T	T/T	T/T	T/T	T/T	T/T	T/T	T/T	T/T									0	0	0	0	0	0	0	0	0
AX-183870723	chr1	1	3070732	215		C/C	C/C	C/C	C/C	C/C	C/C	C/C	C/C	C/C									0	0	0	0	0	0	0	0	0
AX-183878478	chr1	1	3071061	329		T/T	T/T	T/T	T/T	T/T	T/T	T/T	T/T	T/T									0	0	0	0	0	0	0	0	0
AX-183888966	chr1	1	3077832	6771		G/G	G/G	---	G/G	G/G	G/G	G/G	G/G	G/G									0	0	1	0	0	0	0	0	0
AX-183868799	chr1	1	3086158	8326		C/C	C/C	C/C	C/C	C/C	C/C	C/C	C/C	C/C									0	0	0	0	0	0	0	0	0
AX-183589374	chr1	1	3199748	113590		C/C	C/C	C/C	C/C	C/C	C/C	C/C	C/C	C/C									0	0	0	0	0	0	0	0	0
AX-183589372	chr1	1	3200821	1073		G/G	G/G	G/G	G/G	G/G	G/G	G/G	G/G	G/G									0	0	0	0	0	0	0	0	0
AX-183589369	chr1	1	3213283	12462		T/T	T/T	T/T	T/T	T/T	T/T	T/T	T/T	T/T									0	0	0	0	0	0	0	0	0
AX-183874708	chr1	1	3261912	48629		C/C	C/C	C/C	C/C	C/C	C/C	C/C	C/C	C/C									0	0	0	0	0	0	0	0	0
AX-183894245	chr1	1	3385203	123291		G/G	G/G	G/G	G/G	G/G	G/G	G/G	G/G	G/G									0	0	0	0	0	0	0	0	0
AX-183575853	chr1	1	3406907	21704		T/T	T/T	T/T	T/T	T/T	T/T	T/T	T/T	T/T									0	0	0	0	0	0	0	0	0
AX-183879434	chr1	1	3472990	66083		T/C	T/C	T/C	T/C	T/C	T/C	T/C	T/C	T/C									0	0	0	0	0	0	0	0	0
AX-183634248	chr1	1	3477639	4649		G/G	G/G	G/G	G/G	G/G	G/G	G/G	G/G	G/G									0	0	0	0	0	0	0	0	0
AX-183634247	chr1	1	3479304	1665		A/A	A/A	A/A	A/A	A/A	A/A	A/A	A/A	A/A									0	0	0	0	0	0	0	0	0
AX-183585956	chr1	1	3480663	1359		A/A	A/A	A/A	A/A	A/A	A/A	A/A	A/A	A/A									0	0	0	0	0	0	0	0	0
AX-183875947	chr1	1	3556766	76103		A/G	---	A/G	A/G	A/G	G/G	A/G	A/G	A/G									0	1	0	0	0	0	0	0	0
AX-183634244	chr1	1	3568138	11372		A/A	A/A	A/A	A/A	A/A	A/A	A/A	---	A/A									0	0	0	0	0	0	0	1	0
AX-183890255	chr1	1	3571099	2961		G/G	G/G	G/G	G/G	G/G	G/G	G/G	G/G	G/G									0	0	0	0	0	0	0	0	0
AX-183882282	chr1	1	3576449	5350		A/G	A/G	A/G	A/G	A/G	A/G	A/G	A/G	A/G									0	0	0	0	0	0	0	0	0
AX-183589363	chr1	1	3578163	1714		C/C	C/C	C/C	C/C	C/C	C/C	C/C	C/C	C/C									0	0	0	0	0	0	0	0	0
AX-183638256	chr1	1	3584174	6011		A/C	A/C	A/C	A/C	---	A/C	A/C	A/C	A/C									0	0	0	0	1	0	0	0	0
AX-183871385	chr1	1	3595271	11097		T/T	T/T	T/T	T/T	T/T	T/T	T/T	T/T	T/T									0	0	0	0	0	0	0	0	0
AX-183575851	chr1	1	3598599	3328		T/T	T/T	T/T	T/T	T/T	T/T	T/T	T/T	T/T									0	0	0	0	0	0	0	0	0
AX-183869575	chr1	1	3598919	320		A/A	A/A	A/A	A/A	A/A	A/A	A/A	A/A	A/A									0	0	0	0	0	0	0	0	0
AX-183589497	chr1	1	3599796	877		T/T	T/T	T/T	T/T	T/T	T/T	T/T	T/T	T/T									0	0	0	0	0	0	0	0	0
AX-183589496	chr1	1	3599892	96		G/G	G/G	G/G	G/G	G/G	G/G	G/G	G/G	G/G									0	0	0	0	0	0	0	0	0
AX-183589495	chr1	1	3599997	105		T/T	T/T	T/T	T/T	T/T	T/T	T/T	T/T	T/T									0	0	0	0	0	0	0	0	0
AX-183869986	chr1	1	3603131	3134		T/T	T/T	T/T	T/T	T/T	T/T	T/T	T/T	---									0	0	0	0	0	0	0	0	1
AX-183894884	chr1	1	3603579	448		C/C	C/C	C/C	C/C	C/C	C/C	C/C	C/C	C/C									0	0	0	0	0	0	0	0	0
AX-183564082	chr1	1	3603931	352		G/G	G/G	G/G	G/G	G/G	G/G	G/G	G/G	G/G									0	0	0	0	0	0	0	0	0
AX-183575850	chr1	1	3605587	1656		C/C	C/C	C/C	C/C	C/C	C/C	C/C	C/C	C/C									0	0	0	0	0	0	0	0	0
AX-183564081	chr1	1	3618110	12523		T/T	T/T	T/T	T/T	T/T	T/T	T/T	T/T	T/T									0	0	0	0	0	0	0	0	0
AX-183564080	chr1	1	3684723	66613		T/T	T/T	T/T	T/T	T/T	T/T	T/T	T/T	T/T									0	0	0	0	0	0	0	0	0
AX-183564079	chr1	1	3900341	215618		C/C	C/C	C/C	C/C	C/C	C/C	C/C	C/C	C/C									0	0	0	0	0	0	0	0	0
AX-183589323	chr1	1	3923499	23158		A/A	A/A	A/A	A/A	A/A	A/A	A/A	A/A	A/A									0	0	0	0	0	0	0	0	0
AX-183589322	chr1	1	3923913	414		C/C	C/C	C/C	C/C	C/C	C/C	C/C	C/C	C/C									0	0	0	0	0	0	0	0	0
AX-183871134	chr1	1	3926437	2524		G/G	G/G	G/G	G/G	G/G	G/G	G/G	G/G	G/G									0	0	0	0	0	0	0	0	0
AX-183589321	chr1	1	3926593	156		T/T	T/T	T/T	T/T	T/T	T/T	T/T	T/T	T/T									0	0	0	0	0	0	0	0	0
AX-183893183	chr1	1	3927278	685		T/T	T/T	T/T	T/T	T/T	T/T	T/T	T/T	T/T									0	0	0	0	0	0	0	0	0
AX-183589320	chr1	1	3927658	380		G/G	G/G	G/G	G/G	G/G	G/G	G/G	G/G	G/G									0	0	0	0	0	0	0	0	0
AX-183589319	chr1	1	3930972	3314		C/C	C/C	C/C	C/C	C/C	C/C	C/C	C/C	C/C									0	0	0	0	0	0	0	0	0
AX-183880048	chr1	1	3931190	218		T/T	T/T	T/T	T/T	T/T	T/T	T/T	T/T	T/T									0	0	0	0	0	0	0	0	0
AX-183589318	chr1	1	3966142	34952		G/G	G/G	G/G	G/G	G/G	G/G	G/G	G/G	G/G									0	0	0	0	0	0	0	0	0
AX-183589317	chr1	1	3976471	10329		G/G	G/G	G/G	G/G	G/G	G/G	G/G	G/G	G/G									0	0	0	0	0	0	0	0	0
AX-183589316	chr1	1	3977588	1117		G/G	G/G	G/G	G/G	G/G	G/G	G/G	G/G	G/G									0	0	0	0	0	0	0	0	0
AX-183589314	chr1	1	4102616	125028		T/T	T/T	T/T	T/T	T/T	T/T	T/T	T/T	T/T									0	0	0	0	0	0	0	0	0
AX-183573648	chr1	1	4122229	19613		A/A	A/A	A/A	A/A	A/A	A/A	A/A	A/A	A/A									0	0	0	0	0	0	0	0	0
AX-183573647	chr1	1	4181505	59276		C/C	C/C	C/C	C/C	C/C	C/C	C/C	C/C	C/C									0	0	0	0	0	0	0	0	0
AX-183589311	chr1	1	4262075	80570		C/C	C/C	C/C	C/C	C/C	C/C	C/C	C/C	C/C									0	0	0	0	0	0	0	0	0
AX-183589310	chr1	1	4338127	76052		C/C	C/C	C/C	C/C	C/C	C/C	C/C	C/C	C/C									0	0	0	0	0	0	0	0	0
AX-183885523	chr1	1	4351836	13709		G/G	G/G	G/G	G/G	G/G	G/G	G/G	G/G	G/G									0	0	0	0	0	0	0	0	0
AX-183589307	chr1	1	4420727	68891		A/A	A/A	A/A	A/A	A/A	A/A	A/A	A/A	A/A									0	0	0	0	0	0	0	0	0
AX-183589306	chr1	1	4421211	484		A/A	A/A	A/A	A/A	A/A	A/A	A/A	A/A	A/A									0	0	0	0	0	0	0	0	0
AX-183589305	chr1	1	4421394	183		A/A	A/A	A/A	A/A	A/A	A/A	A/A	A/A	A/A									0	0	0	0	0	0	0	0	0
AX-183879006	chr1	1	4422049	655		G/G	G/G	G/G	G/G	G/G	G/G	G/G	G/G	G/G									0	0	0	0	0	0	0	0	0
AX-183890354	chr1	1	4453517	31468		C/C	C/C	C/C	C/C	C/C	C/C	C/C	C/C	C/C									0	0	0	0	0	0	0	0	0
AX-183589289	chr1	1	4454718	1201		T/T	T/T	T/T	T/T	T/T	T/T	T/T	T/T	T/T									0	0	0	0	0	0	0	0	0
AX-183893182	chr1	1	4456573	1855		---	C/C	C/C	C/C	C/C	C/C	C/C	C/C	C/C									1	0	0	0	0	0	0	0	0
AX-183889433	chr1	1	4480405	23832		C/C	C/C	C/C	C/C	C/C	C/C	C/C	C/C	C/C									0	0	0	0	0	0	0	0	0
AX-183589292	chr1	1	4481485	1080		G/G	G/G	G/G	G/G	G/G	G/G	G/G	G/G	G/G									0	0	0	0	0	0	0	0	0
AX-183589293	chr1	1	4483537	2052		C/C	C/C	---	C/C	C/C	C/C	C/C	C/C	C/C									0	0	1	0	0	0	0	0	0
AX-183589297	chr1	1	4489416	5879		T/T	T/T	T/T	T/T	T/T	T/T	T/T	T/T	T/T									0	0	0	0	0	0	0	0	0
AX-183589298	chr1	1	4489686	270		G/G	G/G	G/G	G/G	G/G	G/G	G/G	G/G	G/G									0	0	0	0	0	0	0	0	0
AX-183878477	chr1	1	4489704	18		G/G	G/G	G/G	G/G	G/G	G/G	G/G	G/G	G/G									0	0	0	0	0	0	0	0	0
AX-183589299	chr1	1	4489731	27		G/G	G/G	G/G	G/G	G/G	G/G	G/G	G/G	G/G									0	0	0	0	0	0	0	0	0
AX-183589300	chr1	1	4491613	1882		C/C	C/C	C/C	C/C	C/C	C/C	C/C	C/C	C/C									0	0	0	0	0	0	0	0	0
AX-183589302	chr1	1	4503369	11756		G/G	G/G	G/G	G/G	G/G	G/G	G/G	G/G	G/G									0	0	0	0	0	0	0	0	0
AX-183884962	chr1	1	4504941	1572		T/T	T/T	T/T	T/T	T/T	T/T	T/T	T/T	T/T									0	0	0	0	0	0	0	0	0
AX-183564055	chr1	1	4506322	1381		C/C	C/C	C/C	C/C	C/C	C/C	C/C	C/C	C/C									0	0	0	0	0	0	0	0	0
AX-183637143	chr1	1	4570013	63691		G/G	G/G	G/G	G/G	G/G	G/G	G/G	G/G	G/G									0	0	0	0	0	0	0	0	0
AX-183873164	chr1	1	4570599	586		A/G	G/G	G/G	G/G	G/G	A/G	G/G	G/G	G/G									0	0	0	0	0	0	0	0	0
AX-183868579	chr1	1	4571126	527		T/T	T/T	T/T	T/T	T/T	T/C	T/C	T/C	T/C									0	0	0	0	0	0	0	0	0
AX-183570576	chr1	1	4574858	3732		G/G	G/G	G/G	G/G	G/G	G/G	G/G	G/G	G/G									0	0	0	0	0	0	0	0	0
AX-183589273	chr1	1	4722624	147766		G/G	G/G	G/G	G/G	G/G	G/G	G/G	G/G	G/G									0	0	0	0	0	0	0	0	0
AX-183575832	chr1	1	4726120	3496		T/T	T/T	T/T	T/T	T/T	T/T	T/T	T/T	T/T									0	0	0	0	0	0	0	0	0
AX-183575831	chr1	1	4746420	20300		G/G	G/G	G/G	G/G	G/G	G/G	G/G	G/G	G/G									0	0	0	0	0	0	0	0	0
AX-183589270	chr1	1	4757679	11259		A/A	A/A	A/A	A/A	A/A	A/A	A/A	A/A	A/A									0	0	0	0	0	0	0	0	0
AX-183638242	chr1	1	4760131	2452		T/T	T/T	T/T	T/T	T/T	T/T	T/T	T/T	T/T									0	0	0	0	0	0	0	0	0
AX-183638241	chr1	1	4760456	325		G/G	G/G	G/G	G/G	G/G	G/G	G/G	G/G	G/G									0	0	0	0	0	0	0	0	0
AX-183589269	chr1	1	4762469	2013		A/A	A/A	A/A	A/A	A/A	A/A	A/A	A/A	A/A									0	0	0	0	0	0	0	0	0
AX-183870137	chr1	1	4762775	306		G/G	G/G	G/G	G/G	G/G	G/G	G/G	G/G	G/G									0	0	0	0	0	0	0	0	0
AX-183874300	chr1	1	4763045	270		A/A	A/A	A/A	A/A	A/A	A/A	A/A	A/A	A/A									0	0	0	0	0	0	0	0	0
AX-183892448	chr1	1	4768634	5589		T/T	T/T	T/T	T/T	T/T	T/T	T/T	T/T	T/T									0	0	0	0	0	0	0	0	0
AX-183589267	chr1	1	4788490	19856		T/T	T/T	T/T	T/T	T/T	T/T	T/T	T/T	T/T									0	0	0	0	0	0	0	0	0
AX-183562839	chr1	1	4901551	113061		A/A	A/A	A/A	A/A	A/A	A/A	A/A	A/A	A/A									0	0	0	0	0	0	0	0	0
AX-183573642	chr1	1	4903044	1493		G/G	G/G	G/G	G/G	G/G	G/G	G/G	G/G	G/G									0	0	0	0	0	0	0	0	0
AX-183589285	chr1	1	4955685	52641		G/G	G/G	G/G	G/G	G/G	G/G	G/G	G/G	G/G									0	0	0	0	0	0	0	0	0
AX-183573646	chr1	1	4956115	430		A/A	A/A	A/A	A/A	A/A	A/A	A/A	A/A	A/A									0	0	0	0	0	0	0	0	0
AX-183884419	chr1	1	5027537	71422		A/A	A/A	A/A	A/A	A/A	A/A	A/A	A/A	A/A									0	0	0	0	0	0	0	0	0
AX-183573644	chr1	1	5061394	33857		A/A	A/A	A/A	A/A	---	A/A	A/A	A/A	A/A									0	0	0	0	1	0	0	0	0
AX-183564054	chr1	1	5063038	1644		C/C	C/C	C/C	C/C	C/C	C/C	C/C	C/C	C/C									0	0	0	0	0	0	0	0	0
AX-183888086	chr1	1	5068749	5711		A/A	A/A	A/A	A/A	A/A	A/A	A/A	A/A	A/A									0	0	0	0	0	0	0	0	0
AX-183573643	chr1	1	5070277	1528		A/A	A/A	A/A	A/A	A/A	A/A	A/A	A/A	A/A									0	0	0	0	0	0	0	0	0
AX-183892449	chr1	1	5071430	1153		T/T	T/T	T/T	T/T	T/T	T/T	T/T	T/T	T/T									0	0	0	0	0	0	0	0	0
AX-183589279	chr1	1	5142583	71153		C/C	C/C	C/C	C/C	C/C	C/C	C/C	C/C	C/C									0	0	0	0	0	0	0	0	0
AX-183894242	chr1	1	5143930	1347		T/T	T/T	T/T	T/T	T/T	T/T	T/T	T/T	T/T									0	0	0	0	0	0	0	0	0
AX-183589278	chr1	1	5146827	2897		C/C	C/C	C/C	C/C	C/C	C/C	C/C	C/C	C/C									0	0	0	0	0	0	0	0	0
AX-183589277	chr1	1	5149591	2764		G/G	G/G	G/G	G/G	G/G	G/G	G/G	G/G	G/G									0	0	0	0	0	0	0	0	0
AX-183638248	chr1	1	5176687	27096		A/A	A/A	A/A	A/A	A/A	A/A	A/A	A/A	A/A									0	0	0	0	0	0	0	0	0
AX-183589275	chr1	1	5179811	3124		C/C	C/C	C/C	C/C	C/C	C/C	C/C	C/C	C/C									0	0	0	0	0	0	0	0	0
AX-183589274	chr1	1	5180597	786		G/G	G/G	G/G	G/G	G/G	G/G	G/G	G/G	G/G									0	0	0	0	0	0	0	0	0
AX-183589287	chr1	1	5199484	18887		T/T	T/T	T/T	T/T	T/T	T/T	T/T	T/T	T/T									0	0	0	0	0	0	0	0	0
AX-183589286	chr1	1	5203255	3771		A/A	A/A	A/A	A/A	A/A	A/A	A/G	A/A	A/A									0	0	0	0	0	0	0	0	0
AX-183589266	chr1	1	5324680	121425		A/A	A/A	A/A	A/A	A/A	A/A	A/A	A/A	A/A									0	0	0	0	0	0	0	0	0
AX-183871648	chr1	1	5327935	3255		A/A	A/A	A/A	A/A	A/A	A/A	A/A	A/A	A/A									0	0	0	0	0	0	0	0	0
AX-183589262	chr1	1	5330844	2909		T/T	T/T	T/T	T/T	T/T	T/T	T/T	T/T	T/T									0	0	0	0	0	0	0	0	0
AX-183589260	chr1	1	5348625	17781		C/C	C/C	C/C	C/C	C/C	C/C	C/C	C/C	C/C									0	0	0	0	0	0	0	0	0
AX-183589259	chr1	1	5348965	340		A/A	A/A	A/A	A/A	A/A	A/A	A/A	A/A	A/A									0	0	0	0	0	0	0	0	0
AX-183575829	chr1	1	5349285	320		G/G	G/G	G/G	G/G	G/G	G/G	G/G	G/G	G/G									0	0	0	0	0	0	0	0	0
AX-183890353	chr1	1	5351684	2399		G/G	G/G	G/G	G/G	G/G	G/G	G/G	G/G	G/G									0	0	0	0	0	0	0	0	0
AX-183564053	chr1	1	5361394	9710		G/G	G/G	G/G	G/G	G/G	G/G	G/G	G/G	G/G									0	0	0	0	0	0	0	0	0
AX-183879005	chr1	1	5361715	321		A/A	A/A	A/A	A/A	A/A	A/A	A/A	---	A/A									0	0	0	0	0	0	0	1	0
AX-183589256	chr1	1	5362944	1229		C/C	C/C	C/C	C/C	C/C	C/C	C/C	C/C	C/C									0	0	0	0	0	0	0	0	0
AX-183874299	chr1	1	5364784	1840		C/C	C/C	C/C	C/C	C/C	C/C	C/C	C/C	C/C									0	0	0	0	0	0	0	0	0
AX-183880047	chr1	1	5365559	775		T/T	T/T	T/T	T/T	T/T	T/T	T/T	T/T	T/T									0	0	0	0	0	0	0	0	0
AX-183876054	chr1	1	5367769	2210		C/C	C/C	C/C	C/C	C/C	C/C	C/C	C/C	C/C									0	0	0	0	0	0	0	0	0
AX-183589254	chr1	1	5368214	445		G/G	G/G	G/G	G/G	G/G	G/G	G/G	G/G	G/G									0	0	0	0	0	0	0	0	0
AX-183589253	chr1	1	5372406	4192		C/C	C/C	C/C	C/C	C/C	C/C	C/C	C/C	C/C									0	0	0	0	0	0	0	0	0
AX-183564052	chr1	1	5376000	3594		A/A	A/A	A/A	A/A	A/A	A/A	A/A	A/A	A/A									0	0	0	0	0	0	0	0	0
AX-183564051	chr1	1	5410869	34869		G/G	G/G	G/G	G/G	G/G	G/G	G/G	G/G	G/G									0	0	0	0	0	0	0	0	0
AX-183872219	chr1	1	5429358	18489		G/G	G/G	G/G	G/G	G/G	G/G	G/G	G/G	G/G									0	0	0	0	0	0	0	0	0
AX-183564050	chr1	1	5430366	1008		A/A	A/A	A/A	A/A	A/A	A/A	A/A	A/A	A/A									0	0	0	0	0	0	0	0	0
AX-183589251	chr1	1	5430504	138		C/C	C/C	C/C	C/C	C/C	C/C	C/C	C/C	C/C									0	0	0	0	0	0	0	0	0
AX-183638240	chr1	1	5431562	1058		G/G	G/G	G/G	G/G	G/G	G/G	G/G	G/G	G/G									0	0	0	0	0	0	0	0	0
AX-183638239	chr1	1	5431592	30		T/T	T/T	T/T	T/T	T/T	T/T	T/T	T/T	T/T									0	0	0	0	0	0	0	0	0
AX-183575828	chr1	1	5433484	1892		A/A	A/A	A/A	A/A	A/A	A/A	A/A	A/A	A/A									0	0	0	0	0	0	0	0	0
AX-183589250	chr1	1	5433504	20		A/A	A/A	A/A	A/A	A/A	A/A	A/A	A/A	A/A									0	0	0	0	0	0	0	0	0
AX-183589249	chr1	1	5433859	355		A/A	A/A	A/A	A/A	A/A	A/A	A/C	A/A	---									0	0	0	0	0	0	0	0	1
AX-183638238	chr1	1	5435015	1156		A/A	A/A	A/A	A/A	A/A	A/A	A/A	A/A	A/A									0	0	0	0	0	0	0	0	0
AX-183867082	chr1	1	5435163	148		G/G	G/G	G/G	G/G	G/G	G/G	G/G	G/G	G/G									0	0	0	0	0	0	0	0	0
AX-183638237	chr1	1	5436257	1094		C/C	C/C	C/C	C/C	C/C	C/C	C/C	C/C	C/C									0	0	0	0	0	0	0	0	0
AX-183888560	chr1	1	5553637	117380		G/G	G/G	G/G	G/G	G/G	G/G	G/G	G/G	G/G									0	0	0	0	0	0	0	0	0
AX-183871647	chr1	1	5554021	384		C/C	C/C	C/C	C/C	C/C	C/C	C/C	C/C	C/C									0	0	0	0	0	0	0	0	0
AX-183564049	chr1	1	5554456	435		A/A	A/A	A/A	A/A	A/A	A/A	A/A	A/A	A/A									0	0	0	0	0	0	0	0	0
AX-183589238	chr1	1	5554610	154		G/G	G/G	G/G	G/G	G/G	G/G	G/G	G/G	G/G									0	0	0	0	0	0	0	0	0
AX-183877018	chr1	1	5555443	833		A/A	A/A	A/A	A/A	A/A	A/A	A/A	A/A	A/A									0	0	0	0	0	0	0	0	0
AX-183589239	chr1	1	5594074	38631		A/A	A/A	A/A	A/A	A/A	A/A	A/A	A/A	A/A									0	0	0	0	0	0	0	0	0
AX-183887611	chr1	1	5634603	40529		T/T	T/T	T/T	T/T	T/T	T/T	T/T	T/T	T/T									0	0	0	0	0	0	0	0	0
AX-183589246	chr1	1	5637320	2717		C/C	C/C	C/C	C/C	C/C	C/C	C/C	C/C	C/C									0	0	0	0	0	0	0	0	0
AX-183589245	chr1	1	5644292	6972		A/A	A/A	A/A	A/A	A/A	A/A	A/A	A/A	A/A									0	0	0	0	0	0	0	0	0
AX-183575827	chr1	1	5645560	1268		C/C	C/C	C/C	C/C	C/C	C/C	C/C	C/C	C/C									0	0	0	0	0	0	0	0	0
AX-183890352	chr1	1	5671204	25644		A/A	A/A	A/A	A/A	A/A	A/A	A/A	A/A	A/A									0	0	0	0	0	0	0	0	0
AX-183881692	chr1	1	5675329	4125		C/C	C/C	C/C	C/C	C/C	C/C	C/C	C/C	C/C									0	0	0	0	0	0	0	0	0
AX-183589244	chr1	1	5704546	29217		A/A	A/A	A/A	A/A	A/A	A/A	A/A	A/A	A/A									0	0	0	0	0	0	0	0	0
AX-183589243	chr1	1	5707605	3059		A/A	A/A	A/A	A/A	A/A	A/A	A/A	A/A	A/A									0	0	0	0	0	0	0	0	0
AX-183589240	chr1	1	5731631	24026		T/T	T/T	T/T	T/T	T/T	T/T	T/T	T/T	T/T									0	0	0	0	0	0	0	0	0
AX-183563100	chr1	1	5733931	2300		C/C	C/C	C/C	C/C	C/C	C/C	C/C	C/C	C/C									0	0	0	0	0	0	0	0	0
AX-183589227	chr1	1	5798567	64636		T/T	T/T	T/T	T/T	T/T	T/T	T/T	T/T	T/T									0	0	0	0	0	0	0	0	0
AX-183864345	chr1	1	5799588	1021		T/T	T/T	T/T	T/T	T/T	T/T	T/T	T/T	T/T									0	0	0	0	0	0	0	0	0
AX-183889893	chr1	1	5800509	921		A/C	---	C/C	C/C	C/C	C/C	C/C	C/C	A/C									0	1	0	0	0	0	0	0	0
AX-183575826	chr1	1	5801754	1245		T/T	T/T	T/T	---	T/T	T/T	T/T	T/T	T/T									0	0	0	1	0	0	0	0	0
AX-183573115	chr1	1	5848729	46975		G/G	G/G	G/G	G/G	G/G	G/G	G/G	G/G	G/G									0	0	0	0	0	0	0	0	0
AX-183589229	chr1	1	5944244	95515		A/C	A/C	A/C	A/C	A/C	A/C	A/C	A/C	A/C									0	0	0	0	0	0	0	0	0
AX-183892813	chr1	1	5944319	75		A/A	A/A	A/A	A/A	A/A	A/A	A/A	A/A	A/A									0	0	0	0	0	0	0	0	0
AX-183589232	chr1	1	5964869	20550		C/C	C/C	C/C	C/C	C/C	C/C	C/C	C/C	C/C									0	0	0	0	0	0	0	0	0
AX-183876053	chr1	1	5964887	18		T/T	T/G	---	T/T	T/T	T/T	T/G	T/T	T/T									0	0	1	0	0	0	0	0	0
AX-183870920	chr1	1	5977637	12750		G/G	G/G	G/G	G/G	G/G	G/G	G/G	G/G	G/G									0	0	0	0	0	0	0	0	0
AX-183589235	chr1	1	6013997	36360		---	T/C	T/C	T/C	T/C	T/C	C/C	C/C	C/C									1	0	0	0	0	0	0	0	0
AX-183589236	chr1	1	6016210	2213		G/G	G/G	G/G	G/G	G/G	G/G	G/G	G/G	G/G									0	0	0	0	0	0	0	0	0
AX-183638236	chr1	1	6021040	4830		C/C	C/C	C/C	C/C	C/C	C/C	C/C	C/C	C/C									0	0	0	0	0	0	0	0	0
AX-183589237	chr1	1	6022476	1436		C/C	C/C	C/C	C/C	C/C	C/C	C/C	C/C	C/C									0	0	0	0	0	0	0	0	0
AX-183876052	chr1	1	6173279	150803		C/C	C/C	C/C	C/C	C/C	C/C	C/C	C/C	C/C									0	0	0	0	0	0	0	0	0
AX-183573114	chr1	1	6195973	22694		G/G	G/G	G/G	G/G	G/G	G/G	G/G	G/G	G/G									0	0	0	0	0	0	0	0	0
AX-183589223	chr1	1	6208113	12140		A/A	A/A	A/A	A/A	A/A	A/A	A/A	A/A	A/A									0	0	0	0	0	0	0	0	0
AX-183869696	chr1	1	6208242	129		C/C	C/C	C/C	C/C	C/C	C/C	C/C	C/C	C/C									0	0	0	0	0	0	0	0	0
AX-183589222	chr1	1	6209486	1244		G/G	G/G	G/G	G/G	G/G	G/G	G/G	G/G	G/G									0	0	0	0	0	0	0	0	0
AX-183863530	chr1	1	6211961	2475		A/A	A/A	A/A	A/A	A/A	A/A	A/A	A/A	A/A									0	0	0	0	0	0	0	0	0
AX-183891664	chr1	1	6215063	3102		A/A	A/A	A/A	A/A	A/A	A/A	A/A	A/A	A/A									0	0	0	0	0	0	0	0	0
AX-183589221	chr1	1	6216337	1274		A/A	A/A	A/A	A/A	A/A	A/A	A/A	A/A	A/A									0	0	0	0	0	0	0	0	0
AX-183589220	chr1	1	6219181	2844		G/G	G/G	G/G	G/G	G/G	G/G	G/G	G/G	G/G									0	0	0	0	0	0	0	0	0
AX-183589219	chr1	1	6219872	691		A/A	A/A	A/A	A/A	A/A	A/A	A/A	A/A	A/A									0	0	0	0	0	0	0	0	0
AX-183882281	chr1	1	6221885	2013		T/T	T/T	T/T	T/T	T/T	T/T	T/T	T/T	T/T									0	0	0	0	0	0	0	0	0
AX-183870136	chr1	1	6228397	6512		T/T	T/T	T/T	T/T	T/T	T/T	T/C	T/T	T/T									0	0	0	0	0	0	0	0	0
AX-183575824	chr1	1	6247692	19295		T/T	T/T	T/T	T/T	T/T	T/T	T/T	T/T	T/T									0	0	0	0	0	0	0	0	0
AX-183589216	chr1	1	6256975	9283		C/C	C/C	C/C	C/C	C/C	C/C	C/C	C/C	C/C									0	0	0	0	0	0	0	0	0
AX-183564047	chr1	1	6257083	108		C/C	C/C	C/C	C/C	C/C	C/C	C/C	C/C	C/C									0	0	0	0	0	0	0	0	0
AX-183871383	chr1	1	6278408	21325		A/A	A/A	A/A	A/A	A/A	A/A	A/A	A/A	A/A									0	0	0	0	0	0	0	0	0
AX-183563099	chr1	1	6278491	83		G/G	G/G	G/G	G/G	G/G	G/G	G/G	G/G	G/G									0	0	0	0	0	0	0	0	0
AX-183573113	chr1	1	6278665	174		T/T	T/T	T/T	T/T	T/T	T/T	T/T	T/T	T/T									0	0	0	0	0	0	0	0	0
AX-183575823	chr1	1	6280780	2115		G/G	G/G	G/G	G/G	G/G	G/G	G/G	G/G	G/G									0	0	0	0	0	0	0	0	0
AX-183589214	chr1	1	6389861	109081		T/T	T/T	T/T	T/T	T/T	T/T	T/T	T/T	T/T									0	0	0	0	0	0	0	0	0
AX-183589213	chr1	1	6393034	3173		G/G	G/G	G/G	G/G	G/G	G/G	G/G	G/G	G/G									0	0	0	0	0	0	0	0	0
AX-183885522	chr1	1	6395299	2265		G/G	G/G	G/G	G/G	G/G	G/G	G/G	G/G	G/G									0	0	0	0	0	0	0	0	0
AX-183564046	chr1	1	6398334	3035		C/C	C/C	C/C	C/C	C/C	C/C	C/C	C/C	C/C									0	0	0	0	0	0	0	0	0
AX-183880581	chr1	1	6399072	738		A/A	A/A	A/A	A/A	A/A	A/A	A/A	A/A	A/A									0	0	0	0	0	0	0	0	0
AX-183589212	chr1	1	6404540	5468		T/T	T/T	T/T	T/T	T/T	T/T	T/T	T/T	T/T									0	0	0	0	0	0	0	0	0
AX-183574908	chr1	1	6408030	3490		A/A	A/A	A/A	A/A	A/A	A/A	A/A	A/A	A/A									0	0	0	0	0	0	0	0	0
AX-183891663	chr1	1	6417523	9493		T/T	T/T	T/T	T/T	T/T	T/T	T/T	T/T	T/T									0	0	0	0	0	0	0	0	0
AX-183575822	chr1	1	6419039	1516		T/T	T/T	T/T	T/T	T/T	T/T	T/T	T/T	T/T									0	0	0	0	0	0	0	0	0
AX-183563098	chr1	1	6419271	232		G/G	G/G	G/G	G/G	G/G	G/G	G/G	G/G	G/G									0	0	0	0	0	0	0	0	0
AX-183589209	chr1	1	6424620	5349		G/G	---	G/G	G/G	G/G	G/G	G/G	G/G	G/G									0	1	0	0	0	0	0	0	0
AX-183889713	chr1	1	6461709	37089		A/A	A/A	A/A	A/A	A/A	A/A	A/A	A/A	A/A									0	0	0	0	0	0	0	0	0
AX-183589208	chr1	1	6476941	15232		A/A	A/A	A/A	A/A	A/A	A/A	A/A	---	A/A									0	0	0	0	0	0	0	1	0
AX-183638235	chr1	1	6486469	9528		G/G	G/G	G/G	G/G	G/G	G/G	G/G	G/G	G/G									0	0	0	0	0	0	0	0	0
AX-183575825	chr1	1	6737412	250943		C/C	C/C	C/C	C/C	C/C	C/C	C/C	C/C	C/C									0	0	0	0	0	0	0	0	0
AX-183891662	chr1	1	7257692	520280		G/G	G/G	G/G	G/G	G/G	G/G	G/G	G/G	G/G									0	0	0	0	0	0	0	0	0
AX-183886016	chr1	1	7261323	3631		C/C	C/C	---	C/C	C/C	C/C	C/C	C/C	C/C									0	0	1	0	0	0	0	0	0
AX-183564041	chr1	1	7353477	92154		T/C	C/C	C/C	C/C	C/C	C/C	C/C	C/C	C/C									0	0	0	0	0	0	0	0	0
AX-183564042	chr1	1	7356098	2621		G/G	G/G	G/G	G/G	G/G	G/G	G/G	G/G	G/G									0	0	0	0	0	0	0	0	0
AX-183575820	chr1	1	7434391	78293		A/G	---	A/A	A/A	A/A	A/A	A/A	A/A	A/A									0	1	0	0	0	0	0	0	0
AX-183575821	chr1	1	7436630	2239		T/T	T/T	T/T	T/T	T/T	T/T	T/T	T/T	T/T									0	0	0	0	0	0	0	0	0
AX-183589204	chr1	1	7437371	741		G/G	G/G	G/G	G/G	G/G	G/G	G/G	G/G	G/G									0	0	0	0	0	0	0	0	0
AX-183589205	chr1	1	7440402	3031		G/G	G/G	G/G	G/G	G/G	G/G	G/G	G/G	G/G									0	0	0	0	0	0	0	0	0
AX-183564043	chr1	1	7445315	4913		T/G	---	T/T	T/T	T/T	T/T	T/T	T/T	T/T									0	1	0	0	0	0	0	0	0
AX-183564044	chr1	1	7446289	974		C/C	C/C	C/C	C/C	C/C	C/C	C/C	C/C	C/C									0	0	0	0	0	0	0	0	0
AX-183564045	chr1	1	7447420	1131		T/T	T/T	T/T	T/T	T/T	T/T	T/T	T/T	T/T									0	0	0	0	0	0	0	0	0
AX-183573111	chr1	1	7448657	1237		G/G	G/G	G/G	G/G	G/G	G/G	G/G	G/G	G/G									0	0	0	0	0	0	0	0	0
AX-183874298	chr1	1	7448913	256		T/T	T/T	T/T	T/T	T/T	T/T	T/T	T/T	T/T									0	0	0	0	0	0	0	0	0
AX-183589206	chr1	1	7462614	13701		C/C	C/C	C/C	C/C	C/C	C/C	C/C	C/C	C/C									0	0	0	0	0	0	0	0	0
AX-183573112	chr1	1	7471566	8952		C/C	C/C	C/C	C/C	C/C	C/C	C/C	C/C	C/C									0	0	0	0	0	0	0	0	0
AX-183870319	chr1	1	7612895	141329		T/T	T/T	T/T	T/T	T/T	T/T	T/T	T/T	T/T									0	0	0	0	0	0	0	0	0
AX-183564040	chr1	1	7631439	18544		G/G	G/G	G/G	G/G	G/G	G/G	G/G	G/G	G/G									0	0	0	0	0	0	0	0	0
AX-183575819	chr1	1	7662013	30574		A/A	A/A	A/A	A/A	A/A	A/A	A/A	A/A	A/A									0	0	0	0	0	0	0	0	0
AX-183873550	chr1	1	7663182	1169		T/T	T/T	T/T	T/T	T/T	T/T	T/T	T/T	T/T									0	0	0	0	0	0	0	0	0
AX-183575818	chr1	1	7663405	223		C/C	C/C	C/C	C/C	C/C	C/C	C/C	C/C	C/C									0	0	0	0	0	0	0	0	0
AX-183589193	chr1	1	7700690	37285		C/C	C/C	C/C	C/C	C/C	C/C	C/C	C/C	C/C									0	0	0	0	0	0	0	0	0
AX-183889892	chr1	1	7700786	96		T/T	T/T	T/T	T/T	---	T/T	T/T	T/T	T/T									0	0	0	0	1	0	0	0	0
AX-183573110	chr1	1	7701611	825		T/T	T/T	T/T	T/T	T/T	T/T	T/T	T/T	T/T									0	0	0	0	0	0	0	0	0
AX-183564038	chr1	1	7701857	246		C/C	C/C	C/C	C/C	C/C	C/C	C/C	C/C	C/C									0	0	0	0	0	0	0	0	0
AX-183861271	chr1	1	7702035	178		A/A	A/A	A/A	A/A	A/A	A/A	A/A	A/A	A/A									0	0	0	0	0	0	0	0	0
AX-183888085	chr1	1	7702811	776		T/T	T/T	T/T	T/T	T/T	T/T	T/T	---	T/T									0	0	0	0	0	0	0	1	0
AX-183589192	chr1	1	7709521	6710		A/A	A/A	A/A	A/A	A/A	A/A	A/A	A/A	A/A									0	0	0	0	0	0	0	0	0
AX-183575817	chr1	1	7711095	1574		G/G	G/G	G/G	G/G	G/G	G/G	G/G	G/G	G/G									0	0	0	0	0	0	0	0	0
AX-183865725	chr1	1	8014637	303542		C/C	C/C	C/C	C/C	C/C	C/C	C/C	C/C	C/C									0	0	0	0	0	0	0	0	0
AX-183888965	chr1	1	8673333	658696		C/C	C/C	C/C	C/C	C/C	C/C	C/C	C/C	C/C									0	0	0	0	0	0	0	0	0
AX-183575815	chr1	1	8685655	12322		A/A	A/A	A/A	A/A	A/A	A/A	A/A	A/A	A/A									0	0	0	0	0	0	0	0	0
AX-183564037	chr1	1	8702203	16548		T/T	T/T	T/T	T/T	T/T	T/T	T/T	T/T	T/T									0	0	0	0	0	0	0	0	0
AX-183589186	chr1	1	8703725	1522		T/T	T/C	T/T	T/T	T/T	T/C	T/C	T/T	T/C									0	0	0	0	0	0	0	0	0
AX-183589184	chr1	1	8711358	7633		A/A	A/A	A/A	A/A	A/A	A/A	A/A	A/A	A/A									0	0	0	0	0	0	0	0	0
AX-183589183	chr1	1	8711522	164		G/G	G/G	G/G	G/G	G/G	G/G	G/G	G/G	G/G									0	0	0	0	0	0	0	0	0
AX-183881111	chr1	1	8711590	68		G/G	G/G	G/G	G/G	G/G	G/G	G/G	G/G	G/G									0	0	0	0	0	0	0	0	0
AX-183589182	chr1	1	8711785	195		G/G	G/G	G/G	G/G	G/G	G/G	G/G	---	G/G									0	0	0	0	0	0	0	1	0
AX-183893180	chr1	1	8725245	13460		G/G	G/G	G/G	G/G	G/G	G/G	G/G	G/G	G/G									0	0	0	0	0	0	0	0	0
AX-183883377	chr1	1	8726561	1316		C/C	C/C	C/C	C/C	C/C	C/C	C/C	C/C	C/C									0	0	0	0	0	0	0	0	0
AX-183589180	chr1	1	8757172	30611		C/C	C/C	C/C	C/C	C/C	C/C	C/C	C/C	C/C									0	0	0	0	0	0	0	0	0
AX-183887610	chr1	1	8768091	10919		C/C	C/C	C/C	C/C	C/C	C/C	C/C	C/C	C/C									0	0	0	0	0	0	0	0	0
AX-183892812	chr1	1	8768252	161		A/A	A/A	A/A	A/A	A/A	A/A	A/A	A/A	A/A									0	0	0	0	0	0	0	0	0
AX-183889891	chr1	1	8769927	1675		G/G	G/G	G/G	G/G	G/G	G/G	G/G	G/G	G/G									0	0	0	0	0	0	0	0	0
AX-183589176	chr1	1	8772254	2327		T/T	T/T	T/T	T/T	T/T	T/T	T/T	T/T	T/T									0	0	0	0	0	0	0	0	0
AX-183589173	chr1	1	8800656	28402		C/C	C/C	C/C	C/C	C/C	C/C	C/C	C/C	C/C									0	0	0	0	0	0	0	0	0
AX-183888964	chr1	1	8808243	7587		C/C	C/C	C/C	C/C	C/C	C/C	C/C	C/C	C/C									0	0	0	0	0	0	0	0	0
AX-183589190	chr1	1	8954752	146509		T/T	T/T	T/T	T/T	T/T	T/T	T/T	T/T	T/T									0	0	0	0	0	0	0	0	0
AX-183589191	chr1	1	8955281	529		A/A	A/A	A/A	A/A	A/A	A/A	A/A	A/A	A/A									0	0	0	0	0	0	0	0	0
AX-183575816	chr1	1	8955947	666		---	A/A	A/A	A/A	A/A	A/A	A/A	A/A	A/A									1	0	0	0	0	0	0	0	0
AX-183879526	chr1	1	8956634	687		A/A	A/A	A/A	A/A	A/A	A/A	A/A	A/A	A/A									0	0	0	0	0	0	0	0	0
AX-183589159	chr1	1	8987624	30990		A/G	A/G	A/G	A/G	A/G	A/G	A/G	A/G	A/G									0	0	0	0	0	0	0	0	0
AX-183589160	chr1	1	8998786	11162		T/T	T/T	T/T	T/T	T/T	T/T	T/T	T/T	T/T									0	0	0	0	0	0	0	0	0
AX-183872881	chr1	1	8999193	407		G/G	G/G	G/G	G/G	G/G	G/G	G/G	G/G	G/G									0	0	0	0	0	0	0	0	0
AX-183589162	chr1	1	9000888	1695		---	C/C	A/C	C/C	A/C	C/C	C/C	C/C	C/C									1	0	0	0	0	0	0	0	0
AX-183589163	chr1	1	9003156	2268		A/A	A/A	A/A	A/A	A/A	A/A	A/A	A/A	A/A									0	0	0	0	0	0	0	0	0
AX-183563097	chr1	1	9004351	1195		A/A	A/A	A/A	A/A	A/A	A/A	---	A/T	A/A									0	0	0	0	0	0	1	0	0
AX-183861866	chr1	1	9007483	3132		C/C	C/C	C/C	C/C	C/C	C/C	C/C	C/C	C/C									0	0	0	0	0	0	0	0	0
AX-183564036	chr1	1	9008074	591		A/A	A/A	A/A	A/A	A/A	A/A	A/A	A/A	A/A									0	0	0	0	0	0	0	0	0
AX-183892811	chr1	1	9037177	29103		G/G	G/G	G/G	G/G	G/G	G/G	G/G	G/G	G/G									0	0	0	0	0	0	0	0	0
AX-183589165	chr1	1	9051687	14510		G/G	G/G	G/G	G/G	G/G	G/G	G/G	G/G	G/G									0	0	0	0	0	0	0	0	0
AX-183589149	chr1	1	9116844	65157		G/G	G/G	G/G	G/G	G/G	G/G	G/G	G/G	G/G									0	0	0	0	0	0	0	0	0
AX-183880579	chr1	1	9244211	127367		T/T	T/T	T/T	T/T	T/T	T/T	T/T	---	T/C									0	0	0	0	0	0	0	1	0
AX-183589132	chr1	1	9295377	51166		A/A	A/A	A/A	A/A	A/A	A/A	A/A	A/A	A/A									0	0	0	0	0	0	0	0	0
AX-183886528	chr1	1	9296379	1002		G/G	G/G	G/G	G/G	G/G	G/G	G/G	G/G	G/G									0	0	0	0	0	0	0	0	0
AX-183589133	chr1	1	9296427	48		A/G	G/G	A/G	G/G	G/G	---	---	A/G	A/G									0	0	0	0	0	1	1	0	0
AX-183589134	chr1	1	9296475	48		T/T	T/T	T/T	T/T	T/T	T/T	T/T	---	T/T									0	0	0	0	0	0	0	1	0
AX-183589136	chr1	1	9301893	5418		T/C	T/T	T/T	T/T	T/T	T/T	T/T	T/T	T/T									0	0	0	0	0	0	0	0	0
AX-183888084	chr1	1	9301947	54		C/C	C/C	C/C	C/C	C/C	C/C	C/C	C/C	C/C									0	0	0	0	0	0	0	0	0
AX-183564028	chr1	1	9315618	13671		G/G	G/G	G/G	G/G	G/G	G/G	G/G	G/G	G/G									0	0	0	0	0	0	0	0	0
AX-183869212	chr1	1	9404848	89230		T/C	T/C	T/C	T/C	T/C	T/C	T/C	---	T/C									0	0	0	0	0	0	0	1	0
AX-183869282	chr1	1	9435575	30727		C/C	C/C	C/C	C/C	C/C	C/C	C/C	C/C	C/C									0	0	0	0	0	0	0	0	0
AX-183589127	chr1	1	9483636	48061		A/A	A/A	A/A	A/A	A/A	A/A	A/A	A/A	A/A									0	0	0	0	0	0	0	0	0
AX-183589129	chr1	1	9489050	5414		G/G	G/G	G/G	G/G	G/G	G/G	G/G	G/G	G/G									0	0	0	0	0	0	0	0	0
AX-183884961	chr1	1	9541646	52596		G/G	G/G	G/G	G/G	G/G	G/G	G/G	G/G	G/G									0	0	0	0	0	0	0	0	0
AX-183874297	chr1	1	9544054	2408		T/T	T/T	T/T	T/T	T/T	T/T	T/T	T/T	T/T									0	0	0	0	0	0	0	0	0
AX-183870517	chr1	1	9544292	238		G/G	---	G/G	G/G	G/G	G/G	G/G	G/G	G/G									0	1	0	0	0	0	0	0	0
AX-183589147	chr1	1	9544621	329		A/A	A/A	A/A	A/A	A/A	A/A	A/A	A/A	A/A									0	0	0	0	0	0	0	0	0
AX-183589146	chr1	1	9545752	1131		G/G	G/G	G/G	G/G	G/G	G/G	G/G	G/G	G/G									0	0	0	0	0	0	0	0	0
AX-183891229	chr1	1	9545873	121		G/G	G/G	G/G	G/G	G/G	G/G	G/G	G/G	G/G									0	0	0	0	0	0	0	0	0
AX-183575814	chr1	1	9546930	1057		T/T	T/T	T/T	T/T	T/T	T/T	T/T	T/T	T/T									0	0	0	0	0	0	0	0	0
AX-183563095	chr1	1	9547035	105		C/C	C/C	C/C	C/C	C/C	C/C	C/C	C/C	C/C									0	0	0	0	0	0	0	0	0
AX-183573109	chr1	1	9547195	160		T/T	T/T	T/T	T/T	T/T	T/T	T/T	T/T	T/T									0	0	0	0	0	0	0	0	0
AX-183879525	chr1	1	9548243	1048		A/A	A/A	A/A	A/A	A/A	A/A	A/A	A/A	A/A									0	0	0	0	0	0	0	0	0
AX-183589145	chr1	1	9564251	16008		A/G	A/G	A/G	A/G	A/G	A/G	A/G	A/G	A/G									0	0	0	0	0	0	0	0	0
AX-183889890	chr1	1	9592987	28736		A/A	A/A	A/A	A/A	A/A	A/A	A/A	A/A	A/A									0	0	0	0	0	0	0	0	0
AX-183589144	chr1	1	9596798	3811		C/C	C/C	C/C	C/C	C/C	C/C	C/C	C/C	C/C									0	0	0	0	0	0	0	0	0
AX-183866912	chr1	1	9597411	613		C/C	C/C	C/C	C/C	C/C	C/C	C/C	C/C	C/C									0	0	0	0	0	0	0	0	0
AX-183638231	chr1	1	9601621	4210		A/C	A/A	A/A	A/A	A/A	A/A	---	A/A	A/A									0	0	0	0	0	0	1	0	0
AX-183638229	chr1	1	9619165	17544		T/T	T/T	T/T	T/T	T/T	T/T	T/T	T/T	T/T									0	0	0	0	0	0	0	0	0
AX-183575813	chr1	1	9620686	1521		C/C	C/C	C/C	C/C	C/C	C/C	C/C	C/C	C/C									0	0	0	0	0	0	0	0	0
AX-183564032	chr1	1	9621753	1067		T/T	T/T	T/T	T/T	T/T	T/T	T/T	T/T	T/T									0	0	0	0	0	0	0	0	0
AX-183575811	chr1	1	9636789	15036		C/C	C/C	C/C	C/C	C/C	C/C	C/C	C/C	C/C									0	0	0	0	0	0	0	0	0
AX-183589139	chr1	1	9646336	9547		G/G	T/G	G/G	G/G	G/G	G/G	G/G	G/G	G/G									0	0	0	0	0	0	0	0	0
AX-183564031	chr1	1	9647217	881		A/A	A/A	A/A	A/A	A/A	A/A	A/A	A/A	A/A									0	0	0	0	0	0	0	0	0
AX-183575810	chr1	1	9648046	829		G/G	G/G	G/G	G/G	G/G	G/G	G/G	G/G	G/G									0	0	0	0	0	0	0	0	0
AX-183564030	chr1	1	9651489	3443		G/G	G/G	G/G	G/G	G/G	G/G	G/G	G/G	G/G									0	0	0	0	0	0	0	0	0
AX-183589138	chr1	1	9667094	15605		A/A	A/A	A/A	A/A	A/A	A/A	A/A	A/A	A/A									0	0	0	0	0	0	0	0	0
AX-183893917	chr1	1	9672912	5818		C/C	C/C	C/C	C/C	C/C	C/C	C/C	C/C	C/C									0	0	0	0	0	0	0	0	0
AX-183877963	chr1	1	9674350	1438		T/T	T/T	T/T	T/T	T/T	T/T	T/T	T/T	T/T									0	0	0	0	0	0	0	0	0
AX-183875140	chr1	1	9675808	1458		C/C	C/C	C/C	C/C	C/C	C/C	C/C	C/C	C/C									0	0	0	0	0	0	0	0	0
AX-183886529	chr1	1	9676673	865		T/T	T/T	T/T	T/T	T/T	T/T	T/T	T/T	T/T									0	0	0	0	0	0	0	0	0
AX-183863668	chr1	1	9676906	233		T/T	T/T	T/T	T/T	T/T	T/T	T/T	T/T	T/T									0	0	0	0	0	0	0	0	0
AX-183860732	chr1	1	9773236	96330		C/C	C/C	C/C	C/C	C/C	C/C	C/C	C/C	C/C									0	0	0	0	0	0	0	0	0
AX-183562849	chr1	1	9774334	1098		C/C	C/C	C/C	C/C	C/C	C/C	C/C	C/C	C/C									0	0	0	0	0	0	0	0	0
AX-183589152	chr1	1	9967588	193254		T/T	T/T	T/T	T/T	T/T	T/T	T/T	T/T	T/T									0	0	0	0	0	0	0	0	0
AX-183589151	chr1	1	9970339	2751		C/C	C/C	C/C	C/C	C/C	C/C	C/C	C/C	C/C									0	0	0	0	0	0	0	0	0
AX-183589150	chr1	1	9972241	1902		C/C	C/C	C/C	C/C	C/C	C/C	C/C	C/C	C/C									0	0	0	0	0	0	0	0	0
AX-183564033	chr1	1	9980290	8049		G/G	G/G	G/G	G/G	G/G	G/G	G/G	G/G	G/G									0	0	0	0	0	0	0	0	0
AX-183563096	chr1	1	9981839	1549		A/A	A/A	A/A	A/A	A/A	A/A	A/A	A/A	A/A									0	0	0	0	0	0	0	0	0
AX-183863828	chr1	1	9985836	3997		C/C	C/C	C/C	C/C	C/C	C/C	C/C	C/C	C/C									0	0	0	0	0	0	0	0	0
AX-183608464	chr1	1	9991082	5246		G/G	G/G	G/G	G/G	G/G	G/G	G/G	G/G	G/G									0	0	0	0	0	0	0	0	0
AX-183564034	chr1	1	9994454	3372		G/G	G/G	G/G	G/G	G/G	G/G	G/G	G/G	G/G									0	0	0	0	0	0	0	0	0
AX-183564035	chr1	1	9999916	5462		A/A	A/A	A/A	A/A	A/A	A/A	A/A	A/A	A/A									0	0	0	0	0	0	0	0	0
AX-183589157	chr1	1	10000186	270		A/G	A/G	A/G	A/G	A/G	A/G	A/G	A/G	A/G									0	0	0	0	0	0	0	0	0
AX-183887055	chr1	1	10105431	105245		T/T	T/T	T/T	T/T	T/T	---	T/T	---	T/C									0	0	0	0	0	1	0	1	0
AX-183890351	chr1	1	10145622	40191		C/C	C/C	C/C	C/C	C/C	C/C	C/C	C/C	C/C									0	0	0	0	0	0	0	0	0
AX-183883376	chr1	1	10145787	165		C/C	---	T/C	T/C	T/C	T/C	T/C	T/C	T/C									0	1	0	0	0	0	0	0	0
AX-183613304	chr1	1	10158081	12294		C/C	C/C	C/C	C/C	C/C	C/C	C/C	C/C	C/C									0	0	0	0	0	0	0	0	0
AX-183883375	chr1	1	10176861	18780		C/C	C/C	C/C	C/C	C/C	C/C	C/C	C/C	C/C									0	0	0	0	0	0	0	0	0
AX-183589104	chr1	1	10178396	1535		G/G	---	G/G	G/G	G/G	G/G	G/G	A/G	G/G									0	1	0	0	0	0	0	0	0
AX-183884960	chr1	1	10199987	21591		T/C	T/C	T/C	T/C	T/C	T/C	T/C	T/C	T/C									0	0	0	0	0	0	0	0	0
AX-183564026	chr1	1	10201203	1216		G/G	G/G	G/G	G/G	G/G	G/G	G/G	G/G	G/G									0	0	0	0	0	0	0	0	0
AX-183879004	chr1	1	10230687	29484		C/C	C/C	C/C	C/C	C/C	C/C	C/C	C/C	C/C									0	0	0	0	0	0	0	0	0
AX-183574907	chr1	1	10328528	97841		T/T	T/T	T/T	T/T	T/T	T/T	T/T	T/T	T/T									0	0	0	0	0	0	0	0	0
AX-183894241	chr1	1	10337323	8795		T/T	---	T/T	T/T	T/T	T/T	T/T	T/T	T/T									0	1	0	0	0	0	0	0	0
AX-183589100	chr1	1	10337425	102		C/C	C/C	C/C	C/C	C/C	C/C	C/C	C/C	C/C									0	0	0	0	0	0	0	0	0
AX-183869447	chr1	1	10337533	108		T/T	T/T	T/T	T/T	T/T	T/T	T/T	T/T	T/T									0	0	0	0	0	0	0	0	0
AX-183575809	chr1	1	10337749	216		---	C/C	C/C	C/C	C/C	C/C	C/C	C/C	C/C									1	0	0	0	0	0	0	0	0
AX-183886014	chr1	1	10339870	2121		A/A	A/A	A/A	A/A	A/A	A/A	A/A	A/A	A/A									0	0	0	0	0	0	0	0	0
AX-183589099	chr1	1	10374781	34911		C/C	C/C	C/C	C/C	C/C	C/C	C/C	C/C	C/C									0	0	0	0	0	0	0	0	0
AX-183589098	chr1	1	10374929	148		C/C	C/C	C/C	C/C	C/C	C/C	C/C	C/C	C/C									0	0	0	0	0	0	0	0	0
AX-183589097	chr1	1	10375229	300		C/C	C/C	C/C	C/C	C/C	C/C	C/C	C/C	C/C									0	0	0	0	0	0	0	0	0
AX-183564024	chr1	1	10383357	8128		G/G	G/G	G/G	G/G	G/G	G/G	G/G	G/G	G/G									0	0	0	0	0	0	0	0	0
AX-183589095	chr1	1	10383604	247		A/A	A/A	A/A	A/A	A/A	A/A	A/A	A/A	A/A									0	0	0	0	0	0	0	0	0
AX-183589092	chr1	1	10402739	19135		T/C	T/C	T/C	T/C	T/C	T/C	T/C	T/C	T/C									0	0	0	0	0	0	0	0	0
AX-183871944	chr1	1	10437345	34606		T/T	T/T	T/T	T/T	T/T	T/T	T/T	T/T	T/T									0	0	0	0	0	0	0	0	0
AX-183589091	chr1	1	10441479	4134		C/C	C/C	---	C/C	C/C	C/C	C/C	C/C	C/C									0	0	1	0	0	0	0	0	0
AX-183589090	chr1	1	10457125	15646		A/A	A/A	A/A	A/A	A/A	A/A	A/A	A/A	A/A									0	0	0	0	0	0	0	0	0
AX-183589089	chr1	1	10457725	600		G/G	G/G	---	G/G	G/G	G/G	G/G	G/G	G/G									0	0	1	0	0	0	0	0	0
AX-183564023	chr1	1	10509256	51531		C/C	C/C	C/C	C/C	C/C	C/C	C/C	C/C	C/C									0	0	0	0	0	0	0	0	0
AX-183874295	chr1	1	10539940	30684		G/G	G/G	G/G	G/G	G/G	G/G	G/G	G/G	G/G									0	0	0	0	0	0	0	0	0
AX-183575808	chr1	1	10540374	434		A/A	A/A	A/A	A/A	A/A	A/A	A/A	A/A	A/A									0	0	0	0	0	0	0	0	0
AX-183879003	chr1	1	10540944	570		G/G	G/G	G/G	G/G	G/G	G/G	G/G	G/G	G/G									0	0	0	0	0	0	0	0	0
AX-183883886	chr1	1	10549551	8607		A/A	A/A	A/A	A/A	A/A	A/A	A/A	A/A	A/A									0	0	0	0	0	0	0	0	0
AX-183589086	chr1	1	10550387	836		C/C	C/C	C/C	C/C	C/C	C/C	C/C	C/C	C/C									0	0	0	0	0	0	0	0	0
AX-183575806	chr1	1	10570394	20007		C/C	C/C	C/C	C/C	C/C	C/C	C/C	C/C	C/C									0	0	0	0	0	0	0	0	0
AX-183589084	chr1	1	10572335	1941		G/G	G/G	G/G	G/G	G/G	G/G	G/G	G/G	G/G									0	0	0	0	0	0	0	0	0
AX-183638226	chr1	1	10574898	2563		C/C	C/C	C/C	C/C	C/C	C/C	C/C	---	C/C									0	0	0	0	0	0	0	1	0
AX-183575805	chr1	1	10596575	21677		T/T	T/T	T/T	T/T	T/T	T/T	T/T	T/T	T/T									0	0	0	0	0	0	0	0	0
AX-183885521	chr1	1	10679798	83223		T/T	T/T	T/T	T/T	T/T	T/T	T/T	T/T	T/T									0	0	0	0	0	0	0	0	0
AX-183885520	chr1	1	10681026	1228		G/G	G/G	G/G	G/G	G/G	G/G	G/G	G/G	G/G									0	0	0	0	0	0	0	0	0
AX-183589077	chr1	1	10699117	18091		A/A	A/A	A/A	A/A	A/A	A/A	A/A	A/A	A/A									0	0	0	0	0	0	0	0	0
AX-183589076	chr1	1	10717119	18002		T/T	T/T	T/T	T/T	T/T	T/T	T/T	T/T	T/T									0	0	0	0	0	0	0	0	0
AX-183575804	chr1	1	10717720	601		T/T	T/T	T/T	T/T	T/T	T/T	T/T	T/T	T/T									0	0	0	0	0	0	0	0	0
AX-183589075	chr1	1	10718544	824		T/T	T/T	T/T	T/T	T/T	T/T	---	---	T/T									0	0	0	0	0	0	1	1	0
AX-183877473	chr1	1	10720388	1844		G/G	G/G	G/G	G/G	G/G	G/G	G/G	G/G	G/G									0	0	0	0	0	0	0	0	0
AX-183880045	chr1	1	10720499	111		T/T	T/T	T/T	T/T	T/T	T/T	T/T	T/T	T/T									0	0	0	0	0	0	0	0	0
AX-183868520	chr1	1	10767912	47413		G/G	G/G	G/G	G/G	G/G	G/G	G/G	G/G	G/G									0	0	0	0	0	0	0	0	0
AX-183589074	chr1	1	10772834	4922		G/G	G/G	G/G	G/G	G/G	G/G	G/G	G/G	G/G									0	0	0	0	0	0	0	0	0
AX-183890799	chr1	1	10774749	1915		A/A	A/A	---	A/A	A/A	A/A	A/A	A/A	A/A									0	0	1	0	0	0	0	0	0
AX-183575803	chr1	1	10774907	158		G/G	G/G	G/G	G/G	G/G	G/G	G/G	G/G	G/G									0	0	0	0	0	0	0	0	0
AX-183979560	chr1	1	10915747	140840		G/G	G/G	G/G	G/G	G/G	G/G	G/G	G/G	G/G									0	0	0	0	0	0	0	0	0
AX-183589071	chr1	1	10916985	1238		T/T	T/T	T/T	T/T	T/T	T/T	T/T	T/T	T/T									0	0	0	0	0	0	0	0	0
AX-183638221	chr1	1	10917036	51		A/A	A/A	A/A	A/A	A/A	A/A	A/A	A/A	A/A									0	0	0	0	0	0	0	0	0
AX-183638220	chr1	1	10917262	226		C/C	C/C	C/C	C/C	C/C	C/C	C/C	C/C	C/C									0	0	0	0	0	0	0	0	0
AX-183873549	chr1	1	10917592	330		A/G	A/G	A/G	A/G	A/G	A/G	A/G	A/G	A/G									0	0	0	0	0	0	0	0	0
AX-183589068	chr1	1	10919560	1968		A/A	A/A	A/A	A/A	A/A	A/A	A/A	A/A	A/A									0	0	0	0	0	0	0	0	0
AX-183893916	chr1	1	10945965	26405		A/A	A/A	A/A	A/A	A/A	A/A	A/A	A/A	A/A									0	0	0	0	0	0	0	0	0
AX-183575801	chr1	1	10948450	2485		A/A	A/A	A/A	A/A	A/A	A/A	A/A	A/A	A/A									0	0	0	0	0	0	0	0	0
AX-183589066	chr1	1	10950101	1651		T/T	T/T	T/T	T/T	T/T	T/T	T/T	T/T	T/T									0	0	0	0	0	0	0	0	0
AX-183893535	chr1	1	10950894	793		T/T	T/T	T/T	T/T	T/T	T/T	T/T	T/T	T/T									0	0	0	0	0	0	0	0	0
AX-183878475	chr1	1	10951994	1100		T/T	T/T	T/T	T/T	T/T	T/T	T/T	T/T	T/T									0	0	0	0	0	0	0	0	0
AX-183589065	chr1	1	10952144	150		G/G	G/G	G/G	G/G	G/G	G/G	G/G	G/G	G/G									0	0	0	0	0	0	0	0	0
AX-183575800	chr1	1	10952180	36		A/A	A/A	A/G	A/A	A/G	---	A/A	A/A	A/A									0	0	0	0	0	1	0	0	0
AX-183589063	chr1	1	10952544	364		T/T	T/T	T/T	T/T	T/T	T/T	T/T	T/T	T/T									0	0	0	0	0	0	0	0	0
AX-183884959	chr1	1	10952807	263		C/C	C/C	C/C	C/C	C/C	C/C	C/C	C/C	C/C									0	0	0	0	0	0	0	0	0
AX-183877017	chr1	1	10957219	4412		T/T	T/T	T/T	T/T	T/T	T/T	T/T	T/T	T/T									0	0	0	0	0	0	0	0	0
AX-183589062	chr1	1	10961414	4195		A/A	A/A	A/A	A/A	A/A	A/A	A/A	A/A	A/A									0	0	0	0	0	0	0	0	0
AX-183564021	chr1	1	10961775	361		C/C	C/C	C/C	C/C	C/C	C/C	C/C	C/C	C/C									0	0	0	0	0	0	0	0	0
AX-183870135	chr1	1	10962328	553		C/C	C/C	C/C	C/C	C/C	C/C	C/C	C/C	C/C									0	0	0	0	0	0	0	0	0
AX-183589059	chr1	1	10970172	7844		G/G	G/G	G/G	G/G	G/G	G/G	G/G	G/G	G/G									0	0	0	0	0	0	0	0	0
AX-183575799	chr1	1	10971816	1644		G/G	G/G	G/G	G/G	G/G	G/G	G/G	G/G	G/G									0	0	0	0	0	0	0	0	0
AX-183563094	chr1	1	10972008	192		A/A	A/A	A/A	A/A	A/A	A/A	A/A	A/A	A/A									0	0	0	0	0	0	0	0	0
AX-183589054	chr1	1	11010975	38967		C/C	C/C	C/C	C/C	C/C	C/C	C/C	C/C	C/C									0	0	0	0	0	0	0	0	0
AX-183589055	chr1	1	11011821	846		A/A	A/A	A/A	A/A	A/A	A/C	A/A	---	A/C									0	0	0	0	0	0	0	1	0
AX-183564019	chr1	1	11030091	18270		G/G	G/G	G/G	G/G	G/G	G/G	G/G	G/G	G/G									0	0	0	0	0	0	0	0	0
AX-183589058	chr1	1	11032108	2017		C/C	C/C	C/C	C/C	C/C	C/C	C/C	C/C	C/C									0	0	0	0	0	0	0	0	0
AX-183575798	chr1	1	11239215	207107		C/C	C/C	C/C	C/C	C/C	C/C	C/C	C/C	C/C									0	0	0	0	0	0	0	0	0
AX-183564027	chr1	1	12354967	1115752		C/C	C/C	C/C	C/C	C/C	C/C	C/C	C/C	C/C									0	0	0	0	0	0	0	0	0
AX-183589115	chr1	1	12355094	127		A/A	A/A	A/A	A/A	A/A	A/A	A/A	A/A	A/A									0	0	0	0	0	0	0	0	0
AX-183880046	chr1	1	12434230	79136		C/C	C/C	C/C	C/C	C/C	---	C/C	C/C	C/C									0	0	0	0	0	1	0	0	0
AX-183879524	chr1	1	12435357	1127		T/T	T/T	T/T	T/T	T/T	T/T	T/T	T/T	T/T									0	0	0	0	0	0	0	0	0
AX-183589118	chr1	1	12435550	193		G/G	G/G	G/G	G/G	G/G	G/G	G/G	G/G	G/G									0	0	0	0	0	0	0	0	0
AX-183589119	chr1	1	12437029	1479		G/G	G/G	---	G/G	G/G	G/G	G/G	G/G	G/G									0	0	1	0	0	0	0	0	0
AX-183589120	chr1	1	12437941	912		G/G	G/G	G/G	G/G	G/G	G/G	G/G	G/G	G/G									0	0	0	0	0	0	0	0	0
AX-183589122	chr1	1	12439281	1340		G/G	G/G	G/G	G/G	G/G	G/G	G/G	G/G	G/G									0	0	0	0	0	0	0	0	0
AX-183589123	chr1	1	12454758	15477		G/G	G/G	G/G	G/G	G/G	G/G	G/G	G/G	G/G									0	0	0	0	0	0	0	0	0
AX-183871382	chr1	1	12479810	25052		C/C	C/C	C/C	C/C	C/C	C/C	C/C	C/C	C/C									0	0	0	0	0	0	0	0	0
AX-183872218	chr1	1	12479990	180		A/A	A/A	A/A	A/A	A/A	A/A	A/A	A/A	A/A									0	0	0	0	0	0	0	0	0
AX-183589125	chr1	1	12480758	768		A/A	A/A	A/A	A/A	A/A	A/A	A/A	A/A	A/A									0	0	0	0	0	0	0	0	0
AX-183589126	chr1	1	12501191	20433		A/A	A/A	A/A	A/A	A/A	A/A	A/A	A/A	A/A									0	0	0	0	0	0	0	0	0
AX-183589045	chr1	1	12541997	40806		G/G	G/G	G/G	G/G	G/G	G/G	G/G	G/G	G/G									0	0	0	0	0	0	0	0	0
AX-183589044	chr1	1	12543910	1913		A/A	A/A	A/A	A/A	A/A	A/A	A/A	A/A	A/A									0	0	0	0	0	0	0	0	0
AX-183589042	chr1	1	12586206	42296		A/A	A/A	A/A	A/A	A/A	A/A	A/A	A/A	A/A									0	0	0	0	0	0	0	0	0
AX-183564018	chr1	1	12591273	5067		G/G	G/G	G/G	G/G	G/G	G/G	G/G	G/G	G/G									0	0	0	0	0	0	0	0	0
AX-183589041	chr1	1	12592795	1522		T/T	T/T	T/T	T/T	T/T	T/T	T/T	T/T	T/T									0	0	0	0	0	0	0	0	0
AX-183589040	chr1	1	12592831	36		G/G	G/G	G/G	G/G	---	G/G	G/G	G/G	G/G									0	0	0	0	1	0	0	0	0
AX-183877472	chr1	1	12597696	4865		T/T	T/T	T/T	T/T	T/T	T/T	T/T	---	T/T									0	0	0	0	0	0	0	1	0
AX-183564017	chr1	1	12598927	1231		---	T/T	T/T	T/T	T/T	T/T	T/T	T/T	T/T									1	0	0	0	0	0	0	0	0
AX-183589038	chr1	1	12670601	71674		A/A	A/A	A/A	A/A	A/A	A/A	A/A	A/A	A/A									0	0	0	0	0	0	0	0	0
AX-183589037	chr1	1	12670638	37		T/T	T/T	T/T	T/T	T/T	T/T	T/T	T/T	T/T									0	0	0	0	0	0	0	0	0
AX-183589036	chr1	1	12670860	222		T/T	T/T	T/T	T/T	T/T	T/T	T/T	T/T	T/T									0	0	0	0	0	0	0	0	0
AX-183892810	chr1	1	12671104	244		C/C	C/C	C/C	C/C	C/C	C/C	C/C	C/C	C/C									0	0	0	0	0	0	0	0	0
AX-183589034	chr1	1	12671172	68		A/A	A/A	A/A	A/A	A/A	A/A	A/A	A/A	A/A									0	0	0	0	0	0	0	0	0
AX-183575797	chr1	1	12675630	4458		G/G	G/G	G/G	G/G	G/G	G/G	G/G	G/G	G/G									0	0	0	0	0	0	0	0	0
AX-183589033	chr1	1	12675748	118		C/C	C/C	C/C	C/C	C/C	C/C	C/C	C/C	C/C									0	0	0	0	0	0	0	0	0
AX-183878474	chr1	1	12680544	4796		A/A	A/A	A/A	A/A	A/A	A/A	A/A	A/A	A/A									0	0	0	0	0	0	0	0	0
AX-183573108	chr1	1	12791149	110605		T/T	T/T	T/T	T/T	T/T	T/T	T/T	T/T	T/T									0	0	0	0	0	0	0	0	0
AX-183868585	chr1	1	12791535	386		A/A	A/A	A/A	A/A	A/A	A/A	A/A	---	A/G									0	0	0	0	0	0	0	1	0
AX-183887054	chr1	1	12792120	585		G/G	G/G	G/G	G/G	G/G	G/G	G/G	G/G	G/G									0	0	0	0	0	0	0	0	0
AX-183878473	chr1	1	12792254	134		G/G	G/G	G/G	G/G	G/G	G/G	G/G	G/G	G/G									0	0	0	0	0	0	0	0	0
AX-183589026	chr1	1	12792409	155		T/T	T/C	T/T	T/C	T/T	---	---	---	T/T									0	0	0	0	0	1	1	1	0
AX-183564016	chr1	1	12793788	1379		A/A	A/A	A/A	A/A	A/A	A/A	A/A	A/A	A/A									0	0	0	0	0	0	0	0	0
AX-183886013	chr1	1	12799415	5627		T/T	T/T	T/T	T/T	T/T	T/T	T/T	T/T	T/T									0	0	0	0	0	0	0	0	0
AX-183589029	chr1	1	12813714	14299		T/T	T/T	T/T	T/T	T/T	T/T	T/T	T/T	T/T									0	0	0	0	0	0	0	0	0
AX-183893534	chr1	1	12815687	1973		G/G	G/G	G/G	G/G	G/G	G/G	G/G	G/G	G/G									0	0	0	0	0	0	0	0	0
AX-183886526	chr1	1	12895812	80125		T/T	T/T	T/T	T/T	T/T	T/T	T/T	T/T	T/T									0	0	0	0	0	0	0	0	0
AX-183564014	chr1	1	12994370	98558		A/G	A/G	A/G	A/G	A/G	A/G	A/G	A/G	A/G									0	0	0	0	0	0	0	0	0
AX-183887609	chr1	1	12996524	2154		G/G	G/G	G/G	G/G	G/G	G/G	G/G	G/G	G/G									0	0	0	0	0	0	0	0	0
AX-183883374	chr1	1	13076566	80042		A/G	A/G	A/G	---	A/G	A/G	A/G	A/G	A/G									0	0	0	1	0	0	0	0	0
AX-183589022	chr1	1	13082896	6330		T/T	T/C	T/C	T/C	T/C	T/C	T/C	T/C	---									0	0	0	0	0	0	0	0	1
AX-183884958	chr1	1	13084004	1108		T/T	T/T	T/T	T/T	T/T	T/T	T/T	T/T	T/T									0	0	0	0	0	0	0	0	0
AX-183589021	chr1	1	13086445	2441		C/C	C/C	C/C	C/C	C/C	C/C	C/C	C/C	C/C									0	0	0	0	0	0	0	0	0
AX-183891228	chr1	1	13105257	18812		T/T	T/T	T/T	T/T	T/T	T/T	T/T	T/T	T/T									0	0	0	0	0	0	0	0	0
AX-183880044	chr1	1	13118989	13732		C/C	C/C	C/C	C/C	C/C	C/C	C/C	C/C	C/C									0	0	0	0	0	0	0	0	0
AX-183589018	chr1	1	13121591	2602		G/G	G/G	G/G	G/G	G/G	G/G	G/G	---	G/G									0	0	0	0	0	0	0	1	0
AX-183564013	chr1	1	13135568	13977		A/G	A/G	A/G	A/G	A/G	A/G	A/G	A/G	A/G									0	0	0	0	0	0	0	0	0
AX-183564012	chr1	1	13138106	2538		C/C	C/C	C/C	C/C	C/C	C/C	C/C	C/C	C/C									0	0	0	0	0	0	0	0	0
AX-183573107	chr1	1	13138518	412		A/C	C/C	C/C	C/C	C/C	C/C	A/C	C/C	---									0	0	0	0	0	0	0	0	1
AX-183890350	chr1	1	13222012	83494		A/A	A/A	A/A	A/A	A/A	A/A	A/A	A/A	A/A									0	0	0	0	0	0	0	0	0
AX-183876513	chr1	1	13224054	2042		C/C	C/C	C/C	C/C	C/C	C/C	C/C	C/C	C/C									0	0	0	0	0	0	0	0	0
AX-183564011	chr1	1	13226720	2666		G/G	G/G	G/G	G/G	G/G	G/G	G/G	G/G	G/G									0	0	0	0	0	0	0	0	0
AX-183589013	chr1	1	13227078	358		T/T	T/T	T/T	T/T	T/T	T/T	T/T	T/T	T/T									0	0	0	0	0	0	0	0	0
AX-183589012	chr1	1	13227348	270		C/C	C/C	C/C	C/C	C/C	C/C	C/C	C/C	C/C									0	0	0	0	0	0	0	0	0
AX-183869573	chr1	1	13227423	75		---	T/T	T/T	T/T	T/T	T/T	T/T	T/T	T/T									1	0	0	0	0	0	0	0	0
AX-183589011	chr1	1	13229873	2450		C/C	C/C	C/C	C/C	C/C	C/C	C/C	C/C	C/C									0	0	0	0	0	0	0	0	0
AX-183575795	chr1	1	13248727	18854		T/T	T/T	T/T	T/T	T/T	T/T	T/T	---	T/T									0	0	0	0	0	0	0	1	0
AX-183589008	chr1	1	13326296	77569		A/A	A/C	A/C	A/A	A/A	---	---	C/C	C/C									0	0	0	0	0	1	1	0	0
AX-183589007	chr1	1	13392135	65839		G/G	G/G	G/G	G/G	G/G	G/G	G/G	G/G	G/G									0	0	0	0	0	0	0	0	0
AX-183589006	chr1	1	13397134	4999		T/T	---	T/T	T/T	T/C	T/T	T/T	T/T	T/T									0	1	0	0	0	0	0	0	0
AX-183564010	chr1	1	13429523	32389		C/C	C/C	C/C	C/C	C/C	C/C	C/C	C/C	C/C									0	0	0	0	0	0	0	0	0
AX-183875139	chr1	1	13437604	8081		T/T	T/T	T/T	T/T	T/T	T/T	T/T	---	T/C									0	0	0	0	0	0	0	1	0
AX-183589003	chr1	1	13538779	101175		G/G	G/G	G/G	G/G	G/G	G/G	G/G	G/G	G/G									0	0	0	0	0	0	0	0	0
AX-183589002	chr1	1	13540210	1431		T/T	T/T	T/T	T/T	T/T	T/T	T/T	T/T	T/T									0	0	0	0	0	0	0	0	0
AX-183589001	chr1	1	13540380	170		C/C	C/C	C/C	C/C	C/C	C/C	C/C	C/C	C/C									0	0	0	0	0	0	0	0	0
AX-183563093	chr1	1	13540701	321		A/A	A/A	A/A	A/A	A/A	A/A	A/A	A/A	A/A									0	0	0	0	0	0	0	0	0
AX-183575794	chr1	1	13540770	69		A/G	A/G	A/G	A/G	A/G	A/G	A/G	A/G	A/G									0	0	0	0	0	0	0	0	0
AX-183888083	chr1	1	13546047	5277		T/C	---	C/C	T/C	T/C	T/C	T/C	C/C	C/C									0	1	0	0	0	0	0	0	0
AX-183588997	chr1	1	13547674	1627		G/G	G/G	G/G	G/G	G/G	G/G	G/G	G/G	G/G									0	0	0	0	0	0	0	0	0
AX-183863717	chr1	1	13672215	124541		A/A	A/A	A/A	A/A	A/A	A/A	A/A	A/A	A/A									0	0	0	0	0	0	0	0	0
AX-183894881	chr1	1	13674244	2029		C/C	C/C	C/C	C/C	C/C	C/C	C/C	C/C	C/C									0	0	0	0	0	0	0	0	0
AX-183575793	chr1	1	13683232	8988		C/C	C/C	C/C	C/C	C/C	C/C	C/C	C/C	C/C									0	0	0	0	0	0	0	0	0
AX-183876512	chr1	1	13755629	72397		T/T	T/T	T/T	T/T	T/T	T/T	T/T	T/T	T/T									0	0	0	0	0	0	0	0	0
AX-183863940	chr1	1	13787147	31518		G/G	G/G	G/G	G/G	G/G	G/G	G/G	G/G	G/G									0	0	0	0	0	0	0	0	0
AX-183564007	chr1	1	13789029	1882		G/G	G/G	G/G	G/G	G/G	G/G	G/G	G/G	G/G									0	0	0	0	0	0	0	0	0
AX-183588989	chr1	1	13789546	517		A/A	A/A	A/A	A/A	A/A	A/A	A/A	A/A	A/A									0	0	0	0	0	0	0	0	0
AX-183575792	chr1	1	13791353	1807		C/C	C/C	C/C	C/C	C/C	C/C	C/C	C/C	C/C									0	0	0	0	0	0	0	0	0
AX-183588985	chr1	1	13813485	22132		G/G	G/G	G/G	G/G	G/G	---	G/G	G/G	G/G									0	0	0	0	0	1	0	0	0
AX-183888559	chr1	1	13853075	39590		C/C	C/C	C/C	C/C	C/C	C/C	C/C	C/C	C/C									0	0	0	0	0	0	0	0	0
AX-183588982	chr1	1	13853414	339		C/C	C/C	C/C	C/C	C/C	C/C	C/C	C/C	C/C									0	0	0	0	0	0	0	0	0
AX-183893179	chr1	1	13856151	2737		A/G	G/G	G/G	G/G	G/G	G/G	G/G	G/G	G/G									0	0	0	0	0	0	0	0	0
AX-183588981	chr1	1	13857045	894		T/T	T/T	T/T	---	T/T	T/T	T/T	T/T	T/T									0	0	0	1	0	0	0	0	0
AX-183881110	chr1	1	13857212	167		C/C	C/C	C/C	C/C	C/C	C/C	C/C	C/C	C/C									0	0	0	0	0	0	0	0	0
AX-183871943	chr1	1	13859018	1806		T/T	T/T	T/T	T/T	T/T	T/T	T/T	T/T	T/T									0	0	0	0	0	0	0	0	0
AX-183575791	chr1	1	13869040	10022		T/T	T/T	T/T	T/T	T/T	T/T	T/T	T/T	T/T									0	0	0	0	0	0	0	0	0
AX-183575790	chr1	1	13870339	1299		C/C	C/C	C/C	C/C	C/C	C/C	C/C	C/C	C/C									0	0	0	0	0	0	0	0	0
AX-183866042	chr1	1	13877168	6829		A/G	A/G	A/G	A/G	A/G	A/G	A/G	A/G	A/G									0	0	0	0	0	0	0	0	0
AX-183575789	chr1	1	13889795	12627		T/T	T/T	T/T	T/T	T/T	T/T	T/T	T/T	T/T									0	0	0	0	0	0	0	0	0
AX-183883373	chr1	1	13890319	524		A/A	A/A	A/A	A/A	A/A	---	A/A	A/A	A/A									0	0	0	0	0	1	0	0	0
AX-183870318	chr1	1	13900829	10510		G/G	G/G	G/G	G/G	G/G	G/G	G/G	G/G	G/G									0	0	0	0	0	0	0	0	0
AX-183588977	chr1	1	13900851	22		T/T	T/T	T/T	T/T	T/T	T/T	T/T	T/T	T/T									0	0	0	0	0	0	0	0	0
AX-183890349	chr1	1	13902113	1262		C/C	C/C	C/C	C/C	C/C	C/C	C/C	C/C	C/C									0	0	0	0	0	0	0	0	0
AX-183638217	chr1	1	13943026	40913		A/A	A/A	A/A	A/A	A/A	A/A	A/A	---	A/A									0	0	0	0	0	0	0	1	0
AX-183563092	chr1	1	14069759	126733		G/G	A/G	G/G	G/G	G/G	G/G	G/G	G/G	G/G									0	0	0	0	0	0	0	0	0
AX-183564009	chr1	1	14069875	116		G/G	G/G	G/G	G/G	G/G	G/G	G/G	G/G	G/G									0	0	0	0	0	0	0	0	0
AX-183588994	chr1	1	14070391	516		A/A	A/A	A/A	A/A	A/A	A/A	A/A	A/A	A/A									0	0	0	0	0	0	0	0	0
AX-183879002	chr1	1	14072156	1765		A/A	A/A	A/A	A/A	A/A	A/A	A/A	A/A	A/A									0	0	0	0	0	0	0	0	0
AX-183868261	chr1	1	14072484	328		C/C	C/C	C/C	C/C	C/C	C/C	C/C	C/C	C/C									0	0	0	0	0	0	0	0	0
AX-183889432	chr1	1	14072627	143		G/G	G/G	G/G	G/G	G/G	G/G	G/G	G/G	G/G									0	0	0	0	0	0	0	0	0
AX-183875571	chr1	1	14075034	2407		G/G	G/G	---	G/G	G/G	G/G	G/G	G/G	G/G									0	0	1	0	0	0	0	0	0
AX-183564008	chr1	1	14075495	461		T/T	T/T	T/T	T/T	T/T	T/T	T/T	T/T	T/T									0	0	0	0	0	0	0	0	0
AX-183575788	chr1	1	14158889	83394		A/A	A/G	A/A	A/A	A/A	A/A	A/A	A/A	A/G									0	0	0	0	0	0	0	0	0
AX-183877016	chr1	1	14161904	3015		C/C	C/C	C/C	C/C	C/C	C/C	C/C	C/C	C/C									0	0	0	0	0	0	0	0	0
AX-183588974	chr1	1	14162129	225		T/T	T/T	T/T	T/T	T/T	T/T	T/T	T/T	T/T									0	0	0	0	0	0	0	0	0
AX-183588973	chr1	1	14163407	1278		T/T	T/T	T/T	T/T	T/T	T/T	T/T	T/T	T/T									0	0	0	0	0	0	0	0	0
AX-183588972	chr1	1	14240823	77416		G/G	G/G	G/G	G/G	G/G	G/G	G/G	G/G	G/G									0	0	0	0	0	0	0	0	0
AX-183887608	chr1	1	14242935	2112		C/C	C/C	C/C	C/C	C/C	C/C	C/C	C/C	C/C									0	0	0	0	0	0	0	0	0
AX-183588969	chr1	1	14244519	1584		A/A	A/A	A/A	A/A	A/A	A/A	A/A	A/A	A/A									0	0	0	0	0	0	0	0	0
AX-183868429	chr1	1	14255398	10879		T/T	T/T	T/T	T/T	T/T	T/T	T/T	T/T	T/T									0	0	0	0	0	0	0	0	0
AX-183588967	chr1	1	14336439	81041		T/T	T/T	T/T	T/T	T/T	T/T	T/T	T/T	T/T									0	0	0	0	0	0	0	0	0
AX-183877471	chr1	1	14336474	35		G/G	G/G	G/G	G/G	G/G	G/G	G/G	G/G	G/G									0	0	0	0	0	0	0	0	0
AX-183588966	chr1	1	14337335	861		---	G/G	G/G	G/G	G/G	G/G	G/G	G/G	G/G									1	0	0	0	0	0	0	0	0
AX-183564003	chr1	1	14338716	1381		C/C	C/C	C/C	C/C	C/C	C/C	C/C	C/C	C/C									0	0	0	0	0	0	0	0	0
AX-183564002	chr1	1	14347670	8954		T/T	T/T	T/T	T/T	T/T	T/T	T/T	T/T	T/T									0	0	0	0	0	0	0	0	0
AX-183888963	chr1	1	14349418	1748		A/C	A/C	A/C	A/C	A/C	A/C	A/C	A/C	---									0	0	0	0	0	0	0	0	1
AX-183575787	chr1	1	14545285	195867		A/A	A/A	A/A	A/A	A/A	A/A	A/A	A/A	A/A									0	0	0	0	0	0	0	0	0
AX-183880578	chr1	1	14545893	608		C/C	C/C	C/C	C/C	C/C	C/C	C/C	C/C	C/C									0	0	0	0	0	0	0	0	0
AX-183564001	chr1	1	14639869	93976		A/A	A/A	A/A	A/A	A/A	A/A	A/A	A/A	A/A									0	0	0	0	0	0	0	0	0
AX-183588962	chr1	1	14673097	33228		G/G	G/G	G/G	G/G	G/G	G/G	G/G	G/G	G/G									0	0	0	0	0	0	0	0	0
AX-183893178	chr1	1	14676284	3187		A/A	A/A	A/A	A/A	A/A	A/A	A/A	A/A	A/A									0	0	0	0	0	0	0	0	0
AX-183870722	chr1	1	14734358	58074		C/C	C/C	C/C	C/C	C/C	C/C	C/C	C/C	C/C									0	0	0	0	0	0	0	0	0
AX-183564000	chr1	1	14748686	14328		A/A	A/A	A/A	A/A	A/A	A/A	A/A	A/A	A/A									0	0	0	0	0	0	0	0	0
AX-183588961	chr1	1	14779389	30703		C/C	C/C	C/C	C/C	C/C	C/C	C/C	C/C	C/C									0	0	0	0	0	0	0	0	0
AX-183588960	chr1	1	14779508	119		C/C	C/C	C/C	C/C	C/C	C/C	C/C	C/C	C/C									0	0	0	0	0	0	0	0	0
AX-183573106	chr1	1	14786892	7384		G/G	G/G	G/G	G/G	G/G	G/G	G/G	G/G	G/G									0	0	0	0	0	0	0	0	0
AX-183588958	chr1	1	14787523	631		C/C	C/C	C/C	C/C	C/C	C/C	C/C	C/C	C/C									0	0	0	0	0	0	0	0	0
AX-183563999	chr1	1	14787607	84		T/T	T/T	T/C	T/T	T/T	T/T	---	T/T	T/T									0	0	0	0	0	0	1	0	0
AX-183563090	chr1	1	14791501	3894		T/T	T/T	T/T	T/T	T/T	T/T	T/T	T/T	T/T									0	0	0	0	0	0	0	0	0
AX-183588954	chr1	1	14808356	16855		C/C	C/C	C/C	C/C	C/C	C/C	C/C	C/C	C/C									0	0	0	0	0	0	0	0	0
AX-183575786	chr1	1	14903077	94721		C/C	C/C	C/C	C/C	C/C	C/C	C/C	C/C	C/C									0	0	0	0	0	0	0	0	0
AX-183588952	chr1	1	14904463	1386		A/A	A/A	A/A	A/A	A/A	A/A	A/A	A/A	A/A									0	0	0	0	0	0	0	0	0
AX-183588949	chr1	1	14914858	10395		T/T	T/T	T/T	T/T	T/T	T/T	T/T	T/T	T/T									0	0	0	0	0	0	0	0	0
AX-183563998	chr1	1	14941174	26316		T/T	T/T	T/T	T/T	T/T	T/T	T/T	T/T	T/T									0	0	0	0	0	0	0	0	0
AX-183880043	chr1	1	14946563	5389		G/G	G/G	G/G	G/G	G/G	G/G	G/G	G/G	G/G									0	0	0	0	0	0	0	0	0
AX-183588996	chr1	1	15013899	67336		G/G	G/G	G/G	G/G	G/G	G/G	G/G	G/G	G/G									0	0	0	0	0	0	0	0	0
AX-183588946	chr1	1	15053787	39888		C/C	C/C	C/C	C/C	C/C	C/C	C/C	C/C	C/C									0	0	0	0	0	0	0	0	0
AX-183588947	chr1	1	15056696	2909		A/A	A/A	A/A	A/A	A/A	A/A	A/A	A/A	A/A									0	0	0	0	0	0	0	0	0
AX-183563997	chr1	1	15057157	461		C/C	C/C	C/C	C/C	C/C	C/C	C/C	C/C	C/C									0	0	0	0	0	0	0	0	0
AX-183894239	chr1	1	15058188	1031		G/G	G/G	G/G	G/G	G/G	G/G	G/G	G/G	G/G									0	0	0	0	0	0	0	0	0
AX-183573640	chr1	1	15060593	2405		A/A	A/A	A/A	A/A	A/A	A/A	A/A	A/A	A/A									0	0	0	0	0	0	0	0	0
AX-183588948	chr1	1	15061952	1359		T/T	T/T	T/T	T/T	T/T	T/T	T/T	T/T	T/T									0	0	0	0	0	0	0	0	0
AX-183573105	chr1	1	15062699	747		A/A	A/A	A/A	A/A	A/A	A/A	A/A	A/A	A/A									0	0	0	0	0	0	0	0	0
AX-183883372	chr1	1	15062798	99		G/G	G/G	G/G	G/G	G/G	G/G	G/G	G/G	G/G									0	0	0	0	0	0	0	0	0
AX-183575784	chr1	1	15148592	85794		G/G	---	G/G	G/G	G/G	G/G	G/G	G/G	G/G									0	1	0	0	0	0	0	0	0
AX-183588924	chr1	1	15158782	10190		C/C	C/C	C/C	C/C	C/C	C/C	C/C	C/C	C/C									0	0	0	0	0	0	0	0	0
AX-183588923	chr1	1	15160300	1518		T/T	T/T	T/T	T/T	T/T	T/T	T/T	T/T	T/T									0	0	0	0	0	0	0	0	0
AX-183588922	chr1	1	15160660	360		C/C	C/C	C/C	C/C	C/C	C/C	C/C	C/C	C/C									0	0	0	0	0	0	0	0	0
AX-183588918	chr1	1	15192261	31601		C/C	C/C	C/C	C/C	C/C	C/C	C/C	C/C	C/C									0	0	0	0	0	0	0	0	0
AX-183871646	chr1	1	15200284	8023		G/G	G/G	G/G	G/G	G/G	G/G	G/G	G/G	G/G									0	0	0	0	0	0	0	0	0
AX-183892097	chr1	1	15203908	3624		T/T	T/T	T/T	T/T	T/T	T/T	T/T	T/T	T/T									0	0	0	0	0	0	0	0	0
AX-183575783	chr1	1	15206278	2370		C/C	C/C	C/C	C/C	C/C	C/C	C/C	C/C	C/C									0	0	0	0	0	0	0	0	0
AX-183588917	chr1	1	15213806	7528		C/C	C/C	C/C	C/C	C/C	C/C	C/C	C/C	C/C									0	0	0	0	0	0	0	0	0
AX-183563996	chr1	1	15274925	61119		G/G	G/G	G/G	G/G	G/G	G/G	G/G	G/G	G/G									0	0	0	0	0	0	0	0	0
AX-183880577	chr1	1	15297337	22412		G/G	G/G	G/G	G/G	G/G	G/G	G/G	G/G	G/G									0	0	0	0	0	0	0	0	0
AX-183588916	chr1	1	15339403	42066		T/C	T/C	T/C	T/C	T/C	T/C	T/C	T/C	T/C									0	0	0	0	0	0	0	0	0
AX-183588914	chr1	1	15356315	16912		T/T	T/T	T/T	T/T	T/T	T/T	T/T	T/T	T/T									0	0	0	0	0	0	0	0	0
AX-183588913	chr1	1	15356549	234		C/C	C/C	C/C	C/C	C/C	C/C	C/C	C/C	C/C									0	0	0	0	0	0	0	0	0
AX-183575782	chr1	1	15357056	507		C/C	C/C	C/C	C/C	C/C	C/C	C/C	C/C	C/C									0	0	0	0	0	0	0	0	0
AX-183588912	chr1	1	15357666	610		A/A	A/A	A/A	A/A	A/A	A/A	A/A	A/A	A/A									0	0	0	0	0	0	0	0	0
AX-183588910	chr1	1	15357755	89		G/G	G/G	G/G	G/G	G/G	G/G	G/G	G/G	G/G									0	0	0	0	0	0	0	0	0
AX-183865105	chr1	1	15360349	2594		T/T	T/T	T/T	T/T	T/T	T/T	T/T	T/T	T/T									0	0	0	0	0	0	0	0	0
AX-183588909	chr1	1	15360682	333		T/T	T/T	T/T	T/T	T/T	T/T	T/T	T/T	T/T									0	0	0	0	0	0	0	0	0
AX-183869063	chr1	1	15391880	31198		C/C	C/C	C/C	C/C	C/C	C/C	C/C	C/C	C/C									0	0	0	0	0	0	0	0	0
AX-183873924	chr1	1	15392866	986		T/T	T/T	T/T	T/T	T/T	T/T	T/T	T/T	T/T									0	0	0	0	0	0	0	0	0
AX-183588908	chr1	1	15393452	586		T/C	T/C	T/C	T/C	T/C	T/C	---	---	T/C									0	0	0	0	0	0	1	1	0
AX-183575781	chr1	1	15407229	13777		C/C	C/C	C/C	C/C	C/C	C/C	C/C	C/C	C/C									0	0	0	0	0	0	0	0	0
AX-183563995	chr1	1	15422066	14837		C/C	C/C	C/C	C/C	C/C	C/C	C/C	C/C	C/C									0	0	0	0	0	0	0	0	0
AX-183638214	chr1	1	15423217	1151		C/C	C/C	C/C	C/C	C/C	C/C	C/C	C/C	C/C									0	0	0	0	0	0	0	0	0
AX-183563087	chr1	1	15423538	321		A/A	A/A	A/A	A/A	A/A	A/A	A/A	A/A	A/A									0	0	0	0	0	0	0	0	0
AX-183887053	chr1	1	15430590	7052		A/A	A/A	A/A	A/A	A/A	A/A	A/A	A/A	A/A									0	0	0	0	0	0	0	0	0
AX-183575780	chr1	1	15432506	1916		T/T	T/T	T/T	T/T	T/T	T/T	T/T	T/T	T/T									0	0	0	0	0	0	0	0	0
AX-183872542	chr1	1	15472215	39709		T/T	T/T	T/T	T/T	T/T	T/T	T/T	T/T	T/T									0	0	0	0	0	0	0	0	0
AX-183563994	chr1	1	15472654	439		G/G	G/G	G/G	G/G	G/G	G/G	G/G	G/G	G/G									0	0	0	0	0	0	0	0	0
AX-183872879	chr1	1	15474387	1733		C/C	C/C	---	C/C	C/C	C/C	C/C	C/C	C/C									0	0	1	0	0	0	0	0	0
AX-183893533	chr1	1	15475255	868		A/A	A/A	A/A	A/A	A/A	A/A	A/A	A/A	A/A									0	0	0	0	0	0	0	0	0
AX-183575779	chr1	1	15482491	7236		A/A	A/A	A/A	A/A	A/A	A/A	A/A	A/A	A/A									0	0	0	0	0	0	0	0	0
AX-183870919	chr1	1	15482941	450		G/G	G/G	G/G	G/G	G/G	G/G	G/G	G/G	G/G									0	0	0	0	0	0	0	0	0
AX-183875570	chr1	1	15504111	21170		G/G	G/G	G/G	G/G	G/G	G/G	G/G	G/G	G/G									0	0	0	0	0	0	0	0	0
AX-183588904	chr1	1	15504166	55		A/A	A/A	A/A	A/A	A/A	A/A	A/A	A/A	A/A									0	0	0	0	0	0	0	0	0
AX-183894880	chr1	1	15506145	1979		T/T	T/T	T/T	T/T	T/T	T/T	T/T	T/T	T/T									0	0	0	0	0	0	0	0	0
AX-183588903	chr1	1	15531595	25450		T/T	T/T	T/T	T/T	T/T	T/T	T/T	T/T	T/T									0	0	0	0	0	0	0	0	0
AX-183885517	chr1	1	15540967	9372		G/G	G/G	G/G	G/G	G/G	G/G	G/G	G/G	G/G									0	0	0	0	0	0	0	0	0
AX-183563992	chr1	1	15610480	69513		G/G	G/G	G/G	G/G	G/G	G/G	G/G	G/G	G/G									0	0	0	0	0	0	0	0	0
AX-183588899	chr1	1	15620453	9973		C/C	C/C	C/C	C/C	C/C	C/C	C/C	C/C	C/C									0	0	0	0	0	0	0	0	0
AX-183563991	chr1	1	15621483	1030		G/G	G/G	G/G	G/G	G/G	G/G	G/G	G/G	G/G									0	0	0	0	0	0	0	0	0
AX-183893532	chr1	1	15632392	10909		A/G	A/G	A/G	A/G	A/G	A/G	A/G	A/G	A/G									0	0	0	0	0	0	0	0	0
AX-183588898	chr1	1	15638387	5995		G/G	G/G	G/G	G/G	G/G	G/G	G/G	G/G	G/G									0	0	0	0	0	0	0	0	0
AX-183588896	chr1	1	15639065	678		A/A	A/A	A/A	A/A	A/A	A/A	A/A	A/A	A/A									0	0	0	0	0	0	0	0	0
AX-183588893	chr1	1	15810037	170972		C/C	C/C	C/C	C/C	C/C	C/C	C/C	C/C	C/C									0	0	0	0	0	0	0	0	0
AX-183573104	chr1	1	15820298	10261		G/G	G/G	G/G	G/G	G/G	G/G	G/G	G/G	G/G									0	0	0	0	0	0	0	0	0
AX-183575778	chr1	1	15824186	3888		A/A	A/A	A/A	A/A	A/A	A/A	A/A	A/A	A/A									0	0	0	0	0	0	0	0	0
AX-183861931	chr1	1	15922052	97866		T/T	T/T	T/T	T/T	T/T	T/T	T/T	T/T	T/T									0	0	0	0	0	0	0	0	0
AX-183888558	chr1	1	15924482	2430		---	A/A	A/A	A/A	A/A	A/A	A/A	A/A	A/A									1	0	0	0	0	0	0	0	0
AX-183588926	chr1	1	16034724	110242		T/T	T/T	T/T	T/T	T/T	T/T	T/T	T/T	T/T									0	0	0	0	0	0	0	0	0
AX-183575785	chr1	1	16035593	869		---	T/T	T/T	T/T	T/T	T/T	T/T	T/T	T/T									1	0	0	0	0	0	0	0	0
AX-183563089	chr1	1	16036968	1375		T/T	T/T	T/T	T/T	T/T	T/T	T/T	T/T	T/T									0	0	0	0	0	0	0	0	0
AX-183892098	chr1	1	16040913	3945		A/A	A/A	A/A	A/A	A/A	A/A	A/A	A/G	---									0	0	0	0	0	0	0	0	1
AX-183588928	chr1	1	16059712	18799		T/G	T/T	T/T	T/T	T/T	T/G	---	T/T	T/T									0	0	0	0	0	0	1	0	0
AX-183870515	chr1	1	16064110	4398		T/T	T/T	T/T	---	T/T	T/T	T/T	T/T	T/T									0	0	0	1	0	0	0	0	0
AX-183880042	chr1	1	16064184	74		A/A	A/A	A/A	A/A	A/A	A/A	A/A	A/A	A/A									0	0	0	0	0	0	0	0	0
AX-183889431	chr1	1	16065165	981		A/A	A/A	A/A	A/A	A/A	A/A	A/A	A/A	A/A									0	0	0	0	0	0	0	0	0
AX-183588930	chr1	1	16065270	105		A/A	A/A	A/A	A/A	A/A	A/A	A/A	A/A	A/A									0	0	0	0	0	0	0	0	0
AX-183877014	chr1	1	16066922	1652		G/G	G/G	G/G	G/G	G/G	G/G	G/G	G/G	G/G									0	0	0	0	0	0	0	0	0
AX-183588932	chr1	1	16067084	162		A/A	A/A	A/A	A/A	A/A	A/A	A/A	A/A	A/A									0	0	0	0	0	0	0	0	0
AX-183588933	chr1	1	16074246	7162		A/A	A/A	A/A	A/A	A/A	A/A	A/A	A/A	A/A									0	0	0	0	0	0	0	0	0
AX-183891227	chr1	1	16075375	1129		G/G	G/G	G/G	G/G	G/G	G/G	G/G	G/G	G/G									0	0	0	0	0	0	0	0	0
AX-183588937	chr1	1	16077160	1785		T/T	T/T	T/T	T/T	T/T	T/T	T/T	---	T/T									0	0	0	0	0	0	0	1	0
AX-183588939	chr1	1	16081082	3922		C/C	C/C	C/C	C/C	C/C	C/C	C/C	C/C	C/C									0	0	0	0	0	0	0	0	0
AX-183881109	chr1	1	16081570	488		A/A	A/A	A/A	A/A	A/A	A/A	---	A/A	A/A									0	0	0	0	0	0	1	0	0
AX-183588942	chr1	1	16126396	44826		G/G	G/G	G/G	G/G	G/G	G/G	G/G	G/G	G/G									0	0	0	0	0	0	0	0	0
AX-183887052	chr1	1	16246616	120220		T/T	T/T	T/T	T/T	T/T	T/T	T/T	---	T/T									0	0	0	0	0	0	0	1	0
AX-183892808	chr1	1	16247931	1315		C/C	C/C	---	C/C	C/C	C/C	C/C	C/C	C/C									0	0	1	0	0	0	0	0	0
AX-183588891	chr1	1	16252403	4472		C/C	C/C	C/C	C/C	C/C	C/C	C/C	C/C	C/C									0	0	0	0	0	0	0	0	0
AX-183588887	chr1	1	16267245	14842		T/T	T/T	T/T	T/T	T/T	T/T	T/T	T/T	T/T									0	0	0	0	0	0	0	0	0
AX-183588886	chr1	1	16267315	70		T/T	T/T	T/T	T/T	T/T	T/T	T/T	T/T	T/T									0	0	0	0	0	0	0	0	0
AX-183878472	chr1	1	16268988	1673		T/T	T/T	T/T	T/T	T/T	T/T	T/T	T/T	T/T									0	0	0	0	0	0	0	0	0
AX-183872878	chr1	1	16277455	8467		T/T	T/T	T/T	T/T	T/T	T/T	T/T	T/T	T/T									0	0	0	0	0	0	0	0	0
AX-183588885	chr1	1	16277470	15		A/A	A/A	A/A	A/A	A/A	A/A	A/A	A/A	A/A									0	0	0	0	0	0	0	0	0
AX-183588884	chr1	1	16279111	1641		A/A	A/A	A/A	A/A	A/A	A/A	A/A	A/A	A/A									0	0	0	0	0	0	0	0	0
AX-183872217	chr1	1	16279410	299		T/T	T/T	T/T	T/T	T/T	T/T	T/T	T/T	T/T									0	0	0	0	0	0	0	0	0
AX-183883885	chr1	1	16356426	77016		A/A	A/A	A/A	A/A	A/A	A/A	A/A	A/A	A/A									0	0	0	0	0	0	0	0	0
AX-183588882	chr1	1	16356451	25		A/A	A/A	A/A	A/A	A/A	A/A	A/A	A/A	A/A									0	0	0	0	0	0	0	0	0
AX-183573103	chr1	1	16356694	243		T/G	T/G	T/G	T/G	T/G	T/G	T/G	T/G	T/G									0	0	0	0	0	0	0	0	0
AX-183563990	chr1	1	16357002	308		T/T	T/T	T/T	T/T	T/T	T/T	T/T	T/T	T/T									0	0	0	0	0	0	0	0	0
AX-183884957	chr1	1	16360036	3034		A/A	A/A	A/A	A/A	A/A	A/A	A/A	A/A	A/A									0	0	0	0	0	0	0	0	0
AX-183873201	chr1	1	16371263	11227		C/C	C/C	C/C	C/C	C/C	---	C/C	C/C	C/C									0	0	0	0	0	1	0	0	0
AX-183588878	chr1	1	16381622	10359		G/G	G/G	G/G	G/G	G/G	G/G	G/G	G/G	G/G									0	0	0	0	0	0	0	0	0
AX-183889430	chr1	1	16381765	143		T/G	T/G	T/G	T/G	T/G	T/G	T/G	T/G	T/G									0	0	0	0	0	0	0	0	0
AX-183588877	chr1	1	16384467	2702		A/C	A/C	A/C	A/C	A/C	A/C	A/C	A/C	A/C									0	0	0	0	0	0	0	0	0
AX-183871133	chr1	1	16384588	121		G/G	G/G	G/G	G/G	G/G	G/G	G/G	G/G	G/G									0	0	0	0	0	0	0	0	0
AX-183588875	chr1	1	16389152	4564		G/G	G/G	G/G	G/G	G/G	G/G	G/G	G/G	G/G									0	0	0	0	0	0	0	0	0
AX-183892446	chr1	1	16390123	971		A/A	A/A	A/A	A/A	A/A	A/A	---	A/A	A/A									0	0	0	0	0	0	1	0	0
AX-183882840	chr1	1	16391211	1088		T/T	T/T	T/T	T/T	T/T	T/T	---	T/T	T/T									0	0	0	0	0	0	2	0	0
AX-183563989	chr1	1	16402350	11139		C/C	C/C	C/C	C/C	C/C	C/C	C/C	C/C	C/C									0	0	0	0	0	0	0	0	0
AX-183877470	chr1	1	16435200	32850		C/C	C/C	C/C	C/C	C/C	C/C	C/C	C/C	C/C									0	0	0	0	0	0	0	0	0
AX-183881691	chr1	1	16454417	19217		---	T/T	T/T	T/T	T/T	T/T	T/T	T/T	T/T									1	0	0	0	0	0	0	0	0
AX-183575777	chr1	1	16488112	33695		C/C	C/C	C/C	C/C	C/C	C/C	C/C	C/C	C/C									0	0	0	0	0	0	0	0	0
AX-183563988	chr1	1	16489431	1319		A/A	A/A	A/A	A/A	A/A	A/A	A/A	A/A	A/A									0	0	0	0	0	0	0	0	0
AX-183877469	chr1	1	16490963	1532		G/G	G/G	G/G	G/G	G/G	G/G	G/G	G/G	G/G									0	0	0	0	0	0	0	0	0
AX-183588872	chr1	1	16495019	4056		C/C	C/C	C/C	C/C	C/C	C/C	C/C	C/C	C/C									0	0	0	0	0	0	0	0	0
AX-183588869	chr1	1	16497066	2047		G/G	G/G	G/G	G/G	G/G	G/G	G/G	G/G	G/G									0	0	0	0	0	0	0	0	0
AX-183588868	chr1	1	16512884	15818		G/G	G/G	G/G	G/G	G/G	G/G	G/G	G/G	G/G									0	0	0	0	0	0	0	0	0
AX-183588867	chr1	1	16515117	2233		G/G	G/G	G/G	G/G	G/G	T/G	G/G	---	G/G									0	0	0	0	0	0	0	1	0
AX-183588864	chr1	1	16868301	353184		G/G	G/G	G/G	G/G	G/G	G/G	G/G	G/G	G/G									0	0	0	0	0	0	0	0	0
AX-183588861	chr1	1	16938771	70470		T/C	T/C	T/C	T/C	T/C	T/C	T/C	T/C	T/C									0	0	0	0	0	0	0	0	0
AX-183588860	chr1	1	16946603	7832		C/C	C/C	C/C	C/C	C/C	C/C	C/C	C/C	C/C									0	0	0	0	0	0	0	0	0
AX-183575776	chr1	1	16949036	2433		A/A	A/A	A/A	A/A	A/A	A/A	A/A	A/A	A/A									0	0	0	0	0	0	0	0	0
AX-183865835	chr1	1	16950805	1769		C/C	C/C	C/C	C/C	C/C	C/C	C/C	C/C	C/C									0	0	0	0	0	0	0	0	0
AX-183588859	chr1	1	16951550	745		T/T	T/T	T/T	T/T	T/T	T/T	T/T	T/T	T/T									0	0	0	0	0	0	0	0	0
AX-183885516	chr1	1	16953229	1679		C/C	C/C	C/C	C/C	C/C	C/C	C/C	C/C	C/C									0	0	0	0	0	0	0	0	0
AX-183588856	chr1	1	16956024	2795		---	A/A	A/A	A/A	A/A	A/A	A/A	A/A	A/A									1	0	0	0	0	0	0	0	0
AX-183888082	chr1	1	16969872	13848		G/G	G/G	G/G	G/G	G/G	G/G	G/G	G/G	G/G									0	0	0	0	0	0	0	0	0
AX-183588855	chr1	1	16973606	3734		C/C	C/C	C/C	C/C	C/C	C/C	C/C	C/C	C/C									0	0	0	0	0	0	0	0	0
AX-183876510	chr1	1	17104224	130618		G/G	---	G/G	G/G	G/G	G/G	G/G	G/G	G/G									0	1	0	0	0	0	0	0	0
AX-183588843	chr1	1	17137055	32831		A/A	A/A	A/A	A/A	A/A	A/A	A/A	A/A	A/A									0	0	0	0	0	0	0	0	0
AX-183887607	chr1	1	17142056	5001		T/C	T/C	T/C	T/C	T/C	T/C	T/C	T/C	T/C									0	0	0	0	0	0	0	0	0
AX-183868680	chr1	1	17144355	2299		A/A	A/A	A/A	A/A	A/A	A/A	A/A	A/A	A/A									0	0	0	0	0	0	0	0	0
AX-183588847	chr1	1	17172556	28201		C/C	C/C	C/C	C/C	C/C	C/C	C/C	C/C	C/C									0	0	0	0	0	0	0	0	0
AX-183563086	chr1	1	17172892	336		G/G	G/G	G/G	G/G	G/G	G/G	G/G	G/G	G/G									0	0	0	0	0	0	0	0	0
AX-183573102	chr1	1	17172903	11		G/G	G/G	G/G	G/G	G/G	G/G	G/G	G/G	G/G									0	0	0	0	0	0	0	0	0
AX-183575773	chr1	1	17173544	641		T/T	T/T	T/T	T/T	T/T	T/T	T/T	T/T	T/T									0	0	0	0	0	0	0	0	0
AX-183588848	chr1	1	17175048	1504		A/A	A/A	A/A	A/A	A/A	A/A	A/A	A/A	A/A									0	0	0	0	0	0	0	0	0
AX-183869695	chr1	1	17179351	4303		A/A	A/A	A/A	A/A	A/A	A/A	A/A	A/A	A/A									0	0	0	0	0	0	0	0	0
AX-183563986	chr1	1	17179981	630		T/T	T/T	T/T	T/T	T/T	T/T	---	T/T	T/T									0	0	0	0	0	0	1	0	0
AX-183634362	chr1	1	17200520	20539		T/G	T/G	---	T/G	T/G	T/G	T/G	T/G	T/T									0	0	1	0	0	0	0	0	0
AX-183563985	chr1	1	17241582	41062		A/G	A/G	A/G	A/G	A/G	A/G	A/G	A/G	A/G									0	0	0	0	0	0	0	0	0
AX-183875948	chr1	1	17279666	38084		G/G	G/G	G/G	G/G	G/G	G/G	G/G	G/G	G/G									0	0	0	0	0	0	0	0	0
AX-183575772	chr1	1	17367022	87356		G/G	G/G	G/G	G/G	G/G	G/G	G/G	G/G	G/G									0	0	0	0	0	0	0	0	0
AX-183588850	chr1	1	17386564	19542		C/C	C/C	C/C	C/C	C/C	C/C	C/C	C/C	C/C									0	0	0	0	0	0	0	0	0
AX-183563987	chr1	1	17388076	1512		C/C	C/C	C/C	C/C	C/C	C/C	C/C	C/C	C/C									0	0	0	0	0	0	0	0	0
AX-183588851	chr1	1	17390707	2631		C/C	C/C	C/C	C/C	C/C	C/C	C/C	C/C	C/C									0	0	0	0	0	0	0	0	0
AX-183588852	chr1	1	17392790	2083		T/C	T/C	T/C	T/C	T/C	---	T/C	C/C	T/C									0	0	0	0	0	1	0	0	0
AX-183876511	chr1	1	17399600	6810		T/C	C/C	C/C	C/C	C/C	C/C	C/C	C/C	C/C									0	0	0	0	0	0	0	0	0
AX-183588854	chr1	1	17414603	15003		G/G	G/G	G/G	G/G	G/G	G/G	G/G	G/G	G/G									0	0	0	0	0	0	0	0	0
AX-183575774	chr1	1	17415307	704		A/A	A/A	A/A	A/A	A/A	A/A	A/A	A/A	A/A									0	0	0	0	0	0	0	0	0
AX-183873548	chr1	1	17453755	38448		A/A	A/A	A/A	A/A	A/A	A/A	A/A	A/A	A/A									0	0	0	0	0	0	0	0	0
AX-183873923	chr1	1	17500490	46735		C/C	C/C	C/C	C/C	C/C	C/C	C/C	C/C	C/C									0	0	0	0	0	0	0	0	0
AX-183588840	chr1	1	17500573	83		A/A	A/A	A/A	A/A	A/A	A/A	A/A	A/A	A/A									0	0	0	0	0	0	0	0	0
AX-183880041	chr1	1	17501557	984		T/T	T/T	T/T	T/T	T/T	T/T	T/T	---	T/T									0	0	0	0	0	0	0	1	0
AX-183890798	chr1	1	17502179	622		A/A	A/A	A/A	A/A	A/A	A/A	A/A	A/A	A/A									0	0	0	0	0	0	0	0	0
AX-183892096	chr1	1	17622238	120059		C/C	C/C	C/C	C/C	C/C	C/C	C/C	C/C	C/C									0	0	0	0	0	0	0	0	0
AX-183588839	chr1	1	17622331	93		A/A	A/A	A/A	A/A	A/A	A/A	A/A	---	A/A									0	0	0	0	0	0	0	1	0
AX-183588838	chr1	1	17622643	312		C/C	C/C	C/C	C/C	C/C	C/C	C/C	C/C	C/C									0	0	0	0	0	0	0	0	0
AX-183588837	chr1	1	17623043	400		T/T	T/T	T/T	T/T	T/T	T/T	T/T	T/T	T/T									0	0	0	0	0	0	0	0	0
AX-183588836	chr1	1	17627031	3988		C/C	C/C	C/C	C/C	C/C	C/C	C/C	C/C	C/C									0	0	0	0	0	0	0	0	0
AX-183588835	chr1	1	17627889	858		G/G	G/G	G/G	G/G	G/G	G/G	G/G	G/G	G/G									0	0	0	0	0	0	0	0	0
AX-183563983	chr1	1	17631541	3652		T/T	T/T	T/T	T/T	T/T	T/T	T/T	T/T	T/T									0	0	0	0	0	0	0	0	0
AX-183872877	chr1	1	17639545	8004		G/G	G/G	G/G	G/G	G/G	G/G	G/G	G/G	G/G									0	0	0	0	0	0	0	0	0
AX-183573101	chr1	1	17642346	2801		C/C	C/C	C/C	C/C	C/C	C/C	C/C	C/C	C/C									0	0	0	0	0	0	0	0	0
AX-183563978	chr1	1	17642410	64		C/C	C/C	C/C	C/C	C/C	C/C	C/C	C/C	C/C									0	0	0	0	0	0	0	0	0
AX-183588834	chr1	1	17654316	11906		T/T	T/T	T/T	T/T	T/T	T/T	T/T	T/T	T/T									0	0	0	0	0	0	0	0	0
AX-183588833	chr1	1	17673122	18806		A/A	A/A	A/A	A/A	A/A	A/A	A/A	A/A	A/A									0	0	0	0	0	0	0	0	0
AX-183563982	chr1	1	17675356	2234		C/C	C/C	C/C	C/C	C/C	C/C	C/C	C/C	C/C									0	0	0	0	0	0	0	0	0
AX-183588832	chr1	1	17678255	2899		---	C/C	C/C	C/C	C/C	C/C	C/C	C/C	C/C									1	0	0	0	0	0	0	0	0
AX-183860796	chr1	1	17705079	26824		G/G	G/G	G/G	G/G	G/G	G/G	G/G	G/G	G/G									0	0	0	0	0	0	0	0	0
AX-183563085	chr1	1	17710092	5013		G/G	G/G	G/G	G/G	G/G	G/G	G/G	G/G	G/G									0	0	0	0	0	0	0	0	0
AX-183563981	chr1	1	17711050	958		C/C	C/C	C/C	C/C	C/C	C/C	C/C	C/C	C/C									0	0	0	0	0	0	0	0	0
AX-183879000	chr1	1	17747128	36078		C/C	C/C	C/C	C/C	C/C	C/C	C/C	C/C	C/C									0	0	0	0	0	0	0	0	0
AX-183588829	chr1	1	17749234	2106		T/T	T/T	T/T	T/T	T/T	T/T	T/T	T/T	T/T									0	0	0	0	0	0	0	0	0
AX-183588826	chr1	1	17755530	6296		T/T	T/T	T/T	T/T	T/T	T/T	T/T	T/T	T/T									0	0	0	0	0	0	0	0	0
AX-183588824	chr1	1	17755598	68		G/G	G/G	G/G	G/G	G/G	G/G	G/G	G/G	G/G									0	0	0	0	0	0	0	0	0
AX-183563084	chr1	1	17765651	10053		A/A	A/A	A/A	A/A	A/A	A/A	A/A	A/A	A/A									0	0	0	0	0	0	0	0	0
AX-183863703	chr1	1	17765726	75		T/T	T/T	T/T	T/T	T/T	T/T	T/T	T/T	T/T									0	0	0	0	0	0	0	0	0
AX-183588823	chr1	1	17769082	3356		C/C	C/C	C/C	C/C	C/C	C/C	C/C	C/C	C/C									0	0	0	0	0	0	0	0	0
AX-183886525	chr1	1	17773352	4270		C/C	C/C	C/C	C/C	C/C	C/C	C/C	C/C	C/C									0	0	0	0	0	0	0	0	0
AX-183588822	chr1	1	17794064	20712		A/A	A/A	A/A	A/A	A/A	A/A	A/A	A/A	A/A									0	0	0	0	0	0	0	0	0
AX-183588821	chr1	1	17794168	104		T/C	T/C	T/C	T/C	T/C	T/C	T/C	T/C	T/C									0	0	0	0	0	0	0	0	0
AX-183883369	chr1	1	17797059	2891		G/G	G/G	G/G	G/G	G/G	G/G	G/G	G/G	G/G									0	0	0	0	0	0	0	0	0
AX-183870918	chr1	1	17797756	697		A/A	A/A	---	A/A	A/A	A/A	A/A	A/A	A/A									0	0	1	0	0	0	0	0	0
AX-183563979	chr1	1	17799361	1605		T/C	T/C	T/C	T/C	T/C	T/C	T/C	T/C	T/C									0	0	0	0	0	0	0	0	0
AX-183875569	chr1	1	17803316	3955		A/A	A/A	A/A	A/A	A/A	A/A	A/A	A/A	A/A									0	0	0	0	0	0	0	0	0
AX-183886012	chr1	1	17803471	155		G/G	G/G	G/G	G/G	G/G	G/G	G/G	G/G	G/G									0	0	0	0	0	0	0	0	0
AX-183588820	chr1	1	17804090	619		G/G	G/G	G/G	G/G	G/G	G/G	G/G	G/G	G/G									0	0	0	0	0	0	0	0	0
AX-183588819	chr1	1	17804357	267		A/A	A/A	A/A	A/A	A/A	A/A	A/A	A/A	A/A									0	0	0	0	0	0	0	0	0
AX-183588818	chr1	1	17858435	54078		T/T	T/T	T/T	T/T	T/T	T/T	T/T	T/T	T/T									0	0	0	0	0	0	0	0	0
AX-183588817	chr1	1	17863405	4970		G/G	G/G	G/G	G/G	G/G	G/G	G/G	G/G	G/G									0	0	0	0	0	0	0	0	0
AX-183588813	chr1	1	17871226	7821		C/C	C/C	C/C	C/C	C/C	C/C	C/C	C/C	C/C									0	0	0	0	0	0	0	0	0
AX-183588812	chr1	1	18008785	137559		A/A	A/A	A/A	A/A	A/A	---	A/A	A/A	A/A									0	0	0	0	0	1	0	0	0
AX-183866537	chr1	1	18097249	88464		G/G	G/G	G/G	G/G	G/G	G/G	G/G	G/G	G/G									0	0	0	0	0	0	0	0	0
AX-183861214	chr1	1	18099641	2392		A/A	A/A	A/A	A/A	A/A	A/A	A/A	A/A	A/A									0	0	0	0	0	0	0	0	0
AX-183881108	chr1	1	18100485	844		G/G	G/G	G/G	G/G	G/G	G/G	G/G	G/G	G/G									0	0	0	0	0	0	0	0	0
AX-183588811	chr1	1	18102290	1805		C/C	C/C	C/C	C/C	C/C	C/C	C/C	C/C	C/C									0	0	0	0	0	0	0	0	0
AX-183874707	chr1	1	18114185	11895		G/G	G/G	G/G	G/G	G/G	G/G	G/G	G/G	G/G									0	0	0	0	0	0	0	0	0
AX-183870317	chr1	1	18116041	1856		A/A	A/A	A/A	A/A	A/A	A/A	A/A	A/G	A/A									0	0	0	0	0	0	0	0	0
AX-183893915	chr1	1	18152416	36375		C/C	C/C	C/C	C/C	C/C	C/C	C/C	C/C	C/C									0	0	0	0	0	0	0	0	0
AX-183881690	chr1	1	18164386	11970		T/T	T/T	T/T	T/T	T/T	T/T	T/T	T/T	T/T									0	0	0	0	0	0	0	0	0
AX-183875568	chr1	1	18164723	337		G/G	G/G	G/G	G/G	G/G	G/G	G/G	G/G	G/G									0	0	0	0	0	0	0	0	0
AX-183588807	chr1	1	18165221	498		C/C	C/C	C/C	C/C	C/C	C/C	C/C	C/C	C/C									0	0	0	0	0	0	0	0	0
AX-183563083	chr1	1	18165929	708		C/C	C/C	C/C	C/C	C/C	C/C	C/C	C/C	C/C									0	0	0	0	0	0	0	0	0
AX-183563977	chr1	1	18167184	1255		C/C	C/C	C/C	C/C	C/C	C/C	C/C	C/C	C/C									0	0	0	0	0	0	0	0	0
AX-183891660	chr1	1	18178630	11446		C/C	C/C	C/C	C/C	C/C	C/C	C/C	C/C	C/C									0	0	0	0	0	0	0	0	0
AX-183880040	chr1	1	18191095	12465		G/G	G/G	G/G	G/G	G/G	G/G	G/G	G/G	G/G									0	0	0	0	0	0	0	0	0
AX-183588801	chr1	1	18191959	864		A/A	A/G	A/G	A/A	A/A	A/G	A/A	A/A	A/A									0	0	0	0	0	0	0	0	0
AX-183588800	chr1	1	18261153	69194		T/T	T/T	T/T	T/T	T/T	T/T	T/T	T/T	T/T									0	0	0	0	0	0	0	0	0
AX-183588799	chr1	1	18262155	1002		C/C	C/C	C/C	C/C	C/C	C/C	C/C	C/C	C/C									0	0	0	0	0	0	0	0	0
AX-183588798	chr1	1	18262196	41		C/C	C/C	C/C	C/C	C/C	C/C	C/C	C/C	C/C									0	0	0	0	0	0	0	0	0
AX-183563976	chr1	1	18263159	963		A/A	A/A	A/A	A/A	A/A	A/A	A/A	A/A	A/A									0	0	0	0	0	0	0	0	0
AX-183575770	chr1	1	18296268	33109		T/T	T/T	T/T	T/T	T/T	T/T	T/T	T/T	T/T									0	0	0	0	0	0	0	0	0
AX-183588795	chr1	1	18298446	2178		C/C	C/C	C/C	C/C	C/C	C/C	C/C	C/C	C/C									0	0	0	0	0	0	0	0	0
AX-183894593	chr1	1	18298476	30		T/T	T/T	T/T	T/T	T/T	T/T	T/T	T/T	T/T									0	0	0	0	0	0	0	0	0
AX-183889428	chr1	1	18332328	33852		C/C	C/C	C/C	C/C	C/C	C/C	C/C	C/C	C/C									0	0	0	0	0	0	0	0	0
AX-183588793	chr1	1	18335928	3600		G/G	G/G	G/G	G/G	G/G	G/G	G/G	G/G	G/G									0	0	0	0	0	0	0	0	0
AX-183878470	chr1	1	18352355	16427		C/C	C/C	C/C	C/C	C/C	C/C	C/C	C/C	C/C									0	0	0	0	0	0	0	0	0
AX-183588792	chr1	1	18358326	5971		A/A	A/A	A/A	A/A	A/A	A/A	A/A	A/A	A/A									0	0	0	0	0	0	0	0	0
AX-183874706	chr1	1	18358426	100		T/T	T/T	T/T	T/T	T/T	T/T	T/T	T/T	T/T									0	0	0	0	0	0	0	0	0
AX-183588791	chr1	1	18358570	144		T/T	T/T	T/T	T/T	T/T	T/T	T/T	T/T	T/T									0	0	0	0	0	0	0	0	0
AX-183588790	chr1	1	18358622	52		T/T	T/T	T/T	T/T	T/T	T/T	T/T	T/T	T/T									0	0	0	0	0	0	0	0	0
AX-183888557	chr1	1	18362595	3973		G/G	G/G	G/G	G/G	G/G	G/G	G/G	G/G	G/G									0	0	0	0	0	0	0	0	0
AX-183563082	chr1	1	18368754	6159		C/C	C/C	C/C	C/C	C/C	C/C	C/C	C/C	C/C									0	0	0	0	0	0	0	0	0
AX-183866838	chr1	1	18369028	274		C/C	C/C	C/C	C/C	C/C	C/C	C/C	C/C	C/C									0	0	0	0	0	0	0	0	0
AX-183563975	chr1	1	18369360	332		C/C	C/C	C/C	C/C	C/C	C/C	C/C	C/C	C/C									0	0	0	0	0	0	0	0	0
AX-183588787	chr1	1	18372187	2827		A/A	A/A	A/A	A/A	A/A	A/A	A/A	A/A	A/A									0	0	0	0	0	0	0	0	0
AX-183588785	chr1	1	18390357	18170		G/G	G/G	G/G	G/G	G/G	G/G	G/G	G/G	G/G									0	0	0	0	0	0	0	0	0
AX-183575769	chr1	1	18390616	259		A/A	A/A	A/A	A/A	A/A	A/A	A/A	A/A	A/A									0	0	0	0	0	0	0	0	0
AX-183863396	chr1	1	18436133	45517		T/T	T/T	T/T	T/T	T/T	T/T	T/T	T/T	T/T									0	0	0	0	0	0	0	0	0
AX-183563974	chr1	1	18440951	4818		A/A	A/A	A/A	A/A	A/A	A/A	A/A	---	A/A									0	0	0	0	0	0	0	1	0
AX-183588783	chr1	1	18462474	21523		G/G	G/G	G/G	G/G	G/G	G/G	G/G	G/G	G/G									0	0	0	0	0	0	0	0	0
AX-183563973	chr1	1	18470725	8251		T/T	T/T	T/T	T/T	T/T	T/T	T/T	T/T	T/T									0	0	0	0	0	0	0	0	0
AX-183885515	chr1	1	18473117	2392		C/C	C/C	C/C	C/C	C/C	C/C	C/C	C/C	C/C									0	0	0	0	0	0	0	0	0
AX-183880039	chr1	1	18508423	35306		C/C	C/C	C/C	C/C	C/C	C/C	C/C	C/C	C/C									0	0	0	0	0	0	0	0	0
AX-183588782	chr1	1	18514519	6096		G/G	G/G	G/G	G/G	G/G	G/G	G/G	G/G	G/G									0	0	0	0	0	0	0	0	0
AX-183588776	chr1	1	18526093	11574		G/G	G/G	G/G	G/G	G/G	G/G	G/G	G/G	G/G									0	0	0	0	0	0	0	0	0
AX-183886011	chr1	1	18530057	3964		A/G	A/A	A/G	A/G	A/G	---	A/G	A/G	A/G									0	0	0	0	0	1	0	0	0
AX-183877012	chr1	1	18571929	41872		T/T	T/T	T/T	T/T	T/T	T/T	T/T	T/T	T/T									0	0	0	0	0	0	0	0	0
AX-183877011	chr1	1	18573779	1850		T/T	T/T	T/T	T/T	T/T	T/T	T/T	T/T	T/T									0	0	0	0	0	0	0	0	0
AX-183875567	chr1	1	18575326	1547		A/A	A/A	A/A	A/A	A/A	A/A	A/A	A/A	A/A									0	0	0	0	0	0	0	0	0
AX-183890797	chr1	1	18589006	13680		T/T	T/T	T/T	T/T	T/T	T/T	T/T	T/T	T/T									0	0	0	0	0	0	0	0	0
AX-183563972	chr1	1	18706628	117622		C/C	C/C	C/C	C/C	C/C	C/C	C/C	C/C	C/C									0	0	0	0	0	0	0	0	0
AX-183588769	chr1	1	18735358	28730		T/C	T/C	---	T/C	T/C	T/C	C/C	C/C	C/C									0	0	1	0	0	0	0	0	0
AX-183872216	chr1	1	18735754	396		C/C	C/C	C/C	C/C	C/C	C/C	C/C	C/C	C/C									0	0	0	0	0	0	0	0	0
AX-183588766	chr1	1	18754982	19228		A/A	A/A	A/A	A/A	A/A	A/A	A/A	A/A	A/A									0	0	0	0	0	0	0	0	0
AX-183588763	chr1	1	18758703	3721		A/A	A/A	A/A	A/A	A/A	A/A	A/A	A/A	A/A									0	0	0	0	0	0	0	0	0
AX-183868431	chr1	1	18768925	10222		T/T	T/T	T/T	T/T	T/T	T/T	T/T	T/T	---									0	0	0	0	0	0	0	0	1
AX-183575768	chr1	1	18769889	964		T/T	T/T	T/T	T/T	T/T	T/T	T/T	T/T	T/T									0	0	0	0	0	0	0	0	0
AX-183563971	chr1	1	18829032	59143		G/G	G/G	G/G	G/G	G/G	G/G	G/G	G/G	G/G									0	0	0	0	0	0	0	0	0
AX-183588762	chr1	1	18829983	951		G/G	G/G	G/G	G/G	G/G	G/G	G/G	G/G	G/G									0	0	0	0	0	0	0	0	0
AX-183889427	chr1	1	18831144	1161		A/A	---	A/A	A/A	A/A	A/A	A/A	A/G	A/A									0	1	0	0	0	0	0	0	0
AX-183874294	chr1	1	18837871	6727		---	G/G	G/G	G/G	G/G	G/G	G/G	G/G	G/G									1	0	0	0	0	0	0	0	0
AX-183588758	chr1	1	18868728	30857		T/T	T/T	T/T	T/T	T/T	T/T	T/T	T/T	T/T									0	0	0	0	0	0	0	0	0
AX-183588755	chr1	1	18870002	1274		T/T	T/T	T/T	T/T	T/T	T/T	T/T	T/T	T/T									0	0	0	0	0	0	0	0	0
AX-183588753	chr1	1	18874842	4840		T/C	T/C	T/C	T/C	T/C	T/C	T/T	T/T	T/T									0	0	0	0	0	0	0	0	0
AX-183588752	chr1	1	18876725	1883		C/C	C/C	C/C	C/C	C/C	C/C	C/C	C/C	C/C									0	0	0	0	0	0	0	0	0
AX-183575766	chr1	1	18889655	12930		A/A	A/A	A/A	A/A	A/A	A/A	A/A	A/A	A/A									0	0	0	0	0	0	0	0	0
AX-183588749	chr1	1	18890477	822		C/C	C/C	C/C	C/C	C/C	C/C	C/C	C/C	C/C									0	0	0	0	0	0	0	0	0
AX-183588748	chr1	1	18891551	1074		T/T	T/T	T/T	T/T	T/T	T/T	T/T	T/T	T/T									0	0	0	0	0	0	0	0	0
AX-183588711	chr1	1	18924411	32860		G/G	G/G	G/G	G/G	G/G	G/G	G/G	---	G/G									0	0	0	0	0	0	0	1	0
AX-183889425	chr1	1	18925055	644		A/G	A/G	A/G	A/G	A/G	A/G	A/G	---	A/G									0	0	0	0	0	0	0	2	0
AX-183638210	chr1	1	18929233	4178		A/A	A/A	A/A	---	A/A	A/A	A/A	A/A	A/A									0	0	0	1	0	0	0	0	0
AX-183588713	chr1	1	18931139	1906		T/T	T/T	T/T	T/T	T/T	T/T	T/T	T/T	T/T									0	0	0	0	0	0	0	0	0
AX-183873922	chr1	1	18932815	1676		C/C	C/C	C/C	C/C	C/C	C/C	C/C	C/C	C/C									0	0	0	0	0	0	0	0	0
AX-183588718	chr1	1	18941740	8925		G/G	G/G	G/G	G/G	G/G	A/G	A/G	G/G	---									0	0	0	0	0	0	0	0	1
AX-183871942	chr1	1	18970625	28885		A/A	A/A	A/A	A/A	A/A	A/A	A/A	A/A	A/A									0	0	0	0	0	0	0	0	0
AX-183863716	chr1	1	18988162	17537		C/C	C/C	C/C	C/C	C/C	C/C	C/C	C/C	C/C									0	0	0	0	0	0	0	0	0
AX-183588725	chr1	1	19006505	18343		A/G	A/G	A/A	A/A	A/A	---	A/G	---	A/G									0	0	0	0	0	1	0	1	0
AX-183879521	chr1	1	19007257	752		A/C	A/C	A/C	A/C	A/C	A/C	C/C	C/C	C/C									0	0	0	0	0	0	0	0	0
AX-183588727	chr1	1	19009434	2177		A/A	A/A	A/A	A/G	A/A	---	---	G/G	A/G									0	0	0	0	0	1	1	0	0
AX-183588729	chr1	1	19091647	82213		T/T	T/T	T/T	T/T	T/T	T/T	T/T	T/T	T/C									0	0	0	0	0	0	0	0	0
AX-183575764	chr1	1	19195918	104271		C/C	C/C	C/C	C/C	C/C	C/C	C/C	C/C	C/C									0	0	0	0	0	0	0	0	0
AX-183874705	chr1	1	19196895	977		---	T/T	T/T	T/T	T/T	T/T	T/T	T/T	T/T									1	0	0	0	0	0	0	0	0
AX-183588730	chr1	1	19197629	734		A/A	A/A	A/A	A/A	A/A	A/A	A/A	A/A	A/A									0	0	0	0	0	0	0	0	0
AX-183877467	chr1	1	19206698	9069		A/G	A/G	A/G	A/G	A/G	A/G	A/G	A/G	A/G									0	0	0	0	0	0	0	0	0
AX-183891659	chr1	1	19210851	4153		A/A	A/A	A/A	A/A	A/A	A/A	A/A	A/A	A/A									0	0	0	0	0	0	0	0	0
AX-183880038	chr1	1	19212398	1547		C/C	C/C	C/C	C/C	C/C	C/C	C/C	C/C	C/C									0	0	0	0	0	0	0	0	0
AX-183588733	chr1	1	19213057	659		G/G	G/G	G/G	G/G	G/G	G/G	G/G	G/G	G/G									0	0	0	0	0	0	0	0	0
AX-183588734	chr1	1	19213196	139		T/T	T/T	T/T	T/T	T/T	T/T	T/T	T/T	T/T									0	0	0	0	0	0	0	0	0
AX-183588735	chr1	1	19214130	934		A/G	A/G	A/G	A/G	A/G	A/G	---	A/G	A/G									0	0	0	0	0	0	1	0	0
AX-183588736	chr1	1	19214177	47		A/A	A/A	A/A	A/A	A/A	A/A	A/A	A/A	A/A									0	0	0	0	0	0	0	0	0
AX-183875566	chr1	1	19214356	179		A/A	A/A	A/A	A/A	A/A	A/A	A/A	A/A	A/A									0	0	0	0	0	0	0	0	0
AX-183870513	chr1	1	19214771	415		T/T	T/T	T/T	T/T	T/T	T/T	T/T	T/T	T/T									0	0	0	0	0	0	0	0	0
AX-183894238	chr1	1	19214921	150		A/A	A/A	A/A	---	A/A	A/A	A/A	A/A	A/A									0	0	0	1	0	0	0	0	0
AX-183878469	chr1	1	19216508	1587		A/A	A/A	A/A	A/A	A/A	A/A	A/A	A/A	A/A									0	0	0	0	0	0	0	0	0
AX-183588739	chr1	1	19217160	652		C/C	C/C	C/C	C/C	C/C	C/C	C/C	C/C	C/C									0	0	0	0	0	0	0	0	0
AX-183588709	chr1	1	19303231	86071		C/C	C/C	C/C	C/C	C/C	C/C	C/C	C/C	C/C									0	0	0	0	0	0	0	0	0
AX-183881688	chr1	1	19311726	8495		C/C	C/C	C/C	C/C	C/C	C/C	C/C	C/C	C/C									0	0	0	0	0	0	0	0	0
AX-183563969	chr1	1	19312944	1218		G/G	G/G	G/G	G/G	G/G	G/G	G/G	G/G	G/G									0	0	0	0	0	0	0	0	0
AX-183588707	chr1	1	19325169	12225		C/C	C/C	C/C	C/C	C/C	C/C	C/C	C/C	C/C									0	0	0	0	0	0	0	0	0
AX-183871941	chr1	1	19348370	23201		A/A	A/A	A/A	A/A	A/A	A/A	A/A	A/A	A/A									0	0	0	0	0	0	0	0	0
AX-183588706	chr1	1	19348406	36		G/G	G/G	G/G	G/G	G/G	G/G	G/G	G/G	G/G									0	0	0	0	0	0	0	0	0
AX-183865724	chr1	1	19356671	8265		T/C	T/C	T/C	T/C	T/C	T/C	T/C	T/C	T/C									0	0	0	0	0	0	0	0	0
AX-183563968	chr1	1	19379554	22883		C/C	C/C	C/C	C/C	C/C	C/C	C/C	C/C	C/C									0	0	0	0	0	0	0	0	0
AX-183893177	chr1	1	19385088	5534		C/C	C/C	C/C	C/C	C/C	C/C	C/C	C/C	C/C									0	0	0	0	0	0	0	0	0
AX-183884956	chr1	1	19396133	11045		A/A	A/A	A/A	A/A	A/A	A/A	A/A	A/A	A/A									0	0	0	0	0	0	0	0	0
AX-183889426	chr1	1	19450548	54415		T/C	T/T	---	T/T	T/T	T/T	T/T	T/T	T/T									0	0	1	0	0	0	0	0	0
AX-183588742	chr1	1	19501234	50686		A/A	A/A	A/A	A/A	A/A	A/A	A/A	A/A	A/A									0	0	0	0	0	0	0	0	0
AX-183639352	chr1	1	19505893	4659		G/G	G/G	G/G	G/G	G/G	G/G	G/G	G/G	G/G									0	0	0	0	0	0	0	0	0
AX-183588741	chr1	1	19506690	797		A/A	A/A	A/A	A/A	A/A	A/A	A/A	A/A	A/A									0	0	0	0	0	0	0	0	0
AX-183575765	chr1	1	19510417	3727		C/C	C/C	C/C	C/C	C/C	C/C	C/C	C/C	C/C									0	0	0	0	0	0	0	0	0
AX-183875138	chr1	1	19571538	61121		A/A	A/A	---	A/A	A/A	A/A	A/A	A/A	A/A									0	0	1	0	0	0	0	0	0
AX-183588699	chr1	1	19575291	3753		G/G	G/G	G/G	G/G	G/G	G/G	G/G	G/G	G/G									0	0	0	0	0	0	0	0	0
AX-183588696	chr1	1	19583314	8023		A/A	A/A	A/A	A/A	A/A	A/A	A/A	A/A	A/A									0	0	0	0	0	0	0	0	0
AX-183588694	chr1	1	19591400	8086		C/C	C/C	C/C	C/C	C/C	C/C	C/C	C/C	C/C									0	0	0	0	0	0	0	0	0
AX-183878468	chr1	1	19594845	3445		G/G	T/G	---	T/G	T/G	T/G	T/G	T/G	G/G									0	0	1	0	0	0	0	0	0
AX-183588691	chr1	1	19615810	20965		A/C	A/C	A/C	A/C	A/C	A/C	A/C	---	A/C									0	0	0	0	0	0	0	1	0
AX-183638205	chr1	1	19854603	238793		C/C	C/C	C/C	C/C	C/C	C/C	C/C	C/C	C/C									0	0	0	0	0	0	0	0	0
AX-183638204	chr1	1	19855837	1234		C/C	C/C	C/C	C/C	C/C	C/C	C/C	C/C	C/C									0	0	0	0	0	0	0	0	0
AX-183893913	chr1	1	19866258	10421		G/G	G/G	G/G	G/G	G/G	G/G	G/G	G/G	G/G									0	0	0	0	0	0	0	0	0
AX-183563967	chr1	1	19924539	58281		C/C	C/C	C/C	C/C	C/C	C/C	C/C	C/C	C/C									0	0	0	0	0	0	0	0	0
AX-183563080	chr1	1	19924864	325		A/A	A/A	A/A	A/A	A/A	A/A	A/C	A/A	A/A									0	0	0	0	0	0	0	0	0
AX-183588684	chr1	1	19928760	3896		G/G	G/G	G/G	G/G	G/G	G/G	G/G	G/G	G/G									0	0	0	0	0	0	0	0	0
AX-183869348	chr1	1	19969834	41074		T/C	T/C	T/C	T/C	T/C	T/C	T/C	---	T/C									0	0	0	0	0	0	0	1	0
AX-183575763	chr1	1	19973520	3686		T/T	T/T	T/T	T/T	T/T	T/T	T/T	T/T	T/T									0	0	0	0	0	0	0	0	0
AX-183575762	chr1	1	19979680	6160		C/C	C/C	C/C	C/C	C/C	C/C	C/C	C/C	C/C									0	0	0	0	0	0	0	0	0
AX-183573099	chr1	1	19979801	121		A/A	A/A	A/A	A/A	A/A	A/A	A/A	A/A	A/A									0	0	0	0	0	0	0	0	0
AX-183884418	chr1	1	19983755	3954		T/T	T/T	T/T	T/T	T/T	T/T	---	T/T	T/T									0	0	0	0	0	0	1	0	0
AX-183893911	chr1	1	20044053	60298		C/C	C/C	C/C	C/C	C/C	C/C	C/C	C/C	C/C									0	0	0	0	0	0	0	0	0
AX-183588679	chr1	1	20050453	6400		G/G	G/G	G/G	G/G	G/G	G/G	G/G	G/G	G/G									0	0	0	0	0	0	0	0	0
AX-183871132	chr1	1	20067604	17151		C/C	C/C	C/C	C/C	C/C	C/C	C/C	C/C	C/C									0	0	0	0	0	0	0	0	0
AX-183588678	chr1	1	20067863	259		G/G	G/G	G/G	G/G	G/G	G/G	G/G	G/G	G/G									0	0	0	0	0	0	0	0	0
AX-183575761	chr1	1	20068355	492		T/T	T/T	T/T	T/T	T/T	T/T	T/T	T/T	T/T									0	0	0	0	0	0	0	0	0
AX-183588677	chr1	1	20092218	23863		G/G	G/G	G/G	G/G	G/G	G/G	G/G	G/G	G/G									0	0	0	0	0	0	0	0	0
AX-183860625	chr1	1	20093384	1166		C/C	C/C	C/C	C/C	C/C	C/C	C/C	C/C	C/C									0	0	0	0	0	0	0	0	0
AX-183588676	chr1	1	20095567	2183		T/T	T/T	T/T	T/T	T/T	T/T	T/T	T/T	T/T									0	0	0	0	0	0	0	0	0
AX-183886524	chr1	1	20096156	589		G/G	G/G	G/G	G/G	G/G	G/G	G/G	G/G	G/G									0	0	0	0	0	0	0	0	0
AX-183881687	chr1	1	20096884	728		A/A	A/A	A/A	A/A	A/A	A/A	A/A	A/A	A/A									0	0	0	0	0	0	0	0	0
AX-183638203	chr1	1	20097033	149		C/C	C/C	C/C	C/C	C/C	C/C	C/C	C/C	C/C									0	0	0	0	0	0	0	0	0
AX-183882279	chr1	1	20196735	99702		C/C	C/C	C/C	C/C	C/C	C/C	C/C	C/C	C/C									0	0	0	0	0	0	0	0	0
AX-183874292	chr1	1	20199834	3099		T/T	T/T	T/T	T/T	T/T	T/T	T/T	T/T	T/T									0	0	0	0	0	0	0	0	0
AX-183575760	chr1	1	20202100	2266		T/T	T/T	T/T	T/T	T/T	T/T	T/T	T/T	T/T									0	0	0	0	0	0	0	0	0
AX-183866708	chr1	1	20202404	304		C/C	C/C	C/C	C/C	C/C	C/C	C/C	C/C	C/C									0	0	0	0	0	0	0	0	0
AX-183588672	chr1	1	20204245	1841		G/G	G/G	G/G	G/G	G/G	G/G	G/G	G/G	G/G									0	0	0	0	0	0	0	0	0
AX-183588675	chr1	1	20274964	70719		G/G	G/G	G/G	G/G	G/G	G/G	G/G	G/G	G/G									0	0	0	0	0	0	0	0	0
AX-183870721	chr1	1	20456645	181681		G/G	G/G	G/G	G/G	G/G	G/G	G/G	G/G	G/G									0	0	0	0	0	0	0	0	0
AX-183886523	chr1	1	20480959	24314		A/A	A/A	A/A	A/A	A/A	A/A	A/A	A/A	A/A									0	0	0	0	0	0	0	0	0
AX-183588668	chr1	1	20480991	32		A/G	---	A/A	A/A	A/A	A/A	A/A	A/A	A/A									0	1	0	0	0	0	0	0	0
AX-183877466	chr1	1	20482225	1234		G/G	G/G	G/G	G/G	G/G	G/G	G/G	G/G	G/G									0	0	0	0	0	0	0	0	0
AX-183877465	chr1	1	20493100	10875		T/T	T/T	T/T	T/T	T/T	T/T	T/T	T/T	T/T									0	0	0	0	0	0	0	0	0
AX-183575759	chr1	1	20582505	89405		G/G	G/G	G/G	G/G	G/G	G/G	G/G	G/G	G/G									0	0	0	0	0	0	0	0	0
AX-183563963	chr1	1	20621231	38726		A/G	A/G	A/G	A/G	A/G	A/G	A/G	A/G	A/G									0	0	0	0	0	0	0	0	0
AX-183575758	chr1	1	20623313	2082		A/A	A/A	A/A	A/A	A/A	A/A	A/A	A/A	A/A									0	0	0	0	0	0	0	0	0
AX-183563079	chr1	1	20623508	195		A/A	A/A	A/A	A/A	A/A	A/A	A/A	A/A	A/A									0	0	0	0	0	0	0	0	0
AX-183588658	chr1	1	20623555	47		G/G	G/G	G/G	G/G	G/G	G/G	G/G	G/G	G/G									0	0	0	0	0	0	0	0	0
AX-183588659	chr1	1	20625002	1447		C/C	C/C	C/C	C/C	C/C	C/C	C/C	C/C	C/C									0	0	0	0	0	0	0	0	0
AX-183588660	chr1	1	20626561	1559		T/T	T/T	T/T	T/T	T/T	T/T	T/T	T/T	T/T									0	0	0	0	0	0	0	0	0
AX-183588661	chr1	1	20626725	164		G/G	G/G	G/G	G/G	G/G	G/G	G/G	G/G	G/G									0	0	0	0	0	0	0	0	0
AX-183588746	chr1	1	20694870	68145		T/T	T/T	T/T	T/T	T/T	T/T	T/T	---	T/T									0	0	0	0	0	0	0	1	0
AX-183874293	chr1	1	20695133	263		T/T	T/T	T/T	T/T	T/T	T/T	T/T	T/T	T/T									0	0	0	0	0	0	0	0	0
AX-183588665	chr1	1	20726045	30912		C/C	C/C	C/C	C/C	C/C	C/C	C/C	C/C	C/C									0	0	0	0	0	0	0	0	0
AX-183563965	chr1	1	20732301	6256		C/C	C/C	C/C	C/C	C/C	C/C	C/C	C/C	C/C									0	0	0	0	0	0	0	0	0
AX-183880037	chr1	1	20781516	49215		C/C	C/C	C/C	C/C	C/C	C/C	C/C	C/C	C/C									0	0	0	0	0	0	0	0	0
AX-183886010	chr1	1	20782261	745		A/A	A/A	A/A	A/A	A/A	A/A	A/A	A/A	A/A									0	0	0	0	0	0	0	0	0
AX-183888556	chr1	1	20782387	126		C/C	C/C	C/C	C/C	C/C	C/C	C/C	C/C	C/C									0	0	0	0	0	0	0	0	0
AX-183878467	chr1	1	20782621	234		C/C	C/C	C/C	C/C	C/C	C/C	C/C	C/C	C/C									0	0	0	0	0	0	0	0	0
AX-183588662	chr1	1	20782770	149		T/T	T/T	T/T	T/T	T/T	T/T	T/T	T/T	T/T									0	0	0	0	0	0	0	0	0
AX-183563964	chr1	1	20782922	152		C/C	C/C	C/C	C/C	C/C	C/C	C/C	C/C	C/C									0	0	0	0	0	0	0	0	0
AX-183877464	chr1	1	21516731	733809		A/G	G/G	G/G	G/G	G/G	G/G	G/G	G/G	G/G									0	0	0	0	0	0	0	0	0
AX-183588651	chr1	1	21541899	25168		C/C	C/C	C/C	C/C	C/C	C/C	C/C	C/C	C/C									0	0	0	0	0	0	0	0	0
AX-183588652	chr1	1	21542980	1081		C/C	C/C	C/C	C/C	C/C	C/C	C/C	C/C	C/C									0	0	0	0	0	0	0	0	0
AX-183563961	chr1	1	21572758	29778		G/G	G/G	G/G	G/G	G/G	G/G	G/G	G/G	G/G									0	0	0	0	0	0	0	0	0
AX-183573097	chr1	1	21572874	116		C/C	C/C	C/C	C/C	C/C	C/C	C/C	C/C	C/C									0	0	0	0	0	0	0	0	0
AX-183891658	chr1	1	21573480	606		C/C	C/C	C/C	C/C	C/C	C/C	C/C	C/C	C/C									0	0	0	0	0	0	0	0	0
AX-183588653	chr1	1	21574521	1041		T/T	T/T	T/T	T/T	T/T	T/T	T/T	T/T	T/T									0	0	0	0	0	0	0	0	0
AX-183563078	chr1	1	21575302	781		T/T	T/T	T/T	T/T	T/T	T/T	T/T	T/T	T/T									0	0	0	0	0	0	0	0	0
AX-183588655	chr1	1	21581243	5941		T/T	T/T	T/T	T/T	T/T	T/T	T/T	T/T	T/T									0	0	0	0	0	0	0	0	0
AX-183889888	chr1	1	21585304	4061		G/G	G/G	G/G	G/G	G/G	G/G	G/G	G/G	G/G									0	0	0	0	0	0	0	0	0
AX-183563962	chr1	1	21695736	110432		G/G	G/G	G/G	G/G	G/G	G/G	G/G	G/G	G/G									0	0	0	0	0	0	0	0	0
AX-183588657	chr1	1	21696521	785		T/T	T/T	T/T	T/T	T/T	T/T	T/T	T/T	T/T									0	0	0	0	0	0	0	0	0
AX-183867110	chr1	1	21696732	211		A/A	A/A	A/A	A/A	A/A	A/A	A/A	A/A	A/A									0	0	0	0	0	0	0	0	0
AX-183881686	chr1	1	21697065	333		G/G	G/G	G/G	G/G	G/G	G/G	G/G	G/G	G/G									0	0	0	0	0	0	0	0	0
AX-183563957	chr1	1	21740897	43832		---	A/C	C/C	C/C	C/C	C/C	C/C	C/C	C/C									1	0	0	0	0	0	0	0	0
AX-183867316	chr1	1	21741007	110		G/G	G/G	G/G	G/G	G/G	G/G	G/G	G/G	G/G									0	0	0	0	0	0	0	0	0
AX-183563958	chr1	1	22012386	271379		G/G	G/G	G/G	G/G	G/G	G/G	G/G	G/G	G/G									0	0	0	0	0	0	0	0	0
AX-183588643	chr1	1	22013887	1501		C/C	---	C/C	C/C	C/C	C/C	C/C	C/C	C/C									0	1	0	0	0	0	0	0	0
AX-183872323	chr1	1	22082757	68870		T/T	T/T	T/T	T/T	T/T	T/T	T/T	T/T	T/T									0	0	0	0	0	0	0	0	0
AX-183874440	chr1	1	22086271	3514		A/A	A/A	A/A	A/A	A/A	A/A	A/A	A/A	A/A									0	0	0	0	0	0	0	0	0
AX-183588623	chr1	1	22119554	33283		C/C	C/C	C/C	C/C	C/C	C/C	C/C	C/C	C/C									0	0	0	0	0	0	0	0	0
AX-183588624	chr1	1	22120119	565		T/T	T/T	T/T	T/T	T/T	T/T	T/T	T/T	T/T									0	0	0	0	0	0	0	0	0
AX-183886009	chr1	1	22126767	6648		A/A	A/A	A/A	A/A	A/A	A/A	A/A	A/A	A/A									0	0	0	0	0	0	0	0	0
AX-183879520	chr1	1	22140709	13942		T/T	T/T	T/T	T/T	T/T	T/T	T/T	T/T	T/T									0	0	0	0	0	0	0	0	0
AX-183573096	chr1	1	22142226	1517		G/G	G/G	G/G	G/G	G/G	G/G	G/G	G/G	G/G									0	0	0	0	0	0	0	0	0
AX-183575752	chr1	1	22142456	230		G/G	G/G	G/G	G/G	G/G	G/G	G/G	G/G	G/G									0	0	0	0	0	0	0	0	0
AX-183575755	chr1	1	22201490	59034		C/C	C/C	C/C	C/C	C/C	C/C	C/C	C/C	C/C									0	0	0	0	0	0	0	0	0
AX-183582354	chr1	1	22253060	51570		T/C	T/C	T/C	T/C	T/C	T/C	T/C	---	C/C									0	0	0	0	0	0	0	1	0
AX-183881106	chr1	1	22254674	1614		C/C	C/C	C/C	C/C	C/C	C/C	C/C	C/C	C/C									0	0	0	0	0	0	0	0	0
AX-183588629	chr1	1	22260173	5499		A/A	A/A	A/A	A/A	A/A	A/A	A/A	A/A	A/A									0	0	0	0	0	0	0	0	0
AX-183588641	chr1	1	22271054	10881		A/A	A/A	A/A	A/A	A/A	A/A	A/A	A/A	A/A									0	0	0	0	0	0	0	0	0
AX-183575756	chr1	1	22273018	1964		A/G	A/G	A/G	A/G	A/G	A/G	A/G	A/G	A/G									0	0	0	0	0	0	0	0	0
AX-183876049	chr1	1	22283287	10269		C/C	C/C	C/C	C/C	C/C	C/C	C/C	C/C	C/C									0	0	0	0	0	0	0	0	0
AX-183894879	chr1	1	22283568	281		C/C	C/C	C/C	C/C	C/C	C/C	C/C	C/C	C/C									0	0	0	0	0	0	0	0	0
AX-183588630	chr1	1	22284630	1062		G/G	G/G	G/G	G/G	G/G	G/G	G/G	---	G/G									0	0	0	0	0	0	0	1	0
AX-183870316	chr1	1	22285671	1041		G/G	G/G	G/G	G/G	G/G	G/G	G/G	G/G	G/G									0	0	0	0	0	0	0	0	0
AX-183884417	chr1	1	22285744	73		A/A	A/A	A/A	A/A	A/A	A/A	A/A	A/A	A/A									0	0	0	0	0	0	0	0	0
AX-183588632	chr1	1	22292246	6502		A/A	A/A	A/A	A/A	A/A	A/A	---	A/A	A/A									0	0	0	0	0	0	1	0	0
AX-183575757	chr1	1	22728840	436594		G/G	G/G	G/G	G/G	G/G	G/G	G/G	G/G	G/G									0	0	0	0	0	0	0	0	0
AX-183588634	chr1	1	22740039	11199		G/G	G/G	G/G	G/G	G/G	G/G	G/G	G/G	G/G									0	0	0	0	0	0	0	0	0
AX-183881107	chr1	1	22740054	15		A/G	A/G	A/G	---	A/G	A/G	A/G	A/G	A/G									0	0	0	1	0	0	0	0	0
AX-183588635	chr1	1	22746022	5968		G/G	G/G	G/G	G/G	G/G	G/G	G/G	G/G	G/G									0	0	0	0	0	0	0	0	0
AX-183588636	chr1	1	22755264	9242		T/T	T/T	T/T	T/T	T/T	T/T	T/T	T/T	T/T									0	0	0	0	0	0	0	0	0
AX-183588637	chr1	1	22756140	876		T/T	T/T	T/T	T/T	T/T	T/T	T/T	T/T	T/T									0	0	0	0	0	0	0	0	0
AX-183588638	chr1	1	22756645	505		C/C	C/C	C/C	C/C	C/C	C/C	C/C	C/C	C/C									0	0	0	0	0	0	0	0	0
AX-183588639	chr1	1	22757805	1160		G/G	G/G	G/G	G/G	G/G	G/G	G/G	G/G	G/G									0	0	0	0	0	0	0	0	0
AX-183563956	chr1	1	22759078	1273		T/T	---	T/T	T/T	T/T	T/T	T/T	T/T	T/T									0	1	0	0	0	0	0	0	0
AX-183575754	chr1	1	23094764	335686		T/T	T/T	T/T	T/T	T/T	T/T	T/T	T/T	T/T									0	0	0	0	0	0	0	0	0
AX-183588627	chr1	1	23171237	76473		A/A	A/A	A/A	A/A	A/A	A/A	A/A	A/A	A/A									0	0	0	0	0	0	0	0	0
AX-183588626	chr1	1	23171913	676		T/T	T/T	T/T	T/T	T/T	T/T	T/T	T/T	T/T									0	0	0	0	0	0	0	0	0
AX-183872876	chr1	1	23180187	8274		C/C	C/C	C/C	C/C	C/C	C/C	C/C	C/C	C/C									0	0	0	0	0	0	0	0	0
AX-183588625	chr1	1	23252791	72604		G/G	G/G	G/G	G/G	G/G	G/G	G/G	G/G	G/G									0	0	0	0	0	0	0	0	0
AX-183871381	chr1	1	23259160	6369		A/A	A/A	A/A	A/A	A/A	A/A	A/A	A/A	A/A									0	0	0	0	0	0	0	0	0
AX-183563955	chr1	1	23259600	440		G/G	G/G	G/G	G/G	G/G	G/G	G/G	G/G	G/G									0	0	0	0	0	0	0	0	0
AX-183873921	chr1	1	23265229	5629		A/A	A/A	A/A	A/A	A/A	A/A	---	A/A	A/A									0	0	0	0	0	0	1	0	0
AX-183575753	chr1	1	23293834	28605		T/T	T/T	T/T	T/T	T/T	T/T	T/T	T/T	T/T									0	0	0	0	0	0	0	0	0
AX-183862121	chr1	1	23318717	24883		C/C	C/C	C/C	C/C	C/C	C/C	C/C	C/C	C/C									0	0	0	0	0	0	0	0	0
AX-183881105	chr1	1	23318865	148		G/G	G/G	G/G	G/G	G/G	G/G	G/G	G/G	G/G									0	0	0	0	0	0	0	0	0
AX-183588620	chr1	1	23393343	74478		C/C	C/C	C/C	C/C	C/C	C/C	C/C	---	C/C									0	0	0	0	0	0	0	1	0
AX-183588619	chr1	1	23393619	276		T/T	T/T	T/T	T/T	T/T	T/T	T/T	T/T	T/T									0	0	0	0	0	0	0	0	0
AX-183563954	chr1	1	23395614	1995		G/G	G/G	G/G	G/G	G/G	G/G	G/G	G/G	G/G									0	0	0	0	0	0	0	0	0
AX-183873198	chr1	1	23396908	1294		A/A	A/A	A/A	A/A	A/A	A/A	A/A	A/A	A/A									0	0	0	0	0	0	0	0	0
AX-183588617	chr1	1	23401219	4311		G/G	G/G	G/G	G/G	G/G	G/G	G/G	G/G	G/G									0	0	0	0	0	0	0	0	0
AX-183573095	chr1	1	23401261	42		C/C	C/C	C/C	C/C	C/C	C/C	C/C	C/C	C/C									0	0	0	0	0	0	0	0	0
AX-183588616	chr1	1	23401348	87		A/A	A/A	A/A	A/A	A/A	A/A	A/A	A/A	A/A									0	0	0	0	0	0	0	0	0
AX-183887050	chr1	1	23401774	426		T/T	T/T	T/T	T/T	T/T	T/T	T/T	T/T	T/T									0	0	0	0	0	0	0	0	0
AX-183588614	chr1	1	23402083	309		G/G	G/G	G/G	G/G	G/G	G/G	G/G	G/G	G/G									0	0	0	0	0	0	0	0	0
AX-183884416	chr1	1	23463814	61731		T/T	T/T	T/T	T/T	T/T	T/T	T/T	T/T	T/T									0	0	0	0	0	0	0	0	0
AX-183563953	chr1	1	23464755	941		G/G	G/G	G/G	G/G	G/G	G/G	G/G	G/G	G/G									0	0	0	0	0	0	0	0	0
AX-183638201	chr1	1	23465449	694		A/A	A/A	A/A	---	A/A	A/A	A/A	A/A	A/A									0	0	0	1	0	0	0	0	0
AX-183588611	chr1	1	23488182	22733		C/C	C/C	C/C	T/C	C/C	C/C	---	C/C	C/C									0	0	0	0	0	0	1	0	0
AX-183638200	chr1	1	23488255	73		G/G	---	G/G	G/G	G/G	G/G	G/G	G/G	G/G									0	1	0	0	0	0	0	0	0
AX-183588606	chr1	1	23499792	11537		G/G	---	A/G	G/G	G/G	G/G	G/G	G/G	G/G									0	2	0	0	0	0	0	0	0
AX-183887606	chr1	1	23643030	143238		T/C	T/C	T/C	T/C	T/C	T/C	T/C	T/C	T/C									0	0	0	0	0	0	0	0	0
AX-183563952	chr1	1	23650157	7127		A/A	A/A	A/A	A/A	A/A	A/A	A/A	A/A	A/A									0	0	0	0	0	0	0	0	0
AX-183588603	chr1	1	23659811	9654		G/G	G/G	G/G	G/G	G/G	G/G	G/G	G/G	G/G									0	0	0	0	0	0	0	0	0
AX-183575751	chr1	1	23664807	4996		C/C	C/C	C/C	C/C	C/C	C/C	C/C	C/C	C/C									0	0	0	0	0	0	0	0	0
AX-183883883	chr1	1	23729304	64497		T/T	T/T	T/T	T/T	T/T	---	---	T/T	T/T									0	0	0	0	0	1	1	0	0
AX-183979537	chr1	1	23817821	88517		T/T	T/T	T/T	T/T	T/T	T/T	T/T	T/T	T/T									0	0	0	0	0	0	0	0	0
AX-183563077	chr1	1	23817865	44		C/C	C/C	C/C	C/C	C/C	C/C	C/C	C/C	C/C									0	0	0	0	0	0	0	0	0
AX-183588601	chr1	1	23945440	127575		A/A	A/A	A/A	A/A	A/A	A/A	A/A	A/A	A/A									0	0	0	0	0	0	0	0	0
AX-183875565	chr1	1	23962896	17456		G/G	G/G	G/G	G/G	G/G	G/G	G/G	G/G	G/G									0	0	0	0	0	0	0	0	0
AX-183575749	chr1	1	23979114	16218		C/C	C/C	C/C	C/C	C/C	C/C	C/C	C/C	C/C									0	0	0	0	0	0	0	0	0
AX-183575748	chr1	1	23983841	4727		C/C	C/C	C/C	C/C	C/C	C/C	C/C	C/C	C/C									0	0	0	0	0	0	0	0	0
AX-183886008	chr1	1	23993445	9604		C/C	C/C	C/C	C/C	C/C	C/C	C/C	C/C	C/C									0	0	0	0	0	0	0	0	0
AX-183588599	chr1	1	24000576	7131		G/G	G/G	G/G	G/G	G/G	G/G	G/G	G/G	G/G									0	0	0	0	0	0	0	0	0
AX-183638196	chr1	1	24041494	40918		T/T	T/T	T/T	T/T	T/T	T/T	T/T	T/T	T/T									0	0	0	0	0	0	0	0	0
AX-183979533	chr1	1	24121068	79574		G/G	G/G	G/G	G/G	G/G	G/G	G/G	G/G	G/G									0	0	0	0	0	0	0	0	0
AX-183588597	chr1	1	24121114	46		C/C	C/C	C/C	C/C	C/C	C/C	C/C	C/C	C/C									0	0	0	0	0	0	0	0	0
AX-183588596	chr1	1	24127744	6630		G/G	G/G	G/G	G/G	G/G	G/G	G/G	G/G	G/G									0	0	0	0	0	0	0	0	0
AX-183638194	chr1	1	24159550	31806		C/C	C/C	C/C	C/C	C/C	C/C	C/C	C/C	C/C									0	0	0	0	0	0	0	0	0
AX-183575746	chr1	1	24427046	267496		T/T	T/T	T/T	T/T	T/T	T/T	T/T	T/T	T/T									0	0	0	0	0	0	0	0	0
AX-183890346	chr1	1	24432458	5412		G/G	G/G	G/G	G/G	G/G	G/G	G/G	G/G	G/G									0	0	0	0	0	0	0	0	0
AX-183562848	chr1	1	24433258	800		A/A	A/A	A/A	A/A	A/A	A/A	A/A	A/A	A/A									0	0	0	0	0	0	0	0	0
AX-183870720	chr1	1	24470180	36922		T/C	T/C	T/T	T/T	T/T	T/T	T/C	T/C	T/C									0	0	0	0	0	0	0	0	0
AX-183887605	chr1	1	24534862	64682		A/A	A/A	A/A	A/A	A/A	A/A	A/A	A/A	A/A									0	0	0	0	0	0	0	0	0
AX-183862760	chr1	1	24750312	215450		G/G	G/G	G/G	G/G	G/G	G/G	G/G	G/G	G/G									0	0	0	0	0	0	0	0	0
AX-183563950	chr1	1	24751556	1244		C/C	C/C	C/C	C/C	C/C	C/C	C/C	C/C	C/C									0	0	0	0	0	0	0	0	0
AX-183588590	chr1	1	24784672	33116		G/G	G/G	G/G	G/G	G/G	G/G	G/G	G/G	G/G									0	0	0	0	0	0	0	0	0
AX-183861704	chr1	1	24784782	110		T/T	T/T	T/T	T/T	T/T	T/T	T/T	T/T	T/T									0	0	0	0	0	0	0	0	0
AX-183581046	chr1	1	24971677	186895		A/A	A/A	A/A	A/A	A/A	A/A	A/A	A/A	A/A									0	0	0	0	0	0	0	0	0
AX-183862513	chr1	1	24976055	4378		G/G	G/G	G/G	G/G	G/G	G/G	G/G	G/G	G/G									0	0	0	0	0	0	0	0	0
AX-183588588	chr1	1	25034762	58707		G/G	G/G	G/G	G/G	G/G	G/G	G/G	G/G	G/G									0	0	0	0	0	0	0	0	0
AX-183588586	chr1	1	25070316	35554		---	A/A	A/A	A/A	A/A	A/A	A/A	A/A	A/A									1	0	0	0	0	0	0	0	0
AX-183588585	chr1	1	25070662	346		C/C	C/C	C/C	C/C	C/C	C/C	C/C	T/C	C/C									0	0	0	0	0	0	0	0	0
AX-183890345	chr1	1	25071148	486		G/G	G/G	G/G	G/G	G/G	G/G	G/G	G/G	G/G									0	0	0	0	0	0	0	0	0
AX-183883882	chr1	1	25073319	2171		C/C	C/C	C/C	C/C	C/C	C/C	C/C	C/C	C/C									0	0	0	0	0	0	0	0	0
AX-183588583	chr1	1	25073375	56		T/T	T/T	T/T	T/T	T/T	T/T	T/T	T/T	T/T									0	0	0	0	0	0	0	0	0
AX-183588581	chr1	1	25158740	85365		G/G	G/G	G/G	G/G	G/G	G/G	G/G	G/G	G/G									0	0	0	0	0	0	0	0	0
AX-183870917	chr1	1	25159005	265		C/C	C/C	C/C	C/C	C/C	C/C	C/C	C/C	C/C									0	0	0	0	0	0	0	0	0
AX-183588579	chr1	1	25163636	4631		C/C	C/C	C/C	C/C	C/C	C/C	C/C	C/C	C/C									0	0	0	0	0	0	0	0	0
AX-183563949	chr1	1	25164257	621		C/C	C/C	C/C	C/C	C/C	C/C	C/C	C/C	C/C									0	0	0	0	0	0	0	0	0
AX-183588578	chr1	1	25164500	243		C/C	C/C	C/C	C/C	C/C	C/C	C/C	C/C	C/C									0	0	0	0	0	0	0	0	0
AX-183588573	chr1	1	25265055	100555		A/A	A/A	A/A	A/A	A/A	A/A	A/A	A/A	A/A									0	0	0	0	0	0	0	0	0
AX-183588572	chr1	1	25276691	11636		A/A	A/A	A/A	A/A	A/A	A/A	A/A	A/A	A/A									0	0	0	0	0	0	0	0	0
AX-183870134	chr1	1	25277037	346		A/A	A/A	A/A	A/A	A/A	A/A	A/A	A/A	A/A									0	0	0	0	0	0	0	0	0
AX-183880036	chr1	1	25277667	630		T/T	T/T	T/T	T/T	T/T	T/T	T/T	T/T	T/T									0	0	0	0	0	0	0	0	0
AX-183588569	chr1	1	25331119	53452		T/T	T/T	T/T	T/T	T/T	T/T	T/T	T/T	T/T									0	0	0	0	0	0	0	0	0
AX-183588568	chr1	1	25331404	285		G/G	G/G	G/G	G/G	G/G	G/G	G/G	G/G	G/G									0	0	0	0	0	0	0	0	0
AX-183588566	chr1	1	25350846	19442		T/T	T/T	T/T	T/T	T/T	T/T	T/T	T/T	T/T									0	0	0	0	0	0	0	0	0
AX-183637149	chr1	1	25425557	74711		C/C	C/C	C/C	C/C	C/C	C/C	C/C	C/C	C/C									0	0	0	0	0	0	0	0	0
AX-183862835	chr1	1	25476264	50707		T/T	T/T	T/T	---	T/T	T/T	T/T	T/T	T/T									0	0	0	1	0	0	0	0	0
AX-183887049	chr1	1	25555534	79270		A/A	A/A	A/A	A/A	A/A	A/A	A/A	A/A	A/A									0	0	0	0	0	0	0	0	0
AX-183588577	chr1	1	25576853	21319		T/T	T/T	T/T	T/T	T/T	T/T	T/T	T/T	T/T									0	0	0	0	0	0	0	0	0
AX-183563076	chr1	1	25597265	20412		T/T	T/T	T/T	T/T	T/T	T/T	T/T	T/T	T/T									0	0	0	0	0	0	0	0	0
AX-183588576	chr1	1	25661642	64377		T/T	T/T	T/T	T/T	T/T	T/T	T/T	T/C	T/T									0	0	0	0	0	0	0	0	0
AX-183573639	chr1	1	25712253	50611		C/C	C/C	C/C	C/C	C/C	C/C	C/C	C/C	C/C									0	0	0	0	0	0	0	0	0
AX-183563947	chr1	1	25769519	57266		C/C	C/C	C/C	C/C	C/C	C/C	C/C	C/C	C/C									0	0	0	0	0	0	0	0	0
AX-183588574	chr1	1	25771877	2358		T/T	T/T	T/T	T/T	T/T	T/T	T/T	T/T	T/T									0	0	0	0	0	0	0	0	0
AX-183573638	chr1	1	25772186	309		T/T	T/T	T/T	T/T	T/T	T/T	T/T	T/T	T/T									0	0	0	0	0	0	0	0	0
AX-183588565	chr1	1	25800390	28204		C/C	T/C	T/C	T/C	T/C	T/C	T/C	T/C	T/C									0	0	0	0	0	0	0	0	0
AX-183588564	chr1	1	25808662	8272		T/T	T/T	T/T	T/T	T/T	T/T	T/T	T/T	T/T									0	0	0	0	0	0	0	0	0
AX-183588562	chr1	1	25820708	12046		A/A	A/A	A/A	A/A	A/A	A/A	A/A	A/A	---									0	0	0	0	0	0	0	0	1
AX-183588561	chr1	1	25825932	5224		G/G	G/G	G/G	G/G	G/G	G/G	G/G	G/G	G/G									0	0	0	0	0	0	0	0	0
AX-183573637	chr1	1	25879747	53815		A/A	A/A	A/A	A/A	A/A	A/A	A/A	A/A	A/A									0	0	0	0	0	0	0	0	0
AX-183880034	chr1	1	25885735	5988		T/T	T/T	T/T	T/T	T/T	T/T	T/T	T/T	T/T									0	0	0	0	0	0	0	0	0
AX-183868717	chr1	1	25895108	9373		G/G	G/G	G/G	G/G	G/G	G/G	G/G	G/G	G/G									0	0	0	0	0	0	0	0	0
AX-183884955	chr1	1	25895216	108		G/G	---	G/G	G/G	G/G	G/G	G/G	G/G	G/G									0	1	0	0	0	0	0	0	0
AX-183588517	chr1	1	25973783	78567		C/C	C/C	C/C	C/C	C/C	C/C	C/C	C/C	C/C									0	0	0	0	0	0	0	0	0
AX-183588516	chr1	1	25975465	1682		C/C	T/C	C/C	C/C	C/C	C/C	C/C	C/C	C/C									0	0	0	0	0	0	0	0	0
AX-183633588	chr1	1	26385391	409926		G/G	G/G	G/G	G/G	G/G	G/G	G/G	G/G	G/G									0	0	0	0	0	0	0	0	0
AX-183882171	chr1	1	26394672	9281		T/T	T/T	T/T	T/T	T/T	T/T	T/T	T/T	T/T									0	0	0	0	0	0	0	0	0
AX-183892444	chr1	1	26453082	58410		C/C	C/C	C/C	C/C	C/C	C/C	C/C	C/C	C/C									0	0	0	0	0	0	0	0	0
AX-183873197	chr1	1	26533461	80379		G/G	G/G	G/G	G/G	G/G	G/G	G/G	G/G	G/G									0	0	0	0	0	0	0	0	0
AX-183872215	chr1	1	26533889	428		T/T	T/T	T/T	T/T	T/T	T/T	T/T	T/T	T/T									0	0	0	0	0	0	0	0	0
AX-183573636	chr1	1	26678421	144532		T/T	T/T	T/T	T/T	T/T	T/T	T/T	T/T	T/T									0	0	0	0	0	0	0	0	0
AX-183563075	chr1	1	26729670	51249		C/C	C/C	C/C	C/C	C/C	C/C	C/C	C/C	C/C									0	0	0	0	0	0	0	0	0
AX-183887048	chr1	1	26780805	51135		A/A	---	A/A	A/A	A/A	A/A	A/A	A/A	A/A									0	1	0	0	0	0	0	0	0
AX-183876509	chr1	1	26786123	5318		T/T	T/T	T/T	T/T	T/T	T/T	T/T	T/T	T/T									0	0	0	0	0	0	0	0	0
AX-183868998	chr1	1	26787639	1516		C/C	C/C	C/C	C/C	C/C	C/C	C/C	C/C	C/C									0	0	0	0	0	0	0	0	0
AX-183865333	chr1	1	26798578	10939		C/C	C/C	C/C	C/C	C/C	C/C	C/C	C/C	C/C									0	0	0	0	0	0	0	0	0
AX-183573635	chr1	1	26800013	1435		C/C	C/C	C/C	C/C	C/C	C/C	C/C	C/C	C/C									0	0	0	0	0	0	0	0	0
AX-183872541	chr1	1	26899095	99082		C/C	C/C	C/C	C/C	C/C	C/C	C/C	C/C	C/C									0	0	0	0	0	0	0	0	0
AX-183588514	chr1	1	26899150	55		T/T	T/T	T/T	T/T	T/T	T/T	T/T	T/T	T/T									0	0	0	0	0	0	0	0	0
AX-183588510	chr1	1	26910861	11711		G/G	G/G	G/G	G/G	G/G	G/G	G/G	G/G	G/G									0	0	0	0	0	0	0	0	0
AX-183588509	chr1	1	26913947	3086		A/A	A/A	A/A	A/A	A/A	A/A	A/A	A/A	A/A									0	0	0	0	0	0	0	0	0
AX-183874703	chr1	1	26920180	6233		C/C	C/C	C/C	C/C	C/C	C/C	C/C	T/C	C/C									0	0	0	0	0	0	0	0	0
AX-183875135	chr1	1	26971039	50859		T/C	C/C	T/C	T/C	T/C	T/C	T/C	---	T/C									0	0	0	0	0	0	0	1	0
AX-183588507	chr1	1	26971439	400		C/C	C/C	C/C	C/C	C/C	C/C	C/C	C/C	C/C									0	0	0	0	0	0	0	0	0
AX-183863783	chr1	1	26984664	13225		T/T	T/T	T/T	T/T	T/T	T/T	T/T	T/T	T/T									0	0	0	0	0	0	0	0	0
AX-183891226	chr1	1	26993869	9205		C/C	C/C	C/C	C/C	C/C	C/C	C/C	C/C	C/C									0	0	0	0	0	0	0	0	0
AX-183636900	chr1	1	27016037	22168		G/G	G/G	G/G	G/G	G/G	G/G	G/G	G/G	G/G									0	0	0	0	0	0	0	0	0
AX-183876508	chr1	1	27086026	69989		T/T	T/T	T/T	T/T	T/T	T/T	T/T	T/T	T/T									0	0	0	0	0	0	0	0	0
AX-183563944	chr1	1	27277992	191966		T/T	T/T	T/T	T/T	T/T	T/T	T/T	T/T	T/T									0	0	0	0	0	0	0	0	0
AX-183588548	chr1	1	27284101	6109		A/A	A/A	A/A	A/A	A/A	A/A	A/A	A/A	A/A									0	0	0	0	0	0	0	0	0
AX-183573634	chr1	1	27381234	97133		G/G	G/G	G/G	G/G	G/G	G/G	G/G	G/G	G/G									0	0	0	0	0	0	0	0	0
AX-183588545	chr1	1	27382119	885		A/A	A/A	A/A	A/A	A/A	A/A	A/A	A/A	A/A									0	0	0	0	0	0	0	0	0
AX-183588544	chr1	1	27382580	461		A/A	A/A	A/A	A/A	A/A	A/A	A/A	A/A	A/A									0	0	0	0	0	0	0	0	0
AX-183573633	chr1	1	27383467	887		G/G	G/G	G/G	G/G	G/G	G/G	G/G	G/G	G/G									0	0	0	0	0	0	0	0	0
AX-183588543	chr1	1	27394167	10700		A/G	A/G	A/G	A/G	A/G	A/G	A/G	A/G	A/G									0	0	0	0	0	0	0	0	0
AX-183588541	chr1	1	27399825	5658		C/C	C/C	C/C	C/C	C/C	C/C	C/C	C/C	C/C									0	0	0	0	0	0	0	0	0
AX-183588540	chr1	1	27400044	219		T/T	T/T	T/T	T/T	T/T	T/T	T/T	T/T	T/T									0	0	0	0	0	0	0	0	0
AX-183880575	chr1	1	27400101	57		A/A	A/C	A/C	A/C	A/C	A/C	A/C	A/C	A/C									0	0	0	0	0	0	0	0	0
AX-183588539	chr1	1	27432976	32875		A/A	A/A	A/A	A/A	A/A	A/A	A/A	A/A	A/A									0	0	0	0	0	0	0	0	0
AX-183588538	chr1	1	27433020	44		C/C	C/C	C/C	C/C	C/C	C/C	C/C	C/C	C/C									0	0	0	0	0	0	0	0	0
AX-183588537	chr1	1	27433770	750		A/G	A/G	A/G	A/G	A/G	A/G	A/G	A/G	A/G									0	0	0	0	0	0	0	0	0
AX-183893531	chr1	1	27546560	112790		C/C	C/C	C/C	C/C	C/C	C/C	C/C	C/C	C/C									0	0	0	0	0	0	0	0	0
AX-183588533	chr1	1	27557971	11411		G/G	---	G/G	G/G	G/G	G/G	G/G	G/G	G/G									0	1	0	0	0	0	0	0	0
AX-183588530	chr1	1	27620144	62173		A/A	A/A	A/A	A/A	A/A	A/A	A/A	A/A	A/A									0	0	0	0	0	0	0	0	0
AX-183588529	chr1	1	27627299	7155		A/A	A/A	A/A	A/A	A/A	A/A	A/A	A/A	A/A									0	0	0	0	0	0	0	0	0
AX-183979589	chr1	1	27628033	734		T/T	T/T	T/T	T/T	T/T	T/T	T/T	T/T	T/T									0	0	0	0	0	0	0	0	0
AX-183588528	chr1	1	27629951	1918		G/G	G/G	G/G	G/G	G/G	G/G	G/G	G/G	G/G									0	0	0	0	0	0	0	0	0
AX-183874704	chr1	1	27674823	44872		T/T	T/T	T/T	T/T	T/T	T/T	T/C	T/T	---									0	0	0	0	0	0	0	0	1
AX-183588524	chr1	1	27678454	3631		T/T	T/T	T/T	T/T	T/T	T/T	T/T	T/T	T/T									0	0	0	0	0	0	0	0	0
AX-183563943	chr1	1	27681118	2664		A/A	A/A	---	A/A	A/A	A/A	A/A	A/A	A/A									0	0	1	0	0	0	0	0	0
AX-183890344	chr1	1	27681197	79		T/T	T/T	T/T	T/T	T/T	T/T	T/T	T/T	T/T									0	0	0	0	0	0	0	0	0
AX-183573631	chr1	1	27696454	15257		C/C	C/C	C/C	C/C	C/C	C/C	C/C	C/C	C/C									0	0	0	0	0	0	0	0	0
AX-183876048	chr1	1	27701227	4773		C/C	C/C	C/C	C/C	C/C	C/C	C/C	C/C	C/C									0	0	0	0	0	0	0	0	0
AX-183870719	chr1	1	27802494	101267		T/T	T/T	T/T	T/T	T/T	T/T	T/T	T/T	T/T									0	0	0	0	0	0	0	0	0
AX-183881104	chr1	1	27802998	504		A/G	A/G	A/G	A/G	A/G	A/G	A/G	A/G	A/G									0	0	0	0	0	0	0	0	0
AX-183575742	chr1	1	27843189	40191		C/C	C/C	C/C	C/C	C/C	C/C	C/C	C/C	C/C									0	0	0	0	0	0	0	0	0
AX-183863687	chr1	1	27843913	724		C/C	C/C	C/C	C/C	C/C	C/C	C/C	C/C	C/C									0	0	0	0	0	0	0	0	0
AX-183563073	chr1	1	27844862	949		T/T	T/T	T/T	T/T	T/T	T/T	T/T	T/T	T/T									0	0	0	0	0	0	0	0	0
AX-183573092	chr1	1	27844880	18		T/T	T/T	T/T	T/T	T/T	T/T	T/T	T/T	T/T									0	0	0	0	0	0	0	0	0
AX-183588488	chr1	1	27870241	25361		T/T	T/T	T/T	T/T	T/T	T/T	T/T	T/T	T/T									0	0	0	0	0	0	0	0	0
AX-183575743	chr1	1	27879384	9143		C/C	C/C	C/C	C/C	C/C	C/C	C/C	C/C	C/C									0	0	0	0	0	0	0	0	0
AX-183575744	chr1	1	27923947	44563		A/A	A/A	A/A	A/A	A/A	A/A	A/A	A/A	A/A									0	0	0	0	0	0	0	0	0
AX-183588489	chr1	1	27925715	1768		T/T	T/T	T/T	T/T	T/T	T/T	T/T	T/T	T/T									0	0	0	0	0	0	0	0	0
AX-183588491	chr1	1	27929972	4257		---	C/C	C/C	C/C	C/C	A/C	C/C	C/C	C/C									1	0	0	0	0	0	0	0	0
AX-183890343	chr1	1	27942661	12689		G/G	G/G	G/G	G/G	G/G	G/G	G/G	G/G	G/G									0	0	0	0	0	0	0	0	0
AX-183588492	chr1	1	28030680	88019		G/G	G/G	G/G	G/G	G/G	G/G	G/G	G/G	G/G									0	0	0	0	0	0	0	0	0
AX-183870916	chr1	1	28038715	8035		T/G	T/G	T/G	T/G	T/G	T/G	T/G	G/G	G/G									0	0	0	0	0	0	0	0	0
AX-183889887	chr1	1	28044596	5881		G/G	G/G	G/G	G/G	G/G	G/G	G/G	G/G	G/G									0	0	0	0	0	0	0	0	0
AX-183588496	chr1	1	28044806	210		G/G	G/G	G/G	G/G	G/G	G/G	G/G	G/G	G/G									0	0	0	0	0	0	0	0	0
AX-183875134	chr1	1	28062698	17892		G/G	G/G	G/G	G/G	G/G	G/G	G/G	---	G/G									0	0	0	0	0	0	0	1	0
AX-183890796	chr1	1	28067870	5172		A/C	A/A	---	A/A	A/A	A/A	A/A	A/A	A/A									0	0	1	0	0	0	0	0	0
AX-183563074	chr1	1	28150772	82902		C/C	C/C	C/C	C/C	C/C	C/C	C/C	C/C	C/C									0	0	0	0	0	0	0	0	0
AX-183869572	chr1	1	28242574	91802		T/T	T/T	T/T	T/T	T/T	T/T	T/T	T/T	T/T									0	0	0	0	0	0	0	0	0
AX-183880573	chr1	1	28244604	2030		T/T	T/T	T/T	T/T	T/T	T/T	T/T	T/T	T/T									0	0	0	0	0	0	0	0	0
AX-183588471	chr1	1	28280549	35945		A/A	A/A	A/A	A/A	A/A	A/A	A/A	A/A	A/A									0	0	0	0	0	0	0	0	0
AX-183575741	chr1	1	28281161	612		A/A	A/A	A/A	A/A	A/A	A/A	A/A	A/A	A/A									0	0	0	0	0	0	0	0	0
AX-183876507	chr1	1	28302590	21429		C/C	C/C	C/C	C/C	C/C	C/C	C/C	C/C	C/C									0	0	0	0	0	0	0	0	0
AX-183870915	chr1	1	28310237	7647		A/A	A/A	A/A	A/A	A/A	A/A	A/A	A/A	A/A									0	0	0	0	0	0	0	0	0
AX-183563942	chr1	1	28312943	2706		T/T	T/T	T/T	T/T	T/T	T/T	T/T	T/T	T/T									0	0	0	0	0	0	0	0	0
AX-183575740	chr1	1	28314730	1787		C/C	C/C	C/C	C/C	C/C	C/C	C/C	C/C	C/C									0	0	0	0	0	0	0	0	0
AX-183588465	chr1	1	28336014	21284		C/C	C/C	C/C	C/C	C/C	C/C	C/C	C/C	C/C									0	0	0	0	0	0	0	0	0
AX-183588463	chr1	1	28340668	4654		T/T	T/T	T/T	T/T	T/T	T/T	T/T	T/T	T/T									0	0	0	0	0	0	0	0	0
AX-183588462	chr1	1	28342254	1586		C/C	C/C	C/C	C/C	C/C	C/C	C/C	C/C	C/C									0	0	0	0	0	0	0	0	0
AX-183575739	chr1	1	28344383	2129		G/G	G/G	G/G	G/G	G/G	G/G	G/G	G/G	G/G									0	0	0	0	0	0	0	0	0
AX-183588461	chr1	1	28425695	81312		G/G	G/G	G/G	G/G	G/G	G/G	G/G	G/G	G/G									0	0	0	0	0	0	0	0	0
AX-183588460	chr1	1	28426792	1097		G/G	G/G	G/G	G/G	G/G	G/G	G/G	G/G	G/G									0	0	0	0	0	0	0	0	0
AX-183588459	chr1	1	28426824	32		T/T	T/T	T/T	T/T	T/T	T/T	T/T	---	T/T									0	0	0	0	0	0	0	1	0
AX-183588454	chr1	1	28443738	16914		A/A	A/A	A/A	A/A	A/A	A/A	A/A	A/A	A/A									0	0	0	0	0	0	0	0	0
AX-183588453	chr1	1	28528488	84750		C/C	C/C	C/C	C/C	C/C	C/C	C/C	C/C	C/C									0	0	0	0	0	0	0	0	0
AX-183588452	chr1	1	28535444	6956		C/C	C/C	C/C	C/C	C/C	C/C	C/C	C/C	C/C									0	0	0	0	0	0	0	0	0
AX-183638191	chr1	1	28536303	859		A/A	A/A	A/A	A/A	A/A	A/A	A/A	A/A	A/A									0	0	0	0	0	0	0	0	0
AX-183638190	chr1	1	28544331	8028		G/G	G/G	G/G	G/G	G/G	G/G	G/G	G/G	G/G									0	0	0	0	0	0	0	0	0
AX-183874701	chr1	1	28555532	11201		T/T	T/T	T/T	T/T	T/T	T/T	T/T	T/T	T/T									0	0	0	0	0	0	0	0	0
AX-183563072	chr1	1	28555549	17		G/G	G/G	G/G	G/G	G/G	G/G	G/G	G/G	G/G									0	0	0	0	0	0	0	0	0
AX-183575737	chr1	1	28555762	213		T/T	T/T	T/T	T/T	T/T	T/T	T/T	T/T	T/T									0	0	0	0	0	0	0	0	0
AX-183588451	chr1	1	28557055	1293		T/T	T/T	T/T	T/T	T/T	T/T	T/T	T/T	T/T									0	0	0	0	0	0	0	0	0
AX-183870914	chr1	1	28558338	1283		G/G	G/G	G/G	G/G	G/G	G/G	G/G	G/G	G/G									0	0	0	0	0	0	0	0	0
AX-183563071	chr1	1	28558618	280		G/G	G/G	G/G	G/G	G/G	G/G	G/G	G/G	G/G									0	0	0	0	0	0	0	0	0
AX-183588449	chr1	1	28561001	2383		C/C	C/C	C/C	C/C	C/C	C/C	C/C	C/C	C/C									0	0	0	0	0	0	0	0	0
AX-183874700	chr1	1	28564453	3452		A/A	A/A	A/A	A/A	A/A	A/A	A/A	A/A	A/A									0	0	0	0	0	0	0	0	0
AX-183875562	chr1	1	28675408	110955		C/C	C/C	C/C	C/C	C/C	C/C	C/C	C/C	C/C									0	0	0	0	0	0	0	0	0
AX-183894236	chr1	1	28676095	687		T/T	---	T/T	T/T	T/T	T/G	T/T	T/T	T/T									0	1	0	0	0	0	0	0	0
AX-183588447	chr1	1	28677718	1623		T/T	T/T	T/T	T/T	T/T	T/T	T/T	T/T	T/T									0	0	0	0	0	0	0	0	0
AX-183588444	chr1	1	28680721	3003		G/G	G/G	G/G	G/G	G/G	G/G	G/G	G/G	G/G									0	0	0	0	0	0	0	0	0
AX-183588442	chr1	1	28750978	70257		T/T	T/T	T/T	T/T	T/T	T/T	T/T	T/T	T/T									0	0	0	0	0	0	0	0	0
AX-183563939	chr1	1	28787753	36775		T/T	T/T	T/T	T/T	T/T	T/T	T/T	---	T/T									0	0	0	0	0	0	0	1	0
AX-183588440	chr1	1	28822948	35195		C/C	C/C	C/C	C/C	C/C	C/C	C/C	C/C	C/C									0	0	0	0	0	0	0	0	0
AX-183890342	chr1	1	28824079	1131		G/G	G/G	G/G	G/G	---	G/G	A/G	G/G	G/G									0	0	0	0	1	0	0	0	0
AX-183886522	chr1	1	28884278	60199		A/C	A/C	A/C	A/C	A/C	A/C	A/C	A/C	A/C									0	0	0	0	0	0	0	0	0
AX-183588438	chr1	1	28884842	564		G/G	G/G	G/G	G/G	G/G	G/G	G/G	G/G	G/G									0	0	0	0	0	0	0	0	0
AX-183588437	chr1	1	28885660	818		C/C	C/C	C/C	C/C	C/C	C/C	C/C	C/C	C/C									0	0	0	0	0	0	0	0	0
AX-183588436	chr1	1	28886507	847		C/C	C/C	C/C	C/C	C/C	C/C	C/C	C/C	C/C									0	0	0	0	0	0	0	0	0
AX-183588435	chr1	1	28888248	1741		C/C	---	C/C	C/C	C/C	C/C	C/C	C/C	C/C									0	1	0	0	0	0	0	0	0
AX-183880572	chr1	1	28889097	849		C/C	C/C	C/C	C/C	C/C	C/C	C/C	C/C	C/C									0	0	0	0	0	0	0	0	0
AX-183886521	chr1	1	28889537	440		G/G	G/G	G/G	G/G	G/G	G/G	G/G	A/G	---									0	0	0	0	0	0	0	0	1
AX-183575736	chr1	1	28894081	4544		C/C	C/C	C/C	C/C	C/C	C/C	C/C	C/C	C/C									0	0	0	0	0	0	0	0	0
AX-183892094	chr1	1	28894527	446		C/C	C/C	C/C	C/C	C/C	C/C	C/C	C/C	C/C									0	0	0	0	0	0	0	0	0
AX-183874291	chr1	1	28895796	1269		T/C	T/C	T/C	T/C	T/C	T/C	T/C	T/C	T/C									0	0	0	0	0	0	0	0	0
AX-183588431	chr1	1	28899728	3932		G/G	G/G	G/G	G/G	G/G	G/G	G/G	G/G	G/G									0	0	0	0	0	0	0	0	0
AX-183563938	chr1	1	28903841	4113		T/T	T/T	T/C	T/T	T/T	T/T	T/T	---	T/T									0	0	0	0	0	0	0	1	0
AX-183588503	chr1	1	28977303	73462		T/T	T/T	T/T	T/T	T/T	T/T	T/T	T/T	T/T									0	0	0	0	0	0	0	0	0
AX-183588504	chr1	1	29008901	31598		A/A	A/A	A/A	A/A	A/A	A/A	A/A	A/A	---									0	0	0	0	0	0	0	0	1
AX-183573630	chr1	1	29056559	47658		G/G	G/G	G/G	G/G	G/G	G/G	G/G	G/G	G/G									0	0	0	0	0	0	0	0	0
AX-183876506	chr1	1	29057361	802		T/T	T/T	T/T	T/T	T/T	T/T	T/T	T/T	T/T									0	0	0	0	0	0	0	0	0
AX-183573629	chr1	1	29059628	2267		C/C	C/C	C/C	C/C	C/C	C/C	C/C	C/C	C/C									0	0	0	0	0	0	0	0	0
AX-183563070	chr1	1	29060560	932		G/G	G/G	G/G	G/G	G/G	G/G	G/G	G/G	G/G									0	0	0	0	0	0	0	0	0
AX-183573628	chr1	1	29061316	756		G/G	G/G	G/G	G/G	G/G	G/G	G/G	G/G	G/G									0	0	0	0	0	0	0	0	0
AX-183588427	chr1	1	29062298	982		G/G	G/G	G/G	G/G	G/G	G/G	G/G	G/G	G/G									0	0	0	0	0	0	0	0	0
AX-183588426	chr1	1	29072573	10275		G/G	G/G	G/G	G/G	G/G	G/G	G/G	G/G	G/G									0	0	0	0	0	0	0	0	0
AX-183588425	chr1	1	29073226	653		C/C	C/C	C/C	C/C	C/C	C/C	C/C	C/C	C/C									0	0	0	0	0	0	0	0	0
AX-183563937	chr1	1	29172750	99524		C/C	C/C	C/C	C/C	C/C	C/C	C/C	C/C	C/C									0	0	0	0	0	0	0	0	0
AX-183563936	chr1	1	29191504	18754		C/C	C/C	C/C	C/C	C/C	C/C	C/C	C/C	C/C									0	0	0	0	0	0	0	0	0
AX-183588412	chr1	1	29322399	130895		A/A	A/A	A/A	A/A	A/A	A/A	A/A	A/A	A/A									0	0	0	0	0	0	0	0	0
AX-183588413	chr1	1	29324569	2170		A/C	A/C	A/A	A/C	---	A/A	A/A	A/C	A/C									0	0	0	0	1	0	0	0	0
AX-183588415	chr1	1	29325498	929		A/A	A/A	A/A	A/A	A/A	A/A	A/A	A/A	A/A									0	0	0	0	0	0	0	0	0
AX-183563935	chr1	1	29326023	525		A/A	A/A	A/A	A/A	A/A	A/A	A/G	A/A	A/A									0	0	0	0	0	0	0	0	0
AX-183869211	chr1	1	29326098	75		G/G	G/G	G/G	G/G	G/G	G/G	G/G	G/G	G/G									0	0	0	0	0	0	0	0	0
AX-183588416	chr1	1	29327004	906		G/G	G/G	G/G	G/G	G/G	G/G	G/G	G/G	G/G									0	0	0	0	0	0	0	0	0
AX-183588418	chr1	1	29409524	82520		C/C	C/C	C/C	C/C	C/C	C/C	C/C	C/C	C/C									0	0	0	0	0	0	0	0	0
AX-183588419	chr1	1	29410886	1362		C/C	C/C	C/C	C/C	C/C	C/C	C/C	C/C	C/C									0	0	0	0	0	0	0	0	0
AX-183862555	chr1	1	29474694	63808		C/C	C/C	C/C	C/C	C/C	C/C	C/C	C/C	C/C									0	0	0	0	0	0	0	0	0
AX-183575733	chr1	1	29673470	198776		A/A	A/A	A/A	A/A	A/A	A/A	A/A	A/A	---									0	0	0	0	0	0	0	0	1
AX-183588403	chr1	1	29763964	90494		C/C	C/C	C/C	C/C	C/C	C/C	C/C	C/C	C/C									0	0	0	0	0	0	0	0	0
AX-183878463	chr1	1	29770345	6381		G/G	G/G	G/G	G/G	G/G	G/G	G/G	G/G	G/G									0	0	0	0	0	0	0	0	0
AX-183877462	chr1	1	29803398	33053		G/G	---	G/G	G/G	G/G	G/G	G/G	G/G	G/G									0	1	0	0	0	0	0	0	0
AX-183588399	chr1	1	29856269	52871		A/G	A/G	A/G	A/G	A/G	A/G	A/G	A/G	A/G									0	0	0	0	0	0	0	0	0
AX-183877009	chr1	1	29860656	4387		G/G	G/G	G/G	G/G	G/G	G/G	G/G	G/G	G/G									0	0	0	0	0	0	0	0	0
AX-183881102	chr1	1	29865706	5050		---	T/C	C/C	C/C	C/C	C/C	C/C	T/C	C/C									1	0	0	0	0	0	0	0	0
AX-183878998	chr1	1	29869571	3865		A/G	A/A	A/A	---	A/A	A/A	A/A	A/G	A/A									0	0	0	1	0	0	0	0	0
AX-183875561	chr1	1	29883754	14183		A/A	A/A	A/A	A/A	A/A	A/A	A/A	A/A	A/A									0	0	0	0	0	0	0	0	0
AX-183588398	chr1	1	29883959	205		A/A	A/A	A/A	A/A	A/A	A/A	A/A	A/A	A/A									0	0	0	0	0	0	0	0	0
AX-183588397	chr1	1	29884178	219		G/G	G/G	G/G	G/G	G/G	G/G	G/G	G/G	G/G									0	0	0	0	0	0	0	0	0
AX-183573090	chr1	1	29895494	11316		A/A	A/A	A/A	A/A	A/A	A/A	A/A	A/A	A/A									0	0	0	0	0	0	0	0	0
AX-183563934	chr1	1	29895864	370		C/C	C/C	C/C	C/C	C/C	C/C	C/C	C/C	C/C									0	0	0	0	0	0	0	0	0
AX-183882838	chr1	1	29897655	1791		C/C	C/C	C/C	C/C	C/C	C/C	C/C	C/C	C/C									0	0	0	0	0	0	0	0	0
AX-183588396	chr1	1	29899002	1347		T/T	T/T	T/T	---	T/T	T/T	T/T	T/T	T/T									0	0	0	1	0	0	0	0	0
AX-183588395	chr1	1	29933715	34713		G/G	G/G	G/G	G/G	G/G	G/G	G/G	G/G	G/G									0	0	0	0	0	0	0	0	0
AX-183563933	chr1	1	29933809	94		T/T	T/T	T/T	T/T	T/T	T/T	T/T	T/T	T/T									0	0	0	0	0	0	0	0	0
AX-183588393	chr1	1	30001315	67506		T/T	T/T	T/T	T/T	T/T	T/T	T/T	T/T	T/T									0	0	0	0	0	0	0	0	0
AX-183588392	chr1	1	30001351	36		A/A	A/A	A/A	A/A	A/A	A/A	A/A	A/A	A/A									0	0	0	0	0	0	0	0	0
AX-183874699	chr1	1	30001828	477		A/G	A/G	A/G	A/G	A/G	A/G	A/G	A/G	A/G									0	0	0	0	0	0	0	0	0
AX-183588391	chr1	1	30002016	188		C/C	C/C	C/C	C/C	C/C	C/C	C/C	C/C	C/C									0	0	0	0	0	0	0	0	0
AX-183873917	chr1	1	30164092	162076		G/G	G/G	G/G	G/G	A/G	G/G	---	G/G	G/G									0	0	0	0	0	0	1	0	0
AX-183871643	chr1	1	30164768	676		T/T	T/T	T/T	T/T	T/T	T/T	T/T	T/T	T/T									0	0	0	0	0	0	0	0	0
AX-183588389	chr1	1	30165040	272		A/A	A/G	A/A	A/A	A/A	A/A	A/A	A/G	A/G									0	0	0	0	0	0	0	0	0
AX-183588388	chr1	1	30166942	1902		C/C	C/C	C/C	C/C	C/C	C/C	C/C	C/C	C/C									0	0	0	0	0	0	0	0	0
AX-183588387	chr1	1	30170714	3772		A/A	A/A	A/A	---	A/A	A/A	A/A	A/G	A/A									0	0	0	1	0	0	0	0	0
AX-183873916	chr1	1	30171296	582		G/G	G/G	G/G	G/G	G/G	G/G	G/G	G/G	G/G									0	0	0	0	0	0	0	0	0
AX-183588383	chr1	1	30282993	111697		T/T	T/T	T/T	T/T	T/T	T/T	T/T	---	T/T									0	0	0	0	0	0	0	1	0
AX-183588380	chr1	1	30313627	30634		G/G	G/G	G/G	G/G	G/G	A/G	G/G	G/G	G/G									0	0	0	0	0	0	0	0	0
AX-183563932	chr1	1	30314629	1002		T/T	T/T	T/T	T/T	T/T	T/T	T/T	T/T	T/T									0	0	0	0	0	0	0	0	0
AX-183638187	chr1	1	30374157	59528		C/C	C/C	C/C	C/C	C/C	C/C	C/C	C/C	C/C									0	0	0	0	0	0	0	0	0
AX-183588377	chr1	1	30394804	20647		T/T	T/T	T/T	T/T	T/T	T/T	T/T	T/T	T/T									0	0	0	0	0	0	0	0	0
AX-183588375	chr1	1	30979967	585163		T/T	T/T	T/T	T/T	T/T	T/T	T/T	T/T	T/T									0	0	0	0	0	0	0	0	0
AX-183575732	chr1	1	30994935	14968		G/G	G/G	G/G	G/G	G/G	G/G	G/G	G/G	G/G									0	0	0	0	0	0	0	0	0
AX-183563931	chr1	1	31178467	183532		T/T	T/T	T/T	T/T	T/T	T/T	T/T	T/T	T/T									0	0	0	0	0	0	0	0	0
AX-183638180	chr1	1	31179417	950		C/C	C/C	C/C	C/C	C/C	C/C	C/C	C/C	C/C									0	0	0	0	0	0	0	0	0
AX-183638182	chr1	1	31184645	5228		C/C	C/C	C/C	C/C	C/C	C/C	C/C	C/C	C/C									0	0	0	0	0	0	0	0	0
AX-183638184	chr1	1	31186647	2002		G/G	G/G	G/G	G/G	G/G	G/G	G/G	G/G	G/G									0	0	0	0	0	0	0	0	0
AX-183588472	chr1	1	31252028	65381		A/A	A/A	A/A	A/A	A/A	A/A	A/A	A/A	A/A									0	0	0	0	0	0	0	0	0
AX-183588473	chr1	1	31255599	3571		A/A	A/A	A/A	A/A	A/A	A/A	A/A	A/A	A/A									0	0	0	0	0	0	0	0	0
AX-183588474	chr1	1	31255821	222		T/T	T/T	T/T	T/T	T/T	T/T	T/T	T/T	T/T									0	0	0	0	0	0	0	0	0
AX-183588477	chr1	1	31263775	7954		G/G	G/G	G/G	G/G	G/G	G/G	G/G	G/G	G/G									0	0	0	0	0	0	0	0	0
AX-183883880	chr1	1	31265934	2159		G/G	G/G	G/G	G/G	G/G	G/G	G/G	G/G	G/G									0	0	0	0	0	0	0	0	0
AX-183588480	chr1	1	31270108	4174		T/T	T/T	T/T	T/T	T/T	T/T	T/T	T/T	T/T									0	0	0	0	0	0	0	0	0
AX-183877010	chr1	1	31270846	738		A/A	A/A	A/A	A/A	A/A	A/A	A/A	A/A	A/A									0	0	0	0	0	0	0	0	0
AX-183588481	chr1	1	31274300	3454		T/C	T/C	T/C	T/C	T/C	T/C	T/C	---	T/C									0	0	0	0	0	0	0	1	0
AX-183880574	chr1	1	31274447	147		A/G	A/G	A/G	A/G	A/G	A/G	---	A/A	A/G									0	0	0	0	0	0	1	0	0
AX-183893530	chr1	1	31286814	12367		T/T	T/T	T/T	T/T	T/T	T/T	T/T	T/T	T/T									0	0	0	0	0	0	0	0	0
AX-183588482	chr1	1	31292947	6133		G/G	G/G	G/G	G/G	G/G	G/G	G/G	G/G	G/G									0	0	0	0	0	0	0	0	0
AX-183887604	chr1	1	31306919	13972		T/T	T/T	T/T	T/T	T/T	T/T	T/T	T/T	T/T									0	0	0	0	0	0	0	0	0
AX-183588407	chr1	1	31446153	139234		A/A	A/A	A/A	A/A	A/A	A/A	A/A	A/A	---									0	0	0	0	0	0	0	0	1
AX-183575734	chr1	1	31451055	4902		C/C	C/C	C/C	C/C	C/C	C/C	C/C	C/C	C/C									0	0	0	0	0	0	0	0	0
AX-183588409	chr1	1	31451389	334		C/C	C/C	C/C	C/C	C/C	C/C	C/C	C/C	C/C									0	0	0	0	0	0	0	0	0
AX-183893909	chr1	1	31510344	58955		G/G	G/G	G/G	G/G	G/G	G/G	G/G	G/G	G/G									0	0	0	0	0	0	0	0	0
AX-183588411	chr1	1	31511779	1435		C/C	C/C	C/C	C/C	C/C	C/C	C/C	C/C	C/C									0	0	0	0	0	0	0	0	0
AX-183588363	chr1	1	31562521	50742		C/C	C/C	C/C	C/C	C/C	C/C	C/C	C/C	C/C									0	0	0	0	0	0	0	0	0
AX-183563929	chr1	1	31588708	26187		C/C	C/C	C/C	C/C	C/C	C/C	C/C	C/C	C/C									0	0	0	0	0	0	0	0	0
AX-183563928	chr1	1	31589621	913		C/C	C/C	C/C	C/C	C/C	C/C	C/C	C/C	C/C									0	0	0	0	0	0	0	0	0
AX-183588360	chr1	1	31591583	1962		T/T	T/T	T/T	T/T	T/T	T/T	T/T	T/T	T/T									0	0	0	0	0	0	0	0	0
AX-183588501	chr1	1	31628335	36752		C/C	C/C	C/C	C/C	C/C	C/C	C/C	C/C	C/C									0	0	0	0	0	0	0	0	0
AX-183877463	chr1	1	31634494	6159		C/C	C/C	C/C	C/C	C/C	C/C	C/C	C/C	C/C									0	0	0	0	0	0	0	0	0
AX-183575730	chr1	1	32054555	420061		C/C	C/C	C/C	C/C	C/C	C/C	C/C	C/C	C/C									0	0	0	0	0	0	0	0	0
AX-183588364	chr1	1	32061936	7381		A/A	A/A	A/A	A/A	A/A	A/A	A/A	A/A	A/A									0	0	0	0	0	0	0	0	0
AX-183588367	chr1	1	32067717	5781		A/A	A/A	A/A	A/A	A/A	A/A	A/A	A/A	A/A									0	0	0	0	0	0	0	0	0
AX-183588368	chr1	1	32069852	2135		G/G	G/G	G/G	G/G	G/G	G/G	G/G	G/G	G/G									0	0	0	0	0	0	0	0	0
AX-183588369	chr1	1	32070029	177		T/T	T/T	T/T	T/T	T/T	T/T	T/T	T/T	T/T									0	0	0	0	0	0	0	0	0
AX-183876505	chr1	1	32071002	973		T/T	T/T	T/T	T/T	T/T	T/T	T/T	T/T	T/T									0	0	0	0	0	0	0	0	0
AX-183884953	chr1	1	32071297	295		C/C	C/C	C/C	C/C	C/C	C/C	C/C	C/C	C/C									0	0	0	0	0	0	0	0	0
AX-183563930	chr1	1	32071749	452		C/C	C/C	C/C	C/C	C/C	C/C	C/C	C/C	C/C									0	0	0	0	0	0	0	0	0
AX-183883366	chr1	1	32080033	8284		G/G	G/G	G/G	G/G	G/G	G/G	G/G	G/G	G/G									0	0	0	0	0	0	0	0	0
AX-183870315	chr1	1	32080219	186		T/C	T/C	T/C	T/C	T/C	T/C	T/C	T/C	---									0	0	0	0	0	0	0	0	1
AX-183877008	chr1	1	32201926	121707		C/C	C/C	C/C	C/C	C/C	C/C	C/C	C/C	C/C									0	0	0	0	0	0	0	0	0
AX-183588372	chr1	1	32203667	1741		G/G	G/G	G/G	G/G	G/G	G/G	G/G	G/G	G/G									0	0	0	0	0	0	0	0	0
AX-183588371	chr1	1	32206178	2511		T/T	T/T	T/T	T/T	T/T	T/T	T/T	T/T	T/T									0	0	0	0	0	0	0	0	0
AX-183881101	chr1	1	32207017	839		C/C	C/C	C/C	C/C	C/C	C/C	---	---	C/C									0	0	0	0	0	0	1	1	0
AX-183881100	chr1	1	32208229	1212		T/T	T/T	T/T	T/T	T/T	T/T	T/T	T/T	T/T									0	0	0	0	0	0	0	0	0
AX-183893908	chr1	1	32371282	163053		C/C	C/C	C/C	C/C	C/C	C/C	C/C	C/C	C/C									0	0	0	0	0	0	0	0	0
AX-183881684	chr1	1	32375299	4017		T/T	T/T	T/T	T/T	T/T	T/T	T/T	T/T	T/T									0	0	0	0	0	0	0	0	0
AX-183883365	chr1	1	32376025	726		T/T	---	T/T	T/T	T/T	T/T	T/T	T/T	T/T									0	1	0	0	0	0	0	0	0
AX-183588374	chr1	1	32419922	43897		G/G	G/G	G/G	G/G	G/G	G/G	G/G	G/G	G/G									0	0	0	0	0	0	0	0	0
AX-183889424	chr1	1	32455780	35858		G/G	G/G	G/G	G/G	G/G	G/G	G/G	G/G	G/G									0	0	0	0	0	0	0	0	0
AX-183575729	chr1	1	32478409	22629		A/G	---	G/G	G/G	G/G	G/G	G/G	G/G	G/G									0	1	0	0	0	0	0	0	0
AX-183563927	chr1	1	32532012	53603		A/A	A/A	A/A	A/A	A/A	A/A	A/A	A/A	A/A									0	0	0	0	0	0	0	0	0
AX-183563926	chr1	1	32578427	46415		T/T	T/T	T/T	T/T	T/T	T/T	T/T	T/T	T/T									0	0	0	0	0	0	0	0	0
AX-183588358	chr1	1	32623677	45250		C/C	C/C	C/C	C/C	C/C	C/C	C/C	C/C	C/C									0	0	0	0	0	0	0	0	0
AX-183573089	chr1	1	32704898	81221		A/A	A/A	A/A	A/A	A/A	A/A	A/A	A/A	A/A									0	0	0	0	0	0	0	0	0
AX-183563067	chr1	1	32705715	817		T/T	T/T	T/T	T/T	T/T	T/T	T/T	T/T	T/T									0	0	0	0	0	0	0	0	0
AX-183575727	chr1	1	32705824	109		G/G	G/G	G/G	G/G	G/G	G/G	G/G	G/G	G/G									0	0	0	0	0	0	0	0	0
AX-183588357	chr1	1	32776378	70554		G/G	G/G	G/G	G/G	G/G	G/G	G/G	G/G	G/G									0	0	0	0	0	0	0	0	0
AX-183575726	chr1	1	32874166	97788		T/T	T/T	T/T	T/T	T/T	T/T	T/T	---	T/T									0	0	0	0	0	0	0	1	0
AX-183575725	chr1	1	32938939	64773		T/T	T/T	T/T	T/T	T/T	T/T	T/T	T/T	T/T									0	0	0	0	0	0	0	0	0
AX-183869825	chr1	1	32958859	19920		T/C	T/C	T/C	T/C	T/C	T/C	T/C	T/C	T/C									0	0	0	0	0	0	0	0	0
AX-183588351	chr1	1	33118947	160088		G/G	G/G	G/G	G/G	G/G	G/G	G/G	G/G	G/G									0	0	0	0	0	0	0	0	0
AX-183575724	chr1	1	33128645	9698		T/T	T/T	T/T	T/T	T/T	T/T	T/T	T/T	T/T									0	0	0	0	0	0	0	0	0
AX-183588350	chr1	1	33157773	29128		C/C	C/C	C/C	C/C	C/C	C/C	C/C	C/C	C/C									0	0	0	0	0	0	0	0	0
AX-183588347	chr1	1	33173928	16155		T/C	T/C	T/C	T/C	T/C	T/C	---	T/C	T/C									0	0	0	0	0	0	1	0	0
AX-183869571	chr1	1	33175380	1452		A/A	A/A	---	A/A	A/A	A/A	A/A	A/A	A/A									0	0	1	0	0	0	0	0	0
AX-183563925	chr1	1	33313185	137805		G/G	G/G	G/G	G/G	G/G	G/G	G/G	G/G	G/G									0	0	0	0	0	0	0	0	0
AX-183588344	chr1	1	33314246	1061		C/C	C/C	C/C	C/C	C/C	C/C	C/C	C/C	C/C									0	0	0	0	0	0	0	0	0
AX-183877961	chr1	1	33315046	800		A/A	A/A	A/A	A/A	A/A	A/A	A/A	A/A	A/A									0	0	0	0	0	0	0	0	0
AX-183588343	chr1	1	33317346	2300		A/A	A/A	A/A	A/A	A/A	A/A	A/A	A/A	A/A									0	0	0	0	0	0	0	0	0
AX-183878996	chr1	1	33317687	341		C/C	C/C	C/C	C/C	C/C	C/C	C/C	C/C	C/C									0	0	0	0	0	0	0	0	0
AX-183588342	chr1	1	33317995	308		C/C	C/C	C/C	C/C	C/C	C/C	C/C	C/C	C/C									0	0	0	0	0	0	0	0	0
AX-183588341	chr1	1	33318285	290		A/A	A/A	A/A	A/A	A/A	A/A	A/A	A/A	A/A									0	0	0	0	0	0	0	0	0
AX-183563066	chr1	1	33336423	18138		A/A	A/A	A/A	A/A	A/A	A/A	A/A	A/A	---									0	0	0	0	0	0	0	0	1
AX-183575723	chr1	1	33336872	449		C/C	C/C	C/C	C/C	C/C	C/C	C/C	C/C	C/C									0	0	0	0	0	0	0	0	0
AX-183588339	chr1	1	33351724	14852		G/G	G/G	G/G	G/G	G/G	G/G	G/G	G/G	G/G									0	0	0	0	0	0	0	0	0
AX-183588338	chr1	1	33354898	3174		C/C	C/C	C/C	C/C	C/C	C/C	C/C	C/C	C/C									0	0	0	0	0	0	0	0	0
AX-183871940	chr1	1	33398445	43547		C/C	C/C	C/C	C/C	C/C	C/C	C/C	C/C	C/C									0	0	0	0	0	0	0	0	0
AX-183887603	chr1	1	33398538	93		C/C	C/C	C/C	C/C	C/C	C/C	C/C	C/C	C/C									0	0	0	0	0	0	0	0	0
AX-183877007	chr1	1	33398749	211		A/A	A/A	A/A	A/A	A/A	A/A	A/A	A/A	A/A									0	0	0	0	0	0	0	0	0
AX-183876046	chr1	1	33404390	5641		T/T	T/T	T/T	T/T	T/T	T/T	T/T	T/T	T/T									0	0	0	0	0	0	0	0	0
AX-183588337	chr1	1	33406060	1670		C/C	C/C	C/C	C/C	C/C	C/C	C/C	---	C/C									0	0	0	0	0	0	0	1	0
AX-183638176	chr1	1	33408365	2305		G/G	G/G	G/G	G/G	G/G	G/G	G/G	G/G	G/G									0	0	0	0	0	0	0	0	0
AX-183563924	chr1	1	33418815	10450		A/A	A/A	A/A	A/A	A/A	A/A	A/A	A/A	A/A									0	0	0	0	0	0	0	0	0
AX-183873545	chr1	1	33419865	1050		G/G	G/G	G/G	G/G	G/G	G/G	G/G	G/G	G/G									0	0	0	0	0	0	0	0	0
AX-183588336	chr1	1	33428369	8504		C/C	C/C	C/C	C/C	C/C	C/C	C/C	C/C	C/C									0	0	0	0	0	0	0	0	0
AX-183885511	chr1	1	33429031	662		A/A	A/A	A/A	A/A	A/A	A/A	A/A	A/A	A/A									0	0	0	0	0	0	0	0	0
AX-183894591	chr1	1	33473359	44328		A/G	A/A	A/A	A/A	A/A	A/A	A/A	A/G	A/A									0	0	0	0	0	0	0	0	0
AX-183575722	chr1	1	33477025	3666		G/G	G/G	G/G	G/G	G/G	G/G	G/G	G/G	G/G									0	0	0	0	0	0	0	0	0
AX-183563923	chr1	1	33477133	108		T/T	T/T	T/T	T/T	T/T	---	T/T	T/T	T/T									0	0	0	0	0	1	0	0	0
AX-183575721	chr1	1	33560847	83714		T/T	T/T	T/T	---	T/T	T/T	T/T	T/T	T/T									0	0	0	1	0	0	0	0	0
AX-183563922	chr1	1	33623711	62864		A/A	A/A	A/A	A/A	A/A	A/A	A/A	A/A	A/A									0	0	0	0	0	0	0	0	0
AX-183588332	chr1	1	33633391	9680		G/G	G/G	G/G	G/G	G/G	G/G	G/G	G/G	G/G									0	0	0	0	0	0	0	0	0
AX-183563921	chr1	1	33633753	362		A/A	A/A	A/A	A/A	A/A	A/A	A/A	A/A	A/A									0	0	0	0	0	0	0	0	0
AX-183891657	chr1	1	33638223	4470		C/C	C/C	C/C	C/C	C/C	C/C	C/C	C/C	C/C									0	0	0	0	0	0	0	0	0
AX-183888080	chr1	1	33643377	5154		A/A	A/A	A/A	A/A	A/A	A/A	A/A	A/A	A/A									0	0	0	0	0	0	0	0	0
AX-183575720	chr1	1	33643569	192		C/C	C/C	C/C	C/C	C/C	C/C	C/C	C/C	C/C									0	0	0	0	0	0	0	0	0
AX-183878462	chr1	1	33645838	2269		C/C	C/C	C/C	C/C	C/C	C/C	C/C	C/C	C/C									0	0	0	0	0	0	0	0	0
AX-183588326	chr1	1	33797341	151503		T/T	T/T	T/T	T/T	T/T	T/T	T/T	T/T	T/T									0	0	0	0	0	0	0	0	0
AX-183588312	chr1	1	33977764	180423		G/G	G/G	G/G	G/G	G/G	G/G	G/G	G/G	G/G									0	0	0	0	0	0	0	0	0
AX-183588310	chr1	1	33981179	3415		C/C	C/C	C/C	C/C	C/C	C/C	C/C	C/C	C/C									0	0	0	0	0	0	0	0	0
AX-183575719	chr1	1	33984633	3454		T/T	T/T	T/T	T/T	T/T	T/T	T/T	T/T	T/T									0	0	0	0	0	0	0	0	0
AX-183883364	chr1	1	33987723	3090		T/T	T/T	T/T	T/T	T/T	T/T	T/T	T/T	T/T									0	0	0	0	0	0	0	0	0
AX-183888553	chr1	1	33990089	2366		G/G	A/G	G/G	---	G/G	G/G	A/G	G/G	G/G									0	0	0	1	0	0	0	0	0
AX-183575718	chr1	1	33993403	3314		G/G	G/G	G/G	G/G	G/G	G/G	G/G	G/G	G/G									0	0	0	0	0	0	0	0	0
AX-183588307	chr1	1	33994735	1332		G/G	G/G	G/G	G/G	G/G	G/G	G/G	G/G	G/G									0	0	0	0	0	0	0	0	0
AX-183563917	chr1	1	34008488	13753		---	A/A	A/A	A/A	A/A	A/A	A/A	A/A	A/A									1	0	0	0	0	0	0	0	0
AX-183563916	chr1	1	34029703	21215		A/A	A/A	A/A	A/A	A/A	A/A	A/A	A/A	A/A									0	0	0	0	0	0	0	0	0
AX-183871379	chr1	1	34037571	7868		G/G	G/G	G/G	G/G	G/G	G/G	G/G	G/G	G/G									0	0	0	0	0	0	0	0	0
AX-183563919	chr1	1	34043136	5565		A/A	A/A	A/A	A/A	A/A	A/A	A/A	---	A/A									0	0	0	0	0	0	0	1	0
AX-183867771	chr1	1	34077150	34014		G/G	G/G	G/G	G/G	G/G	G/G	G/G	G/G	G/G									0	0	0	0	0	0	0	0	0
AX-183563918	chr1	1	34077454	304		T/T	T/T	T/T	T/T	T/T	T/T	T/T	T/T	T/T									0	0	0	0	0	0	0	0	0
AX-183588318	chr1	1	34127564	50110		T/T	T/T	T/T	T/T	T/T	T/T	T/T	T/T	T/T									0	0	0	0	0	0	0	0	0
AX-183893529	chr1	1	34180252	52688		T/C	C/C	C/C	C/C	C/C	C/C	C/C	C/C	C/C									0	0	0	0	0	0	0	0	0
AX-183588302	chr1	1	34181963	1711		G/G	G/G	G/G	G/G	G/G	G/G	G/G	G/G	G/G									0	0	0	0	0	0	0	0	0
AX-183563915	chr1	1	34182258	295		T/T	T/T	T/T	T/T	T/T	T/T	T/T	T/T	T/T									0	0	0	0	0	0	0	0	0
AX-183881683	chr1	1	34184799	2541		A/A	A/A	A/A	A/A	A/A	A/A	A/A	---	A/A									0	0	0	0	0	0	0	1	0
AX-183563914	chr1	1	34185172	373		C/C	C/C	C/C	C/C	C/C	C/C	C/C	C/C	C/C									0	0	0	0	0	0	0	0	0
AX-183588300	chr1	1	34185786	614		C/C	C/C	C/C	C/C	C/C	C/C	C/C	C/C	C/C									0	0	0	0	0	0	0	0	0
AX-183873915	chr1	1	34266649	80863		C/C	C/C	C/C	C/C	C/C	C/C	C/C	C/C	C/C									0	0	0	0	0	0	0	0	0
AX-183588297	chr1	1	34268257	1608		A/A	A/A	A/A	A/A	A/A	A/A	A/A	A/A	A/A									0	0	0	0	0	0	0	0	0
AX-183575717	chr1	1	34270495	2238		G/G	G/G	G/G	G/G	G/G	G/G	G/G	G/G	G/G									0	0	0	0	0	0	0	0	0
AX-183563065	chr1	1	34270896	401		C/C	C/C	C/C	C/C	C/C	C/C	C/C	C/C	C/C									0	0	0	0	0	0	0	0	0
AX-183573088	chr1	1	34271139	243		G/G	G/G	G/G	G/G	G/G	G/G	G/G	G/G	G/G									0	0	0	0	0	0	0	0	0
AX-183873544	chr1	1	34384883	113744		C/C	C/C	C/C	C/C	C/C	C/C	C/C	C/C	C/C									0	0	0	0	0	0	0	0	0
AX-183890795	chr1	1	34399975	15092		T/T	T/C	---	T/T	T/T	T/T	T/T	T/T	T/T									0	0	1	0	0	0	0	0	0
AX-183892442	chr1	1	34447159	47184		A/A	A/A	A/A	A/A	A/A	A/A	A/A	A/A	A/A									0	0	0	0	0	0	0	0	0
AX-183868616	chr1	1	34448819	1660		G/G	G/G	G/G	G/G	G/G	G/G	G/G	G/G	G/G									0	0	0	0	0	0	0	0	0
AX-183588325	chr1	1	34450588	1769		G/G	G/G	G/G	G/G	G/G	G/G	G/G	G/G	G/G									0	0	0	0	0	0	0	0	0
AX-183636960	chr1	1	34495178	44590		C/C	C/C	C/C	C/C	C/C	C/C	C/C	C/C	C/C									0	0	0	0	0	0	0	0	0
AX-183884892	chr1	1	34495266	88		T/C	T/C	T/C	T/C	T/C	T/C	T/C	---	T/C									0	0	0	0	0	0	0	1	0
AX-183588188	chr1	1	34553208	57942		A/A	A/A	A/A	A/A	A/A	A/A	A/A	---	A/G									0	0	0	0	0	0	0	2	0
AX-183563906	chr1	1	34559012	5804		T/T	T/T	T/T	T/T	T/T	T/T	T/T	T/T	T/T									0	0	0	0	0	0	0	0	0
AX-183638162	chr1	1	34724112	165100		T/T	T/T	T/T	T/T	T/T	T/T	T/T	T/T	T/T									0	0	0	0	0	0	0	0	0
AX-183575710	chr1	1	34725882	1770		A/A	A/A	A/A	A/A	A/A	A/A	A/A	A/A	A/A									0	0	0	0	0	0	0	0	0
AX-183638161	chr1	1	34728326	2444		C/C	C/C	C/C	C/C	C/C	C/C	C/C	C/C	C/C									0	0	0	0	0	0	0	0	0
AX-183588184	chr1	1	34730458	2132		A/G	A/G	---	A/G	A/G	A/G	A/G	A/G	A/G									0	0	1	0	0	0	0	0	0
AX-183638160	chr1	1	34730649	191		T/T	T/T	T/T	T/T	T/T	T/T	T/T	T/T	T/T									0	0	0	0	0	0	0	0	0
AX-183575709	chr1	1	34755993	25344		T/G	T/G	T/G	T/G	T/G	T/G	T/G	T/G	T/G									0	0	0	0	0	0	0	0	0
AX-183563905	chr1	1	34787568	31575		T/T	T/T	T/T	T/T	T/T	T/T	T/T	T/T	T/T									0	0	0	0	0	0	0	0	0
AX-183588182	chr1	1	34851704	64136		C/C	C/C	C/C	C/C	C/C	C/C	C/C	C/C	C/C									0	0	0	0	0	0	0	0	0
AX-183893825	chr1	1	35037355	185651		T/T	T/T	T/T	T/T	T/T	T/T	T/T	T/T	T/T									0	0	0	0	0	0	0	0	0
AX-183632548	chr1	1	35037631	276		A/A	A/A	A/A	A/A	A/A	A/A	A/A	A/A	A/A									0	0	0	0	0	0	0	0	0
AX-183877372	chr1	1	35038583	952		C/C	C/C	C/C	C/C	C/C	C/C	C/C	C/C	C/C									0	0	0	0	0	0	0	0	0
AX-183632545	chr1	1	35066682	28099		T/T	T/T	T/T	T/T	T/T	T/T	T/T	T/T	T/T									0	0	0	0	0	0	0	0	0
AX-183875935	chr1	1	35066860	178		C/C	C/C	C/C	C/C	C/C	C/C	C/C	C/C	C/C									0	0	0	0	0	0	0	0	0
AX-183588285	chr1	1	35232462	165602		C/C	C/C	C/C	C/C	C/C	C/C	C/C	C/C	C/C									0	0	0	0	0	0	0	0	0
AX-183588286	chr1	1	35239739	7277		T/T	T/T	T/T	T/T	T/T	T/T	T/T	T/T	T/T									0	0	0	0	0	0	0	0	0
AX-183588287	chr1	1	35241166	1427		C/C	C/C	C/C	C/C	C/C	C/C	C/C	C/C	C/C									0	0	0	0	0	0	0	0	0
AX-183588288	chr1	1	35263102	21936		A/A	A/A	A/A	A/A	A/A	A/A	A/A	A/A	A/A									0	0	0	0	0	0	0	0	0
AX-183588290	chr1	1	35317145	54043		A/G	A/G	A/G	A/G	A/G	A/G	A/G	A/G	A/G									0	0	0	0	0	0	0	0	0
AX-183588291	chr1	1	35320989	3844		G/G	G/G	G/G	G/G	G/G	G/G	G/G	G/G	G/G									0	0	0	0	0	0	0	0	0
AX-183886007	chr1	1	35321515	526		A/C	A/C	A/C	A/C	A/C	A/C	A/C	A/C	A/C									0	0	0	0	0	0	0	0	0
AX-183892093	chr1	1	35321893	378		C/C	C/C	C/C	C/C	C/C	C/C	C/C	C/C	C/C									0	0	0	0	0	0	0	0	0
AX-183588294	chr1	1	35323007	1114		C/C	C/C	C/C	C/C	C/C	C/C	C/C	C/C	C/C									0	0	0	0	0	0	0	0	0
AX-183882277	chr1	1	35323193	186		---	T/G	T/G	T/G	T/G	T/G	T/G	T/G	T/G									1	0	0	0	0	0	0	0	0
AX-183889423	chr1	1	35325488	2295		G/G	G/G	G/G	G/G	G/G	G/G	G/G	G/G	G/G									0	0	0	0	0	0	0	0	0
AX-183869694	chr1	1	35358064	32576		A/A	A/A	A/A	A/A	A/A	A/A	A/A	---	A/C									0	0	0	0	0	0	0	1	0
AX-183563913	chr1	1	35405254	47190		G/G	G/G	G/G	G/G	G/G	G/G	G/G	G/G	G/G									0	0	0	0	0	0	0	0	0
AX-183573087	chr1	1	35405849	595		G/G	G/G	G/G	G/G	G/G	G/G	G/G	G/G	G/G									0	0	0	0	0	0	0	0	0
AX-183890763	chr1	1	35434794	28945		T/T	T/T	T/T	T/T	T/T	T/T	T/T	T/T	T/T									0	0	0	0	0	0	0	0	0
AX-183890341	chr1	1	35438550	3756		A/A	A/A	A/A	A/A	A/A	A/A	A/A	A/A	A/A									0	0	0	0	0	0	0	0	0
AX-183563068	chr1	1	35440976	2426		A/C	A/C	A/C	A/C	A/C	A/C	A/C	A/C	---									0	0	0	0	0	0	0	0	1
AX-183893528	chr1	1	35551659	110683		G/G	G/G	G/G	G/G	G/G	G/G	G/G	G/G	G/G									0	0	0	0	0	0	0	0	0
AX-183563910	chr1	1	35720388	168729		G/G	G/G	G/G	G/G	G/G	G/G	G/G	G/G	G/G									0	0	0	0	0	0	0	0	0
AX-183863827	chr1	1	35720648	260		T/T	T/T	T/T	T/T	T/T	T/T	T/T	T/T	T/T									0	0	0	0	0	0	0	0	0
AX-183588223	chr1	1	35720764	116		C/C	C/C	C/C	C/C	C/C	C/C	C/C	C/C	C/C									0	0	0	0	0	0	0	0	0
AX-183563904	chr1	1	35778141	57377		A/A	A/A	A/A	A/A	A/A	A/A	A/A	A/A	A/A									0	0	0	0	0	0	0	0	0
AX-183881097	chr1	1	35785819	7678		T/T	T/T	T/T	T/T	T/T	T/T	T/T	T/T	T/T									0	0	0	0	0	0	0	0	0
AX-183887602	chr1	1	35794577	8758		A/A	A/A	A/A	A/A	A/A	A/A	---	---	A/C									0	0	0	0	0	0	1	1	0
AX-183863782	chr1	1	35799104	4527		G/G	G/G	G/G	G/G	G/G	G/G	G/G	G/G	G/G									0	0	0	0	0	0	0	0	0
AX-183876044	chr1	1	35894604	95500		C/C	C/C	C/C	C/C	C/C	C/C	C/C	C/C	C/C									0	0	0	0	0	0	0	0	0
AX-183575711	chr1	1	35895759	1155		G/G	G/G	G/G	G/G	G/G	G/G	G/G	G/G	G/G									0	0	0	0	0	0	0	0	0
AX-183880033	chr1	1	35899732	3973		A/A	A/A	A/A	A/A	A/A	A/A	A/A	A/A	A/A									0	0	0	0	0	0	0	0	0
AX-183588191	chr1	1	35900560	828		T/T	T/T	T/T	T/T	T/T	T/T	T/T	T/T	T/T									0	0	0	0	0	0	0	0	0
AX-183588192	chr1	1	35900866	306		T/T	T/T	T/T	T/T	T/T	T/T	T/T	T/T	T/T									0	0	0	0	0	0	0	0	0
AX-183588194	chr1	1	35978518	77652		G/G	G/G	G/G	G/G	G/G	G/G	G/G	G/G	G/G									0	0	0	0	0	0	0	0	0
AX-183638164	chr1	1	35997711	19193		C/C	T/C	T/C	T/C	T/C	T/C	---	C/C	T/C									0	0	0	0	0	0	1	0	0
AX-183588196	chr1	1	36009573	11862		C/C	C/C	C/C	C/C	C/C	C/C	C/C	C/C	C/C									0	0	0	0	0	0	0	0	0
AX-183588239	chr1	1	36052270	42697		A/A	A/A	A/A	A/A	A/A	A/A	A/A	A/A	A/A									0	0	0	0	0	0	0	0	0
AX-183563911	chr1	1	36052825	555		C/C	C/C	C/C	C/C	C/C	C/C	C/C	C/C	C/C									0	0	0	0	0	0	0	0	0
AX-183588238	chr1	1	36068249	15424		C/C	C/C	C/C	C/C	C/C	C/C	C/C	C/C	C/C									0	0	0	0	0	0	0	0	0
AX-183588210	chr1	1	36181382	113133		A/A	A/A	A/A	A/A	A/A	A/A	A/A	A/A	A/A									0	0	0	0	0	0	0	0	0
AX-183882835	chr1	1	36182986	1604		C/C	C/C	C/C	C/C	C/C	C/C	C/C	C/C	C/C									0	0	0	0	0	0	0	0	0
AX-183873195	chr1	1	36184198	1212		G/G	G/G	G/G	G/G	G/G	G/G	G/G	G/G	G/G									0	0	0	0	0	0	0	0	0
AX-183886005	chr1	1	36200339	16141		T/T	T/T	T/T	T/T	T/T	T/T	T/T	T/T	T/T									0	0	0	0	0	0	0	0	0
AX-183889421	chr1	1	36306408	106069		C/C	C/C	C/C	C/C	C/C	C/C	C/C	C/C	C/C									0	0	0	0	0	0	0	0	0
AX-183588214	chr1	1	36307662	1254		T/T	T/T	T/T	T/T	T/T	T/T	T/T	T/T	T/T									0	0	0	0	0	0	0	0	0
AX-183588215	chr1	1	36308419	757		G/G	G/G	G/G	G/G	G/G	G/G	G/G	G/G	G/G									0	0	0	0	0	0	0	0	0
AX-183588216	chr1	1	36308785	366		A/A	A/A	A/A	A/A	A/A	A/A	A/A	A/A	A/A									0	0	0	0	0	0	0	0	0
AX-183588219	chr1	1	36314075	5290		T/T	T/T	T/T	T/T	T/T	T/T	T/T	T/T	T/T									0	0	0	0	0	0	0	0	0
AX-183588220	chr1	1	36322656	8581		A/G	G/G	G/G	---	G/G	A/G	G/G	G/G	G/G									0	0	0	1	0	0	0	0	0
AX-183588221	chr1	1	36323329	673		T/T	T/T	T/T	T/T	T/T	T/T	T/T	T/T	T/T									0	0	0	0	0	0	0	0	0
AX-183871938	chr1	1	36419407	96078		G/G	G/G	G/G	G/G	G/G	G/G	G/G	G/G	G/G									0	0	0	0	0	0	0	0	0
AX-183588209	chr1	1	36885799	466392		C/C	C/C	C/C	C/C	C/C	C/C	C/C	C/C	C/C									0	0	0	0	0	0	0	0	0
AX-183874697	chr1	1	36900367	14568		C/C	C/C	C/C	C/C	C/C	C/C	C/C	C/C	C/C									0	0	0	0	0	0	0	0	0
AX-183588207	chr1	1	36905085	4718		G/G	G/G	G/G	G/G	G/G	G/G	G/G	G/G	G/G									0	0	0	0	0	0	0	0	0
AX-183563908	chr1	1	37145696	240611		C/C	C/C	C/C	C/C	C/C	C/C	C/C	C/C	C/C									0	0	0	0	0	0	0	0	0
AX-183862903	chr1	1	37176394	30698		C/C	C/C	C/C	C/C	C/C	C/C	C/C	C/C	C/C									0	0	0	0	0	0	0	0	0
AX-183638169	chr1	1	37176629	235		C/C	C/C	C/C	C/C	C/C	C/C	C/C	C/C	C/C									0	0	0	0	0	0	0	0	0
AX-183869983	chr1	1	37187410	10781		A/A	A/A	A/A	A/A	A/A	A/A	A/A	A/A	A/A									0	0	0	0	0	0	0	0	0
AX-183892091	chr1	1	37193259	5849		T/C	T/C	T/C	T/C	T/C	T/C	T/C	T/C	T/C									0	0	0	0	0	0	0	0	0
AX-183889886	chr1	1	37193749	490		G/G	G/G	G/G	A/G	G/G	---	---	G/G	G/G									0	0	0	0	0	1	1	0	0
AX-183588204	chr1	1	37194506	757		C/C	C/C	C/C	C/C	C/C	C/C	C/C	C/C	C/C									0	0	0	0	0	0	0	0	0
AX-183563907	chr1	1	37196243	1737		A/A	A/A	A/A	A/A	A/A	A/A	A/A	A/A	A/A									0	0	0	0	0	0	0	0	0
AX-183878461	chr1	1	37197401	1158		A/G	A/G	A/G	A/G	A/G	A/A	---	A/G	A/G									0	0	0	0	0	0	1	0	0
AX-183588264	chr1	1	37253198	55797		T/T	T/T	T/T	T/T	T/T	T/T	T/T	T/T	T/T									0	0	0	0	0	0	0	0	0
AX-183861004	chr1	1	37253242	44		G/G	G/G	G/G	G/G	G/G	G/G	G/G	G/G	G/G									0	0	0	0	0	0	0	0	0
AX-183573086	chr1	1	37253891	649		G/G	G/G	---	G/G	G/G	G/G	G/G	G/G	G/G									0	0	1	0	0	0	0	0	0
AX-183979504	chr1	1	37254251	360		G/G	G/G	G/G	G/G	G/G	G/G	G/G	G/G	G/G									0	0	0	0	0	0	0	0	0
AX-183588263	chr1	1	37254549	298		C/C	C/C	C/C	C/C	C/C	C/C	C/C	C/C	C/C									0	0	0	0	0	0	0	0	0
AX-183588261	chr1	1	37257091	2542		G/G	G/G	G/G	G/G	G/G	G/G	G/G	G/G	G/G									0	0	0	0	0	0	0	0	0
AX-183588260	chr1	1	37262509	5418		C/C	C/C	C/C	C/C	C/C	C/C	C/C	C/C	C/C									0	0	0	0	0	0	0	0	0
AX-183588259	chr1	1	37262592	83		C/C	C/C	C/C	C/C	C/C	C/C	C/C	C/C	C/C									0	0	0	0	0	0	0	0	0
AX-183588258	chr1	1	37265972	3380		G/G	G/G	G/G	G/G	G/G	G/G	G/G	G/G	G/G									0	0	0	0	0	0	0	0	0
AX-183588257	chr1	1	37266655	683		G/G	G/G	G/G	G/G	G/G	G/G	G/G	G/G	G/G									0	0	0	0	0	0	0	0	0
AX-183882837	chr1	1	37269391	2736		C/C	C/C	C/C	C/C	C/C	C/C	C/C	C/C	C/C									0	0	0	0	0	0	0	0	0
AX-183588255	chr1	1	37269460	69		C/C	C/C	C/C	C/C	C/C	C/C	C/C	C/C	C/C									0	0	0	0	0	0	0	0	0
AX-183588254	chr1	1	37273575	4115		G/G	G/G	G/G	G/G	G/G	G/G	G/G	G/G	G/G									0	0	0	0	0	0	0	0	0
AX-183588253	chr1	1	37273804	229		T/T	T/T	T/T	T/T	T/T	T/T	T/T	T/T	T/T									0	0	0	0	0	0	0	0	0
AX-183588252	chr1	1	37274265	461		A/A	A/A	A/A	A/A	A/A	A/A	A/A	A/A	A/A									0	0	0	0	0	0	0	0	0
AX-183588251	chr1	1	37274563	298		G/G	A/G	G/G	G/G	G/G	G/G	G/G	---	G/G									0	0	0	0	0	0	0	1	0
AX-183877006	chr1	1	37277057	2494		G/G	G/G	G/G	G/G	G/G	G/G	G/G	G/G	G/G									0	0	0	0	0	0	0	0	0
AX-183881099	chr1	1	37277264	207		A/A	A/A	A/A	A/A	A/A	A/A	A/A	A/A	A/A									0	0	0	0	0	0	0	0	0
AX-183882276	chr1	1	37296596	19332		T/T	T/T	T/T	T/T	T/T	T/T	T/T	T/T	T/T									0	0	0	0	0	0	0	0	0
AX-183893907	chr1	1	37339476	42880		A/A	A/A	A/A	A/A	A/A	A/A	A/A	A/A	A/A									0	0	0	0	0	0	0	0	0
AX-183882836	chr1	1	37359625	20149		A/A	A/A	A/A	A/A	A/A	A/A	A/A	A/A	A/A									0	0	0	0	0	0	0	0	0
AX-183588243	chr1	1	37392837	33212		T/T	T/T	T/T	T/T	T/T	T/T	T/T	T/T	T/T									0	0	0	0	0	0	0	0	0
AX-183588242	chr1	1	37407321	14484		G/G	G/G	G/G	G/G	G/G	G/G	G/G	G/G	G/G									0	0	0	0	0	0	0	0	0
AX-183638175	chr1	1	37409268	1947		T/T	T/C	T/T	T/T	T/T	T/T	T/T	C/C	T/T									0	0	0	0	0	0	0	0	0
AX-183638173	chr1	1	37409989	721		G/G	G/G	G/G	G/G	G/G	G/G	G/G	G/G	G/G									0	0	0	0	0	0	0	0	0
AX-183588240	chr1	1	37449117	39128		C/C	C/C	C/C	C/C	C/C	C/C	C/C	C/C	C/C									0	0	0	0	0	0	0	0	0
AX-183588268	chr1	1	37556817	107700		T/T	T/T	T/T	T/T	T/T	T/T	T/T	T/T	T/T									0	0	0	0	0	0	0	0	0
AX-183886006	chr1	1	37564354	7537		G/G	G/G	G/G	G/G	G/G	G/G	G/G	G/G	G/G									0	0	0	0	0	0	0	0	0
AX-183588269	chr1	1	37566076	1722		C/C	C/C	C/C	C/C	C/C	C/C	C/C	---	C/C									0	0	0	0	0	0	0	1	0
AX-183888079	chr1	1	37566633	557		T/T	T/T	T/T	T/T	T/T	T/T	T/T	T/T	T/T									0	0	0	0	0	0	0	0	0
AX-183881681	chr1	1	37566736	103		A/G	A/G	G/G	G/G	---	A/G	G/G	A/G	A/G									0	0	0	0	1	0	0	0	0
AX-183588276	chr1	1	37667665	100929		C/C	C/C	C/C	C/C	C/C	C/C	C/C	C/C	C/C									0	0	0	0	0	0	0	0	0
AX-183860669	chr1	1	37672675	5010		G/G	G/G	G/G	G/G	G/G	G/G	G/G	G/G	G/G									0	0	0	0	0	0	0	0	0
AX-183871939	chr1	1	37672748	73		C/C	C/C	C/C	C/C	C/C	C/C	C/C	C/C	C/C									0	0	0	0	0	0	0	0	0
AX-183870913	chr1	1	37672936	188		G/G	G/G	G/G	G/G	G/G	G/G	G/G	G/G	G/G									0	0	0	0	0	0	0	0	0
AX-183876045	chr1	1	37674617	1681		C/C	C/C	C/C	C/C	C/C	C/C	C/C	C/C	C/C									0	0	0	0	0	0	0	0	0
AX-183563912	chr1	1	37675867	1250		A/A	A/A	A/A	A/A	A/A	A/A	A/A	A/A	A/A									0	0	0	0	0	0	0	0	0
AX-183884414	chr1	1	37677610	1743		T/T	T/T	T/T	T/T	T/T	T/T	T/T	T/T	T/T									0	0	0	0	0	0	0	0	0
AX-183588278	chr1	1	37680307	2697		A/A	A/A	A/A	A/A	A/A	A/A	A/A	A/A	A/A									0	0	0	0	0	0	0	0	0
AX-183881682	chr1	1	37680922	615		G/G	G/G	G/G	G/G	G/G	G/G	G/G	G/G	G/G									0	0	0	0	0	0	0	0	0
AX-183872540	chr1	1	37682174	1252		A/A	A/A	A/A	A/A	A/A	A/A	A/A	A/A	A/A									0	0	0	0	0	0	0	0	0
AX-183890794	chr1	1	37682521	347		G/G	G/G	G/G	G/G	G/G	G/G	G/G	G/G	G/G									0	0	0	0	0	0	0	0	0
AX-183575716	chr1	1	37682677	156		C/C	C/C	C/C	C/C	C/C	C/C	C/C	C/C	C/C									0	0	0	0	0	0	0	0	0
AX-183588279	chr1	1	37685112	2435		G/G	G/G	G/G	G/G	G/G	---	G/G	---	G/G									0	0	0	0	0	1	0	1	0
AX-183865766	chr1	1	37686809	1697		T/T	T/T	T/T	T/T	T/T	T/T	T/T	T/T	T/T									0	0	0	0	0	0	0	0	0
AX-183871642	chr1	1	37687254	445		A/G	A/G	G/G	G/G	G/G	G/G	G/G	G/G	G/G									0	0	0	0	0	0	0	0	0
AX-183588281	chr1	1	37688654	1400		T/T	T/T	T/T	T/T	T/T	T/T	T/T	T/T	T/T									0	0	0	0	0	0	0	0	0
AX-183588282	chr1	1	37689741	1087		G/G	G/G	G/G	G/G	G/G	G/G	G/G	G/G	G/G									0	0	0	0	0	0	0	0	0
AX-183885510	chr1	1	37689903	162		A/A	A/A	A/A	A/A	A/A	A/A	A/G	---	A/G									0	0	0	0	0	0	0	1	0
AX-183888959	chr1	1	37870699	180796		A/G	A/G	A/G	A/G	A/G	A/G	A/G	A/G	A/G									0	0	0	0	0	0	0	0	0
AX-183881098	chr1	1	37885062	14363		A/A	A/A	A/A	A/A	A/A	A/A	A/A	A/A	A/A									0	0	0	0	0	0	0	0	0
AX-183888960	chr1	1	37888318	3256		A/A	A/A	A/A	A/A	A/A	A/A	A/A	A/A	A/A									0	0	0	0	0	0	0	0	0
AX-183588206	chr1	1	37993279	104961		T/T	T/C	T/C	T/T	T/T	T/T	T/T	T/T	T/T									0	0	0	0	0	0	0	0	0
AX-183588237	chr1	1	38026156	32877		G/G	G/G	G/G	G/G	G/G	G/G	G/G	G/G	G/G									0	0	0	0	0	0	0	0	0
AX-183883363	chr1	1	38026913	757		C/C	C/C	C/C	C/C	C/C	C/C	C/C	C/C	C/C									0	0	0	0	0	0	0	0	0
AX-183588236	chr1	1	38027692	779		A/A	A/A	A/A	A/A	A/A	A/A	A/A	---	A/A									0	0	0	0	0	0	0	1	0
AX-183878995	chr1	1	38027869	177		A/A	A/A	A/A	A/A	A/A	A/A	A/A	A/A	A/A									0	0	0	0	0	0	0	0	0
AX-183575713	chr1	1	38055957	28088		A/A	A/G	A/G	A/A	A/A	A/G	A/G	G/G	G/G									0	0	0	0	0	0	0	0	0
AX-183880571	chr1	1	38128870	72913		A/A	A/G	---	A/A	A/A	A/A	A/G	A/G	A/G									0	0	1	0	0	0	0	0	0
AX-183588231	chr1	1	38141142	12272		T/T	T/T	T/T	T/T	T/T	T/T	T/T	T/T	T/T									0	0	0	0	0	0	0	0	0
AX-183893906	chr1	1	38159874	18732		G/G	G/G	G/G	G/G	G/G	G/G	G/G	G/G	G/G									0	0	0	0	0	0	0	0	0
AX-183868716	chr1	1	38160845	971		T/T	T/T	T/T	T/T	T/T	T/T	T/T	T/T	T/T									0	0	0	0	0	0	0	0	0
AX-183588228	chr1	1	38164524	3679		G/G	G/G	G/G	G/G	G/G	G/G	G/G	G/G	G/G									0	0	0	0	0	0	0	0	0
AX-183892441	chr1	1	38189419	24895		T/T	T/C	T/C	C/C	T/C	T/C	T/C	T/C	C/C									0	0	0	0	0	0	0	0	0
AX-183889422	chr1	1	38189533	114		A/A	A/A	A/A	A/A	A/A	A/A	A/A	A/A	A/A									0	0	0	0	0	0	0	0	0
AX-183575712	chr1	1	38189686	153		C/C	C/C	C/C	C/C	C/C	C/C	C/C	C/C	C/C									0	0	0	0	0	0	0	0	0
AX-183870314	chr1	1	38191590	1904		A/A	A/A	A/A	A/A	A/A	A/A	A/A	A/A	A/A									0	0	0	0	0	0	0	0	0
AX-183869824	chr1	1	38241576	49986		T/T	T/T	T/T	T/T	T/T	T/T	T/T	T/T	T/T									0	0	0	0	0	0	0	0	0
AX-183883362	chr1	1	38242262	686		T/T	T/T	T/T	T/T	T/T	T/T	T/T	T/T	T/T									0	0	0	0	0	0	0	0	0
AX-183588226	chr1	1	38242278	16		G/G	G/G	G/G	G/G	G/G	G/G	G/G	G/G	G/G									0	0	0	0	0	0	0	0	0
AX-183588180	chr1	1	38267211	24933		G/G	---	G/G	G/G	G/G	G/G	G/G	G/G	A/G									0	1	0	0	0	0	0	0	0
AX-183878993	chr1	1	38268181	970		A/A	A/A	A/A	A/A	A/A	A/A	A/A	A/A	A/A									0	0	0	0	0	0	0	0	0
AX-183866707	chr1	1	38269733	1552		T/T	T/T	T/T	T/T	T/T	T/T	T/T	T/T	T/T									0	0	0	0	0	0	0	0	0
AX-183563062	chr1	1	38272166	2433		C/C	C/C	C/C	C/C	C/C	C/C	C/C	C/C	C/C									0	0	0	0	0	0	0	0	0
AX-183588177	chr1	1	38273799	1633		A/A	A/A	A/A	---	A/A	A/A	A/A	A/A	A/A									0	0	0	1	0	0	0	0	0
AX-183894878	chr1	1	38276392	2593		T/T	T/T	T/T	T/T	T/T	T/T	T/T	T/T	T/T									0	0	0	0	0	0	0	0	0
AX-183588176	chr1	1	38276409	17		C/C	C/C	C/C	C/C	C/C	C/C	C/C	C/C	C/C									0	0	0	0	0	0	0	0	0
AX-183588175	chr1	1	38276572	163		C/C	C/C	C/C	C/C	C/C	C/C	C/C	---	C/C									0	0	0	0	0	0	0	1	0
AX-183588174	chr1	1	38277569	997		G/G	G/G	G/G	G/G	G/G	G/G	G/G	G/G	G/G									0	0	0	0	0	0	0	0	0
AX-183563903	chr1	1	38326520	48951		T/T	T/T	T/T	T/T	T/T	T/T	T/T	T/T	T/T									0	0	0	0	0	0	0	0	0
AX-183881096	chr1	1	38327201	681		G/G	G/G	G/G	G/G	G/G	G/G	G/G	G/G	G/G									0	0	0	0	0	0	0	0	0
AX-183887601	chr1	1	38347524	20323		C/C	C/C	C/C	C/C	C/C	C/C	C/C	C/C	C/C									0	0	0	0	0	0	0	0	0
AX-183575708	chr1	1	38348707	1183		C/C	C/C	C/C	C/C	C/C	C/C	C/C	C/C	C/C									0	0	0	0	0	0	0	0	0
AX-183872214	chr1	1	38350100	1393		A/A	A/A	A/A	A/A	A/A	A/A	A/A	A/A	A/A									0	0	0	0	0	0	0	0	0
AX-183869281	chr1	1	38370594	20494		A/A	A/A	A/A	A/A	A/A	A/A	A/A	A/A	A/A									0	0	0	0	0	0	0	0	0
AX-183872213	chr1	1	38528237	157643		C/C	C/C	C/C	C/C	C/C	C/C	C/C	C/C	C/C									0	0	0	0	0	0	0	0	0
AX-183563902	chr1	1	38529024	787		T/T	T/T	T/T	T/T	T/T	T/T	T/T	T/T	T/T									0	0	0	0	0	0	0	0	0
AX-183588162	chr1	1	38587589	58565		C/C	C/C	C/C	C/C	C/C	C/C	C/C	C/C	C/C									0	0	0	0	0	0	0	0	0
AX-183588161	chr1	1	38592445	4856		G/G	G/G	G/G	G/G	G/G	G/G	G/G	G/G	G/G									0	0	0	0	0	0	0	0	0
AX-183881095	chr1	1	38592727	282		T/T	T/T	T/T	T/T	T/T	T/T	T/T	T/T	T/T									0	0	0	0	0	0	0	0	0
AX-183866437	chr1	1	38593968	1241		C/C	C/C	C/C	C/C	C/C	C/C	C/C	C/C	C/C									0	0	0	0	0	0	0	0	0
AX-183588160	chr1	1	38594062	94		C/C	C/C	C/C	C/C	C/C	C/C	C/C	C/C	C/C									0	0	0	0	0	0	0	0	0
AX-183563901	chr1	1	38595052	990		C/C	C/C	C/C	C/C	C/C	C/C	C/C	C/C	C/C									0	0	0	0	0	0	0	0	0
AX-183588158	chr1	1	38609844	14792		T/C	---	C/C	C/C	C/C	C/C	C/C	C/C	C/C									0	1	0	0	0	0	0	0	0
AX-183588154	chr1	1	38632919	23075		T/T	T/T	T/T	T/T	T/T	T/T	T/T	T/T	T/T									0	0	0	0	0	0	0	0	0
AX-183881680	chr1	1	38633280	361		C/C	C/C	C/C	C/C	C/C	C/C	C/C	C/C	C/C									0	0	0	0	0	0	0	0	0
AX-183866240	chr1	1	38635936	2656		T/T	T/T	T/T	T/T	T/T	T/T	T/T	T/T	T/T									0	0	0	0	0	0	0	0	0
AX-183877461	chr1	1	38642597	6661		C/C	C/C	C/C	C/C	C/C	C/C	C/C	C/C	C/C									0	0	0	0	0	0	0	0	0
AX-183563900	chr1	1	38643192	595		C/C	C/C	C/C	C/C	C/C	C/C	C/C	C/C	C/C									0	0	0	0	0	0	0	0	0
AX-183588151	chr1	1	38652256	9064		A/A	A/A	A/A	A/A	A/A	A/A	A/A	A/A	---									0	0	0	0	0	0	0	0	1
AX-183588150	chr1	1	38653018	762		T/T	T/T	T/T	T/T	T/T	T/T	T/T	T/T	T/T									0	0	0	0	0	0	0	0	0
AX-183890339	chr1	1	38653314	296		T/T	T/T	T/T	T/T	T/T	T/T	T/T	T/T	T/T									0	0	0	0	0	0	0	0	0
AX-183588149	chr1	1	38653566	252		C/C	C/C	C/C	C/C	C/C	C/C	C/C	C/C	C/C									0	0	0	0	0	0	0	0	0
AX-183588148	chr1	1	38654072	506		G/G	G/G	G/G	G/G	G/G	G/G	G/G	G/G	G/G									0	0	0	0	0	0	0	0	0
AX-183873543	chr1	1	38654330	258		T/T	T/T	T/T	T/T	T/T	T/T	T/T	T/T	T/T									0	0	0	0	0	0	0	0	0
AX-183886004	chr1	1	38654586	256		T/G	T/G	T/G	T/G	T/G	---	T/G	T/G	T/T									0	0	0	0	0	1	0	0	0
AX-183638154	chr1	1	38741705	87119		C/C	C/C	C/C	C/C	C/C	C/C	C/C	---	C/C									0	0	0	0	0	0	0	1	0
AX-183888551	chr1	1	38745974	4269		A/A	A/A	A/C	A/A	A/A	A/A	A/C	A/A	A/C									0	0	0	0	0	0	0	0	0
AX-183563898	chr1	1	38748171	2197		T/T	T/T	T/T	T/T	T/T	T/T	T/T	T/T	T/T									0	0	0	0	0	0	0	0	0
AX-183575707	chr1	1	38778488	30317		A/A	A/A	A/A	A/A	A/A	A/A	A/A	A/A	A/A									0	0	0	0	0	0	0	0	0
AX-183563061	chr1	1	38866978	88490		T/T	T/T	T/T	T/T	T/T	T/T	T/T	T/T	T/T									0	0	0	0	0	0	0	0	0
AX-183575706	chr1	1	38867413	435		G/G	G/G	G/G	G/G	G/G	G/G	G/G	G/G	G/G									0	0	0	0	0	0	0	0	0
AX-183878992	chr1	1	38876436	9023		G/G	G/G	G/G	G/G	G/G	G/G	G/G	G/G	G/G									0	0	0	0	0	0	0	0	0
AX-183588145	chr1	1	38876528	92		C/C	C/C	C/C	C/C	C/C	C/C	C/C	C/C	C/C									0	0	0	0	0	0	0	0	0
AX-183588143	chr1	1	38963285	86757		A/A	A/A	A/A	A/A	A/A	A/A	A/A	A/A	A/A									0	0	0	0	0	0	0	0	0
AX-183868294	chr1	1	38963907	622		G/G	G/G	G/G	G/G	G/G	G/G	G/G	G/G	G/G									0	0	0	0	0	0	0	0	0
AX-183588141	chr1	1	39004883	40976		G/G	G/G	G/G	G/G	G/G	G/G	G/G	A/G	G/G									0	0	0	0	0	0	0	0	0
AX-183588140	chr1	1	39005889	1006		C/C	C/C	C/C	C/C	C/C	C/C	C/C	C/C	C/C									0	0	0	0	0	0	0	0	0
AX-183889420	chr1	1	39025660	19771		G/G	G/G	G/G	G/G	G/G	G/G	G/G	G/G	G/G									0	0	0	0	0	0	0	0	0
AX-183881679	chr1	1	39063818	38158		T/T	T/T	T/T	T/T	T/T	T/T	T/T	T/T	T/T									0	0	0	0	0	0	0	0	0
AX-183874290	chr1	1	39065258	1440		G/G	G/G	G/G	G/G	G/G	G/G	G/G	G/G	G/G									0	0	0	0	0	0	0	0	0
AX-183588136	chr1	1	39066704	1446		T/T	T/T	T/T	T/T	T/T	T/T	T/T	T/T	T/T									0	0	0	0	0	0	0	0	0
AX-183563897	chr1	1	39067221	517		T/T	T/T	T/T	T/T	T/T	T/T	T/T	T/T	T/T									0	0	0	0	0	0	0	0	0
AX-183882275	chr1	1	39070328	3107		A/A	A/A	A/A	A/A	A/A	A/A	A/A	A/G	A/G									0	0	0	0	0	0	0	0	0
AX-183876504	chr1	1	39072702	2374		A/A	A/A	A/A	A/A	A/A	A/A	A/A	A/A	A/A									0	0	0	0	0	0	0	0	0
AX-183588132	chr1	1	39090696	17994		A/A	A/A	A/A	A/A	A/A	A/A	A/A	---	A/A									0	0	0	0	0	0	0	1	0
AX-183588129	chr1	1	39159372	68676		A/A	A/A	A/A	A/A	A/A	A/A	A/A	A/A	A/A									0	0	0	0	0	0	0	0	0
AX-183588128	chr1	1	39159741	369		A/A	A/A	A/A	A/A	A/A	A/A	A/A	A/A	A/A									0	0	0	0	0	0	0	0	0
AX-183575705	chr1	1	39221935	62194		A/A	A/A	A/A	A/A	A/A	A/A	A/A	A/A	A/A									0	0	0	0	0	0	0	0	0
AX-183588127	chr1	1	39226696	4761		A/A	A/A	A/A	A/A	A/A	A/A	A/A	A/A	A/A									0	0	0	0	0	0	0	0	0
AX-183588126	chr1	1	39227803	1107		G/G	G/G	G/G	G/G	G/G	G/G	G/G	G/G	G/G									0	0	0	0	0	0	0	0	0
AX-183605227	chr1	1	39259653	31850		T/T	T/T	T/T	T/T	T/T	T/T	T/T	T/T	T/T									0	0	0	0	0	0	0	0	0
AX-183605226	chr1	1	39266883	7230		C/C	C/C	C/C	C/C	C/C	C/C	C/C	C/C	C/C									0	0	0	0	0	0	0	0	0
AX-183638152	chr1	1	39383051	116168		T/T	T/T	T/T	T/T	T/T	T/T	T/T	T/T	T/T									0	0	0	0	0	0	0	0	0
AX-183575704	chr1	1	39407833	24782		C/C	C/C	C/C	C/C	C/C	C/C	C/C	C/C	C/C									0	0	0	0	0	0	0	0	0
AX-183563896	chr1	1	39449214	41381		C/C	C/C	C/C	C/C	C/C	C/C	C/C	C/C	C/C									0	0	0	0	0	0	0	0	0
AX-183870512	chr1	1	39450997	1783		G/G	G/G	G/G	G/G	G/G	G/G	G/G	G/G	G/G									0	0	0	0	0	0	0	0	0
AX-183588123	chr1	1	39451546	549		C/C	C/C	C/C	C/C	C/C	C/C	C/C	C/C	C/C									0	0	0	0	0	0	0	0	0
AX-183886520	chr1	1	39452691	1145		A/A	A/A	A/A	A/A	A/A	A/A	A/A	A/A	A/A									0	0	0	0	0	0	0	0	0
AX-183588122	chr1	1	39453102	411		C/C	C/C	C/C	C/C	C/C	C/C	C/C	C/C	C/C									0	0	0	0	0	0	0	0	0
AX-183877958	chr1	1	39453266	164		T/T	T/T	T/T	T/T	T/T	T/T	T/T	T/T	T/T									0	0	0	0	0	0	0	0	0
AX-183588121	chr1	1	39453524	258		A/A	A/A	A/A	A/A	A/A	A/A	A/A	A/A	A/A									0	0	0	0	0	0	0	0	0
AX-183882834	chr1	1	39456720	3196		G/G	G/G	G/G	G/G	G/G	G/G	G/G	G/G	G/G									0	0	0	0	0	0	0	0	0
AX-183861792	chr1	1	39456955	235		A/A	A/A	---	A/A	A/A	A/A	A/A	A/A	A/A									0	0	1	0	0	0	0	0	0
AX-183869981	chr1	1	39457911	956		A/A	A/A	A/A	A/A	A/A	A/A	A/A	A/A	A/A									0	0	0	0	0	0	0	0	0
AX-183588119	chr1	1	39457926	15		G/G	G/G	G/G	G/G	G/G	G/G	G/G	G/G	G/G									0	0	0	0	0	0	0	0	0
AX-183884951	chr1	1	39458161	235		T/T	T/T	T/T	T/T	T/T	T/T	T/T	T/T	T/T									0	0	0	0	0	0	0	0	0
AX-183888078	chr1	1	39459117	956		A/A	A/A	A/G	---	A/A	A/A	A/A	A/A	A/A									0	0	0	1	0	0	0	0	0
AX-183872212	chr1	1	39460782	1665		G/G	G/G	G/G	G/G	G/G	G/G	G/G	G/G	G/G									0	0	0	0	0	0	0	0	0
AX-183893527	chr1	1	39460910	128		G/G	G/G	G/G	G/G	G/G	G/G	G/G	G/G	G/G									0	0	0	0	0	0	0	0	0
AX-183870912	chr1	1	39468222	7312		A/A	A/A	A/A	A/A	A/A	A/A	A/A	A/A	A/A									0	0	0	0	0	0	0	0	0
AX-183638150	chr1	1	39611861	143639		G/G	G/G	G/G	G/G	G/G	G/G	G/G	G/G	G/G									0	0	0	0	0	0	0	0	0
AX-183588115	chr1	1	39613414	1553		T/T	T/T	T/T	T/T	T/T	T/T	T/T	T/T	T/T									0	0	0	0	0	0	0	0	0
AX-183563895	chr1	1	39614576	1162		A/A	A/A	A/A	A/A	A/A	A/A	A/A	A/A	A/A									0	0	0	0	0	0	0	0	0
AX-183638149	chr1	1	39617201	2625		A/A	A/A	A/A	A/A	A/A	A/A	A/A	A/A	A/A									0	0	0	0	0	0	0	0	0
AX-183563894	chr1	1	39630573	13372		A/A	A/A	A/A	A/A	A/A	A/A	A/A	A/A	A/A									0	0	0	0	0	0	0	0	0
AX-183638147	chr1	1	39653861	23288		G/G	G/G	G/G	G/G	G/G	G/G	G/G	G/G	G/G									0	0	0	0	0	0	0	0	0
AX-183638146	chr1	1	39751290	97429		C/C	C/C	C/C	C/C	C/C	C/C	C/C	C/C	C/C									0	0	0	0	0	0	0	0	0
AX-183638145	chr1	1	39771694	20404		G/G	G/G	G/G	G/G	G/G	G/G	G/G	G/G	G/G									0	0	0	0	0	0	0	0	0
AX-183575703	chr1	1	39870277	98583		A/A	A/A	A/A	A/A	A/A	A/A	A/A	A/A	A/A									0	0	0	0	0	0	0	0	0
AX-183573085	chr1	1	39873957	3680		T/T	T/T	T/T	T/T	T/T	T/T	T/T	T/T	T/T									0	0	0	0	0	0	0	0	0
AX-183638144	chr1	1	39876009	2052		T/T	T/T	T/T	T/T	T/T	T/T	T/T	T/T	T/T									0	0	0	0	0	0	0	0	0
AX-183588111	chr1	1	39911110	35101		T/T	T/T	T/T	T/T	T/T	T/T	T/T	T/T	T/T									0	0	0	0	0	0	0	0	0
AX-183588110	chr1	1	39911479	369		T/T	T/T	T/T	T/T	T/T	T/T	T/T	T/T	T/T									0	0	0	0	0	0	0	0	0
AX-183887600	chr1	1	39924376	12897		G/G	G/G	G/G	G/G	G/G	G/G	G/G	G/G	G/G									0	0	0	0	0	0	0	0	0
AX-183588109	chr1	1	40038564	114188		C/C	C/C	C/C	C/C	C/C	C/C	C/C	C/C	C/C									0	0	0	0	0	0	0	0	0
AX-183588108	chr1	1	40045091	6527		A/A	A/A	A/A	A/A	A/A	A/A	A/A	A/A	A/A									0	0	0	0	0	0	0	0	0
AX-183575702	chr1	1	40077281	32190		G/G	G/G	G/G	G/G	G/G	G/G	G/G	G/G	G/G									0	0	0	0	0	0	0	0	0
AX-183573934	chr1	1	40096135	18854		C/C	C/C	C/C	C/C	C/C	C/C	C/C	C/C	C/C									0	0	0	0	0	0	0	0	0
AX-183571039	chr1	1	40096499	364		C/C	C/C	C/C	C/C	C/C	C/C	C/C	C/C	C/C									0	0	0	0	0	0	0	0	0
AX-183573935	chr1	1	40097478	979		G/G	G/G	G/G	G/G	G/G	G/G	G/G	G/G	G/G									0	0	0	0	0	0	0	0	0
AX-183563893	chr1	1	40320930	223452		A/A	A/A	A/A	A/A	A/A	A/A	A/A	A/A	A/A									0	0	0	0	0	0	0	0	0
AX-183871130	chr1	1	40473839	152909		A/G	A/G	A/G	A/G	G/G	A/G	---	A/G	A/G									0	0	0	0	0	0	1	0	0
AX-183638143	chr1	1	40474604	765		G/G	G/G	G/G	G/G	G/G	G/G	G/G	G/G	G/G									0	0	0	0	0	0	0	0	0
AX-183638142	chr1	1	40474948	344		G/G	G/G	G/G	G/G	G/G	G/G	G/G	G/G	G/G									0	0	0	0	0	0	0	0	0
AX-183885509	chr1	1	40492407	17459		C/C	C/C	C/C	C/C	C/C	C/C	C/C	C/C	C/C									0	0	0	0	0	0	0	0	0
AX-183563891	chr1	1	40494359	1952		A/A	A/A	A/A	A/A	A/A	A/A	A/A	A/A	A/A									0	0	0	0	0	0	0	0	0
AX-183869693	chr1	1	40502586	8227		A/A	A/A	A/A	A/A	A/A	A/A	A/A	A/A	A/A									0	0	0	0	0	0	0	0	0
AX-183874696	chr1	1	40503587	1001		G/G	G/G	---	G/G	G/G	G/G	G/G	G/G	G/G									0	0	1	0	0	0	0	0	0
AX-183588106	chr1	1	40504441	854		A/C	A/C	A/C	A/C	A/C	A/C	A/C	A/C	---									0	0	0	0	0	0	0	0	1
AX-183588105	chr1	1	40504680	239		C/C	C/C	C/C	C/C	C/C	C/C	C/C	C/C	C/C									0	0	0	0	0	0	0	0	0
AX-183588103	chr1	1	40509630	4950		G/G	G/G	G/G	G/G	G/G	G/G	G/G	G/G	G/G									0	0	0	0	0	0	0	0	0
AX-183588102	chr1	1	40509730	100		T/C	---	T/C	T/C	T/C	T/C	C/C	C/C	C/C									0	1	0	0	0	0	0	0	0
AX-183893176	chr1	1	40581293	71563		G/G	G/G	G/G	G/G	G/G	G/G	G/G	G/G	G/G									0	0	0	0	0	0	0	0	0
AX-183588101	chr1	1	40581618	325		A/A	A/A	A/A	A/A	A/A	A/A	A/A	A/A	A/A									0	0	0	0	0	0	0	0	0
AX-183588100	chr1	1	40589411	7793		A/G	A/G	A/G	A/G	A/G	A/G	A/G	A/G	A/G									0	0	0	0	0	0	0	0	0
AX-183588096	chr1	1	40618872	29461		T/T	T/T	T/T	T/T	T/T	T/T	T/T	T/T	T/T									0	0	0	0	0	0	0	0	0
AX-183563890	chr1	1	40619361	489		T/T	T/T	T/T	T/T	T/T	T/T	T/T	T/T	T/T									0	0	0	0	0	0	0	0	0
AX-183563889	chr1	1	40624428	5067		T/T	T/T	T/T	T/T	T/T	T/T	T/T	T/T	T/T									0	0	0	0	0	0	0	0	0
AX-183870718	chr1	1	40630981	6553		C/C	C/C	C/C	C/C	C/C	C/C	C/C	C/C	C/C									0	0	0	0	0	0	0	0	0
AX-183588094	chr1	1	40704118	73137		G/G	G/G	G/G	G/G	G/G	G/G	G/G	G/G	G/G									0	0	0	0	0	0	0	0	0
AX-183588093	chr1	1	40708436	4318		A/A	A/A	A/A	A/A	A/A	A/A	A/A	A/A	A/A									0	0	0	0	0	0	0	0	0
AX-183877460	chr1	1	40709546	1110		G/G	G/G	G/G	G/G	G/G	G/G	G/G	G/G	G/G									0	0	0	0	0	0	0	0	0
AX-183588092	chr1	1	40709733	187		A/A	A/A	A/A	A/A	A/A	A/A	A/A	A/A	A/A									0	0	0	0	0	0	0	0	0
AX-183888077	chr1	1	40710341	608		T/T	T/C	T/C	T/C	T/T	T/T	T/C	T/C	T/C									0	0	0	0	0	0	0	0	0
AX-183575699	chr1	1	40715936	5595		G/G	G/G	G/G	G/G	G/G	G/G	G/G	G/G	G/G									0	0	0	0	0	0	0	0	0
AX-183894235	chr1	1	40732853	16917		T/G	T/G	T/G	T/G	T/G	T/G	T/G	T/G	T/G									0	0	0	0	0	0	0	0	0
AX-183894590	chr1	1	40735800	2947		T/T	T/T	T/T	T/T	T/T	T/T	T/T	T/T	T/T									0	0	0	0	0	0	0	0	0
AX-183563060	chr1	1	40788274	52474		A/T	T/T	T/T	T/T	T/T	T/T	---	T/T	T/T									0	0	0	0	0	0	1	0	0
AX-183563888	chr1	1	40789005	731		A/A	A/A	A/A	A/A	A/A	A/A	A/A	A/A	A/A									0	0	0	0	0	0	0	0	0
AX-183588087	chr1	1	40810566	21561		G/G	G/G	G/G	G/G	G/G	G/G	G/G	G/G	G/G									0	0	0	0	0	0	0	0	0
AX-183880032	chr1	1	40843895	33329		G/G	G/G	G/G	G/G	G/G	G/G	G/G	G/G	G/G									0	0	0	0	0	0	0	0	0
AX-183563887	chr1	1	40866811	22916		A/A	A/A	A/A	A/A	A/A	A/A	A/A	A/A	A/A									0	0	0	0	0	0	0	0	0
AX-183588086	chr1	1	40868301	1490		C/C	C/C	C/C	C/C	C/C	C/C	C/C	C/C	C/C									0	0	0	0	0	0	0	0	0
AX-183588081	chr1	1	40929465	61164		G/G	G/G	G/G	G/G	G/G	G/G	G/G	G/G	G/G									0	0	0	0	0	0	0	0	0
AX-183563886	chr1	1	40930118	653		A/A	A/A	A/A	A/A	A/A	A/A	A/A	A/A	---									0	0	0	0	0	0	0	0	1
AX-183887045	chr1	1	40930266	148		A/A	A/A	A/A	A/A	A/A	A/A	A/A	A/A	A/A									0	0	0	0	0	0	0	0	0
AX-183877459	chr1	1	40930816	550		G/G	G/G	G/G	G/G	G/G	G/G	G/G	G/G	G/G									0	0	0	0	0	0	0	0	0
AX-183870911	chr1	1	40930870	54		T/T	T/T	T/T	T/T	T/T	T/T	T/T	T/T	T/T									0	0	0	0	0	0	0	0	0
AX-183563885	chr1	1	40931513	643		C/C	C/C	C/C	C/C	C/C	C/C	C/C	C/C	C/C									0	0	0	0	0	0	0	0	0
AX-183638141	chr1	1	40932869	1356		---	A/A	A/A	A/A	A/A	A/A	A/A	A/G	A/G									1	0	0	0	0	0	0	0	0
AX-183638138	chr1	1	40935389	2520		T/T	T/T	T/T	T/T	T/T	T/T	T/T	T/T	T/T									0	0	0	0	0	0	0	0	0
AX-183574906	chr1	1	40936235	846		T/T	T/T	T/T	T/T	T/T	T/T	T/T	T/T	T/T									0	0	0	0	0	0	0	0	0
AX-183894876	chr1	1	40936557	322		A/A	A/A	A/A	A/A	A/A	A/A	A/A	A/A	A/A									0	0	0	0	0	0	0	0	0
AX-183588077	chr1	1	40985044	48487		A/A	A/A	A/A	A/A	A/A	A/A	A/A	A/A	A/A									0	0	0	0	0	0	0	0	0
AX-183881678	chr1	1	40985534	490		A/A	A/A	A/A	A/A	A/A	A/A	A/A	A/A	A/A									0	0	0	0	0	0	0	0	0
AX-183563884	chr1	1	40985554	20		G/G	G/G	G/G	G/G	G/G	G/G	G/G	G/G	G/G									0	0	0	0	0	0	0	0	0
AX-183588076	chr1	1	40985931	377		A/A	A/A	A/A	A/A	A/A	A/A	A/A	---	A/A									0	0	0	0	0	0	0	1	0
AX-183588075	chr1	1	40988631	2700		G/G	G/G	G/G	G/G	G/G	G/G	G/G	G/G	G/G									0	0	0	0	0	0	0	0	0
AX-183885508	chr1	1	41001163	12532		T/T	T/T	T/T	T/T	T/T	T/T	T/T	T/T	T/T									0	0	0	0	0	0	0	0	0
AX-183878460	chr1	1	41004173	3010		A/A	A/A	A/A	A/A	A/A	A/A	A/A	A/A	A/A									0	0	0	0	0	0	0	0	0
AX-183889885	chr1	1	41008941	4768		T/G	G/G	T/G	T/G	T/G	T/G	T/G	T/T	T/G									0	0	0	0	0	0	0	0	0
AX-183563883	chr1	1	41013505	4564		T/T	T/T	T/T	T/T	T/T	T/T	T/T	T/T	T/T									0	0	0	0	0	0	0	0	0
AX-183588068	chr1	1	41014102	597		A/A	A/A	A/A	A/A	A/A	A/A	A/A	A/A	A/A									0	0	0	0	0	0	0	0	0
AX-183638137	chr1	1	41016093	1991		A/A	A/A	A/A	A/A	A/A	A/A	A/A	A/A	A/A									0	0	0	0	0	0	0	0	0
AX-183588067	chr1	1	41017540	1447		A/A	A/A	A/A	A/A	A/A	A/A	A/A	A/A	A/A									0	0	0	0	0	0	0	0	0
AX-183864306	chr1	1	41017915	375		C/C	C/C	C/C	C/C	C/C	C/C	C/C	C/C	C/C									0	0	0	0	0	0	0	0	0
AX-183638136	chr1	1	41036124	18209		C/C	C/C	C/C	C/C	C/C	C/C	C/C	C/C	C/C									0	0	0	0	0	0	0	0	0
AX-183575697	chr1	1	41037810	1686		G/G	G/G	G/G	G/G	G/G	G/G	G/G	G/G	G/G									0	0	0	0	0	0	0	0	0
AX-183893905	chr1	1	41040112	2302		G/G	G/G	G/G	G/G	G/G	G/G	G/G	G/G	G/G									0	0	0	0	0	0	0	0	0
AX-183862211	chr1	1	41041137	1025		A/A	A/A	A/A	A/A	A/A	A/A	A/A	A/A	---									0	0	0	0	0	0	0	0	1
AX-183588066	chr1	1	41041159	22		C/C	C/C	C/C	C/C	C/C	C/C	C/C	C/C	C/C									0	0	0	0	0	0	0	0	0
AX-183575701	chr1	1	41179386	138227		C/C	C/C	C/C	C/C	C/C	C/C	C/C	---	C/C									0	0	0	0	0	0	0	1	0
AX-183868939	chr1	1	41182269	2883		C/C	C/C	C/C	C/C	C/C	C/C	C/C	C/C	C/C									0	0	0	0	0	0	0	0	0
AX-183881094	chr1	1	41278828	96559		T/T	T/T	T/T	T/T	T/T	T/T	T/T	T/T	T/T									0	0	0	0	0	0	0	0	0
AX-183563881	chr1	1	41306886	28058		C/C	C/C	C/C	C/C	C/C	C/C	C/C	C/C	C/C									0	0	0	0	0	0	0	0	0
AX-183874694	chr1	1	41307408	522		T/T	T/T	T/T	T/T	T/T	T/T	T/T	T/T	T/T									0	0	0	0	0	0	0	0	0
AX-183894875	chr1	1	41338795	31387		A/A	A/A	A/A	A/A	A/A	A/A	A/A	A/A	A/A									0	0	0	0	0	0	0	0	0
AX-183588065	chr1	1	41378030	39235		C/C	C/C	C/C	C/C	C/C	C/C	C/C	C/C	C/C									0	0	0	0	0	0	0	0	0
AX-183588064	chr1	1	41378434	404		T/T	T/T	T/T	T/T	T/T	T/T	T/T	T/T	T/T									0	0	0	0	0	0	0	0	0
AX-183563880	chr1	1	41379265	831		C/C	C/C	C/C	C/C	C/C	C/C	C/C	C/C	C/C									0	0	0	0	0	0	0	0	0
AX-183573084	chr1	1	41382007	2742		C/C	C/C	C/C	C/C	C/C	C/C	C/C	C/C	C/C									0	0	0	0	0	0	0	0	0
AX-183874693	chr1	1	41391189	9182		A/C	A/C	A/C	A/C	A/C	A/C	C/C	A/C	---									0	0	0	0	0	0	0	0	1
AX-183563879	chr1	1	41408004	16815		G/G	G/G	G/G	G/G	G/G	G/G	G/G	G/G	G/G									0	0	0	0	0	0	0	0	0
AX-183588062	chr1	1	41419189	11185		C/C	C/C	C/C	C/C	C/C	C/C	C/C	C/C	C/C									0	0	0	0	0	0	0	0	0
AX-183882273	chr1	1	41419754	565		G/G	G/G	G/G	G/G	G/G	G/G	G/G	G/G	G/G									0	0	0	0	0	0	0	0	0
AX-183884950	chr1	1	41422072	2318		T/T	T/G	T/T	T/T	T/T	T/T	T/T	T/T	T/T									0	0	0	0	0	0	0	0	0
AX-183876043	chr1	1	41425892	3820		T/T	T/T	T/T	T/T	T/T	T/T	T/T	T/T	T/T									0	0	0	0	0	0	0	0	0
AX-183888550	chr1	1	41431575	5683		G/G	G/G	G/G	G/G	G/G	G/G	G/G	G/G	G/G									0	0	0	0	0	0	0	0	0
AX-183588044	chr1	1	41467712	36137		A/A	A/A	A/A	A/A	A/A	A/A	A/A	A/G	A/A									0	0	0	0	0	0	0	0	0
AX-183588036	chr1	1	41497052	29340		G/G	G/G	G/G	G/G	G/G	G/G	G/G	G/G	G/G									0	0	0	0	0	0	0	0	0
AX-183563059	chr1	1	41680668	183616		G/G	G/G	G/G	G/G	G/G	G/G	G/G	G/G	G/G									0	0	0	0	0	0	0	0	0
AX-183879517	chr1	1	41681212	544		C/C	C/C	C/C	C/C	C/C	C/C	C/C	C/C	C/C									0	0	0	0	0	0	0	0	0
AX-183588034	chr1	1	41682066	854		G/G	G/G	G/G	G/G	G/G	G/G	G/G	G/G	G/G									0	0	0	0	0	0	0	0	0
AX-183575694	chr1	1	41682263	197		G/G	G/G	G/G	G/G	G/G	G/G	G/G	G/G	G/G									0	0	0	0	0	0	0	0	0
AX-183588033	chr1	1	41682476	213		T/T	T/T	T/T	T/T	T/T	T/T	T/T	T/T	T/T									0	0	0	0	0	0	0	0	0
AX-183588032	chr1	1	41684925	2449		G/G	G/G	G/G	G/G	G/G	G/G	G/G	G/G	G/G									0	0	0	0	0	0	0	0	0
AX-183878991	chr1	1	41686262	1337		C/C	C/C	C/C	C/C	C/C	C/C	C/C	C/C	C/C									0	0	0	0	0	0	0	0	0
AX-183588059	chr1	1	41875073	188811		A/A	A/A	A/A	A/A	A/A	A/A	A/A	---	A/A									0	0	0	0	0	0	0	1	0
AX-183575695	chr1	1	41875105	32		A/A	A/A	A/A	A/A	A/A	A/A	A/A	A/A	A/A									0	0	0	0	0	0	0	0	0
AX-183588058	chr1	1	42001043	125938		G/G	---	G/G	G/G	G/G	G/G	G/G	G/G	G/G									0	1	0	0	0	0	0	0	0
AX-183878459	chr1	1	42013133	12090		C/C	C/C	C/C	C/C	C/C	C/C	C/C	---	C/C									0	0	0	0	0	0	0	1	0
AX-183563878	chr1	1	42015683	2550		G/G	G/G	G/G	G/G	G/G	G/G	G/G	G/G	G/G									0	0	0	0	0	0	0	0	0
AX-183588057	chr1	1	42019449	3766		C/C	C/C	C/C	C/C	C/C	C/C	C/C	C/C	C/C									0	0	0	0	0	0	0	0	0
AX-183588056	chr1	1	42020314	865		G/G	G/G	G/G	G/G	G/G	G/G	G/G	G/G	G/G									0	0	0	0	0	0	0	0	0
AX-183877957	chr1	1	42054228	33914		T/T	T/T	T/T	T/T	T/T	T/G	T/T	---	T/T									0	0	0	0	0	0	0	1	0
AX-183588050	chr1	1	42086068	31840		C/C	C/C	C/C	C/C	C/C	C/C	C/C	C/C	C/C									0	0	0	0	0	0	0	0	0
AX-183879518	chr1	1	42215490	129422		T/T	T/T	T/T	T/T	T/T	T/T	T/T	T/T	T/T									0	0	0	0	0	0	0	0	0
AX-183881093	chr1	1	42216467	977		T/T	T/T	T/T	T/T	T/T	T/T	T/T	T/T	T/T									0	0	0	0	0	0	0	0	0
AX-183563877	chr1	1	42529137	312670		A/A	A/A	A/A	A/A	A/A	A/A	A/A	A/A	A/A									0	0	0	0	0	0	0	0	0
AX-183588024	chr1	1	42531510	2373		T/T	T/T	T/T	T/T	T/T	T/T	T/T	T/T	T/T									0	0	0	0	0	0	0	0	0
AX-183893175	chr1	1	42578030	46520		G/G	G/G	G/G	G/G	G/G	G/G	G/G	G/G	G/G									0	0	0	0	0	0	0	0	0
AX-183885507	chr1	1	42578094	64		C/C	C/C	C/C	C/C	C/C	C/C	C/C	C/C	C/C									0	0	0	0	0	0	0	0	0
AX-183887044	chr1	1	42647225	69131		A/A	A/A	A/A	A/A	A/A	A/A	A/A	A/A	A/A									0	0	0	0	0	0	0	0	0
AX-183876502	chr1	1	42648115	890		G/G	G/G	G/G	G/G	G/G	G/G	G/G	G/G	G/G									0	0	0	0	0	0	0	0	0
AX-183873193	chr1	1	42648826	711		G/G	G/G	G/G	G/G	G/G	G/G	G/G	G/G	G/G									0	0	0	0	0	0	0	0	0
AX-183588030	chr1	1	42649145	319		C/C	C/C	C/C	C/C	C/C	C/C	C/C	C/C	C/C									0	0	0	0	0	0	0	0	0
AX-183575693	chr1	1	42649881	736		C/C	C/C	C/C	C/C	C/C	C/C	C/C	C/C	C/C									0	0	0	0	0	0	0	0	0
AX-183874289	chr1	1	42862336	212455		A/A	A/A	A/A	A/A	A/A	A/A	A/A	A/A	A/A									0	0	0	0	0	0	0	0	0
AX-183889419	chr1	1	42898922	36586		T/T	T/T	T/T	T/T	T/T	T/T	T/T	T/T	T/T									0	0	0	0	0	0	0	0	0
AX-183588051	chr1	1	42899551	629		G/G	G/G	G/G	G/G	G/G	G/G	G/G	G/G	G/G									0	0	0	0	0	0	0	0	0
AX-183868654	chr1	1	42941943	42392		A/G	A/G	A/G	A/G	A/G	A/G	A/G	A/G	A/G									0	0	0	0	0	0	0	0	0
AX-183588053	chr1	1	42967287	25344		C/C	C/C	C/C	C/C	C/C	C/C	C/C	C/C	C/C									0	0	0	0	0	0	0	0	0
AX-183588054	chr1	1	42977053	9766		C/C	C/C	C/C	C/C	C/C	C/C	C/C	C/C	C/C									0	0	0	0	0	0	0	0	0
AX-183588020	chr1	1	43078174	101121		C/C	C/C	C/C	C/C	C/C	C/C	C/C	C/C	C/C									0	0	0	0	0	0	0	0	0
AX-183894874	chr1	1	43085007	6833		C/C	C/C	C/C	C/C	C/C	C/C	C/C	C/C	C/C									0	0	0	0	0	0	0	0	0
AX-183875559	chr1	1	43090028	5021		A/A	A/A	---	A/A	A/A	A/A	A/A	A/A	A/A									0	0	1	0	0	0	0	0	0
AX-183886519	chr1	1	43096564	6536		C/C	C/C	C/C	C/C	C/C	C/C	C/C	C/C	C/C									0	0	0	0	0	0	0	0	0
AX-183588014	chr1	1	43098616	2052		A/A	A/A	---	A/A	A/A	A/A	A/A	A/A	A/A									0	0	1	0	0	0	0	0	0
AX-183588012	chr1	1	43102146	3530		C/C	C/C	C/C	C/C	C/C	C/C	C/C	C/C	C/C									0	0	0	0	0	0	0	0	0
AX-183588011	chr1	1	43136134	33988		---	C/C	C/C	C/C	C/C	C/C	C/C	C/C	C/C									1	0	0	0	0	0	0	0	0
AX-183879516	chr1	1	43168668	32534		C/C	C/C	C/C	C/C	C/C	C/C	C/C	C/C	C/C									0	0	0	0	0	0	0	0	0
AX-183891656	chr1	1	43201972	33304		A/C	A/C	A/C	A/C	A/C	A/C	A/C	A/C	A/C									0	0	0	0	0	0	0	0	0
AX-183588001	chr1	1	43202074	102		T/T	T/T	T/T	T/T	T/T	T/T	---	T/T	T/T									0	0	0	0	0	0	1	0	0
AX-183891655	chr1	1	43259049	56975		C/C	C/C	C/C	C/C	C/C	C/C	C/C	C/C	C/C									0	0	0	0	0	0	0	0	0
AX-183587999	chr1	1	43282127	23078		C/C	C/C	C/C	C/C	C/C	C/C	C/C	C/C	C/C									0	0	0	0	0	0	0	0	0
AX-183587998	chr1	1	43283102	975		---	C/C	C/C	C/C	C/C	C/C	C/C	C/C	C/C									1	0	0	0	0	0	0	0	0
AX-183587996	chr1	1	43283318	216		A/A	A/A	A/A	A/A	A/A	A/A	A/A	A/A	A/A									0	0	0	0	0	0	0	0	0
AX-183870511	chr1	1	43283673	355		G/G	G/G	G/G	G/G	G/G	G/G	G/G	G/G	G/G									0	0	0	0	0	0	0	0	0
AX-183587995	chr1	1	43283724	51		G/G	G/G	G/G	G/G	G/G	G/G	G/G	G/G	G/G									0	0	0	0	0	0	0	0	0
AX-183575692	chr1	1	43284571	847		C/C	C/C	C/C	C/C	C/C	C/C	C/C	C/C	C/C									0	0	0	0	0	0	0	0	0
AX-183868997	chr1	1	43284966	395		C/C	C/C	C/C	C/C	C/C	C/C	C/C	C/C	C/C									0	0	0	0	0	0	0	0	0
AX-183587993	chr1	1	43291859	6893		C/C	C/C	C/C	C/C	C/C	C/C	C/C	C/C	C/C									0	0	0	0	0	0	0	0	0
AX-183587992	chr1	1	43291912	53		T/T	T/T	T/T	T/T	T/T	T/T	T/T	T/T	T/T									0	0	0	0	0	0	0	0	0
AX-183587988	chr1	1	43292833	921		A/G	A/G	A/G	A/G	A/G	A/G	A/G	A/G	A/G									0	0	0	0	0	0	0	0	0
AX-183876042	chr1	1	43297453	4620		A/A	A/A	A/A	A/A	A/A	A/A	A/A	A/A	A/A									0	0	0	0	0	0	0	0	0
AX-183587985	chr1	1	43297611	158		A/A	A/A	A/A	A/A	A/A	A/A	A/A	A/A	A/A									0	0	0	0	0	0	0	0	0
AX-183871937	chr1	1	43297851	240		C/C	C/C	C/C	C/C	C/C	C/C	C/C	C/C	C/C									0	0	0	0	0	0	0	0	0
AX-183575691	chr1	1	43298240	389		T/T	T/T	T/T	T/T	T/T	T/T	T/T	T/T	T/T									0	0	0	0	0	0	0	0	0
AX-183587984	chr1	1	43488879	190639		C/C	C/C	C/C	C/C	C/C	C/C	C/C	C/C	C/C									0	0	0	0	0	0	0	0	0
AX-183587983	chr1	1	43519860	30981		G/G	G/G	G/G	G/G	G/G	G/G	G/G	G/G	G/G									0	0	0	0	0	0	0	0	0
AX-183587896	chr1	1	43594626	74766		G/G	G/G	G/G	G/G	G/G	G/G	G/G	G/G	G/G									0	0	0	0	0	0	0	0	0
AX-183876501	chr1	1	43597136	2510		C/C	C/C	C/C	C/C	C/C	C/C	C/C	---	C/C									0	0	0	0	0	0	0	1	0
AX-183877003	chr1	1	43601795	4659		G/G	G/G	G/G	G/G	G/G	G/G	G/G	G/G	G/G									0	0	0	0	0	0	0	0	0
AX-183587897	chr1	1	43666113	64318		G/G	G/G	G/G	G/G	G/G	G/G	G/G	G/G	G/G									0	0	0	0	0	0	0	0	0
AX-183587898	chr1	1	43670146	4033		T/T	T/T	T/T	T/T	T/T	T/T	T/T	T/T	T/T									0	0	0	0	0	0	0	0	0
AX-183871936	chr1	1	43679953	9807		C/C	A/C	C/C	C/C	C/C	C/C	C/C	C/C	C/C									0	0	0	0	0	0	0	0	0
AX-183587899	chr1	1	43681874	1921		G/G	G/G	G/G	G/G	G/G	G/G	G/G	---	G/G									0	0	0	0	0	0	0	1	0
AX-183587900	chr1	1	43682986	1112		G/G	G/G	G/G	G/G	G/G	G/G	G/G	G/G	G/G									0	0	0	0	0	0	0	0	0
AX-183873914	chr1	1	43686715	3729		A/A	A/A	A/A	---	A/A	A/A	A/A	A/A	A/A									0	0	0	1	0	0	0	0	0
AX-183890338	chr1	1	43686928	213		G/G	G/G	G/G	G/G	G/G	G/G	G/G	G/G	G/G									0	0	0	0	0	0	0	0	0
AX-183632376	chr1	1	43804128	117200		T/C	T/C	C/C	C/C	C/C	C/C	C/C	C/C	C/C									0	0	0	0	0	0	0	0	0
AX-183632377	chr1	1	43819602	15474		A/A	A/A	A/A	A/A	A/A	A/A	A/A	A/A	A/A									0	0	0	0	0	0	0	0	0
AX-183580847	chr1	1	43840262	20660		T/T	T/T	T/T	T/T	T/T	T/T	T/T	T/T	T/T									0	0	0	0	0	0	0	0	0
AX-183587956	chr1	1	43890793	50531		G/G	G/G	G/G	G/G	G/G	G/G	G/G	G/G	G/G									0	0	0	0	0	0	0	0	0
AX-183587958	chr1	1	43894458	3665		G/G	G/G	G/G	G/G	G/G	G/G	G/G	---	G/G									0	0	0	0	0	0	0	1	0
AX-183892440	chr1	1	43895979	1521		G/G	G/G	G/G	G/G	G/G	G/G	G/G	G/G	G/G									0	0	0	0	0	0	0	0	0
AX-183587959	chr1	1	43928470	32491		T/T	T/T	T/T	T/T	T/T	T/T	T/T	T/T	T/T									0	0	0	0	0	0	0	0	0
AX-183587960	chr1	1	43928509	39		G/G	G/G	G/G	G/G	G/G	G/G	G/G	G/G	G/G									0	0	0	0	0	0	0	0	0
AX-183587961	chr1	1	43928920	411		C/C	C/C	C/C	C/C	C/C	C/C	C/C	C/C	C/C									0	0	0	0	0	0	0	0	0
AX-183587962	chr1	1	43930004	1084		A/A	A/A	A/A	A/A	A/A	A/A	A/A	A/A	A/A									0	0	0	0	0	0	0	0	0
AX-183870510	chr1	1	43932150	2146		T/T	T/T	T/T	T/T	T/T	T/T	T/T	---	T/T									0	0	0	0	0	0	0	1	0
AX-183587963	chr1	1	43933407	1257		G/G	G/G	G/G	G/G	G/G	G/G	G/G	G/G	G/G									0	0	0	0	0	0	0	0	0
AX-183587964	chr1	1	43934289	882		A/A	A/A	---	A/A	A/A	A/A	A/A	A/A	A/A									0	0	1	0	0	0	0	0	0
AX-183587965	chr1	1	43935702	1413		A/C	A/A	A/A	A/A	A/A	A/A	A/A	A/A	A/A									0	0	0	0	0	0	0	0	0
AX-183575686	chr1	1	43936546	844		G/G	G/G	G/G	G/G	G/G	G/G	G/G	G/G	G/G									0	0	0	0	0	0	0	0	0
AX-183575688	chr1	1	44036995	100449		C/C	C/C	C/C	C/C	C/C	C/C	C/C	C/C	C/C									0	0	0	0	0	0	0	0	0
AX-183587972	chr1	1	44038634	1639		T/T	T/T	T/T	T/T	T/T	T/T	T/T	T/T	T/T									0	0	0	0	0	0	0	0	0
AX-183563875	chr1	1	44073809	35175		C/C	C/C	C/C	C/C	C/C	C/C	C/C	C/C	C/C									0	0	0	0	0	0	0	0	0
AX-183563874	chr1	1	44082849	9040		T/T	T/T	T/T	T/T	T/T	T/T	T/T	T/T	T/T									0	0	0	0	0	0	0	0	0
AX-183563876	chr1	1	44274342	191493		A/A	A/A	A/A	A/A	A/A	A/A	A/A	A/A	A/A									0	0	0	0	0	0	0	0	0
AX-183573082	chr1	1	44292007	17665		G/G	G/G	G/G	G/G	G/G	G/G	G/G	G/G	G/G									0	0	0	0	0	0	0	0	0
AX-183563058	chr1	1	44292453	446		C/C	C/C	C/C	C/C	C/C	C/C	C/C	C/C	C/C									0	0	0	0	0	0	0	0	0
AX-183575689	chr1	1	44293958	1505		T/T	T/T	T/T	T/T	T/T	T/T	T/T	T/T	T/T									0	0	0	0	0	0	0	0	0
AX-183587978	chr1	1	44496242	202284		G/G	G/G	G/G	G/G	G/G	G/G	G/G	G/G	G/G									0	0	0	0	0	0	0	0	0
AX-183587981	chr1	1	44505735	9493		T/C	---	T/C	T/C	T/C	T/C	T/C	T/C	T/C									0	1	0	0	0	0	0	0	0
AX-183575690	chr1	1	44633366	127631		T/T	T/T	T/T	T/T	T/T	T/T	T/T	T/T	T/T									0	0	0	0	0	0	0	0	0
AX-183870313	chr1	1	44633550	184		C/C	C/C	C/C	C/C	C/C	C/C	C/C	C/C	C/C									0	0	0	0	0	0	0	0	0
AX-183587980	chr1	1	44633803	253		C/C	C/C	C/C	C/C	C/C	C/C	C/C	C/C	C/C									0	0	0	0	0	0	0	0	0
AX-183575687	chr1	1	44674297	40494		T/T	T/C	T/T	---	T/T	T/C	T/T	T/C	T/T									0	0	0	1	0	0	0	0	0
AX-183877458	chr1	1	45401037	726740		C/C	C/C	C/C	C/C	C/C	C/C	C/C	C/C	C/C									0	0	0	0	0	0	0	0	0
AX-183563869	chr1	1	45401914	877		G/G	G/G	G/G	G/G	G/G	G/G	G/G	G/G	G/G									0	0	0	0	0	0	0	0	0
AX-183870509	chr1	1	45483874	81960		C/C	C/C	C/C	C/C	C/C	C/C	C/C	C/C	C/C									0	0	0	0	0	0	0	0	0
AX-183587953	chr1	1	45483976	102		A/A	A/A	A/A	A/A	A/A	A/A	A/A	A/A	A/A									0	0	0	0	0	0	0	0	0
AX-183587952	chr1	1	45485084	1108		C/C	C/C	C/C	C/C	C/C	C/C	C/C	C/C	C/C									0	0	0	0	0	0	0	0	0
AX-183563872	chr1	1	45501465	16381		T/T	T/T	T/T	T/T	T/T	T/T	T/T	T/T	T/T									0	0	0	0	0	0	0	0	0
AX-183563871	chr1	1	45558102	56637		A/A	A/A	A/A	A/A	A/A	A/A	A/A	A/A	A/A									0	0	0	0	0	0	0	0	0
AX-183563056	chr1	1	45560987	2885		C/C	C/C	C/C	C/C	C/C	C/C	C/C	C/C	C/C									0	0	0	0	0	0	0	0	0
AX-183882272	chr1	1	45603513	42526		A/A	A/A	A/A	A/A	A/A	A/A	A/A	A/A	A/A									0	0	0	0	0	0	0	0	0
AX-183884948	chr1	1	45603652	139		C/C	C/C	C/C	C/C	C/C	C/C	C/C	C/C	C/C									0	0	0	0	0	0	0	0	0
AX-183587947	chr1	1	45630393	26741		A/A	A/A	A/A	A/A	A/A	A/A	A/A	---	A/A									0	0	0	0	0	0	0	1	0
AX-183884412	chr1	1	45649352	18959		G/G	G/G	G/G	G/G	G/G	G/G	G/G	G/G	G/G									0	0	0	0	0	0	0	0	0
AX-183884949	chr1	1	45649528	176		C/C	C/C	C/C	C/C	C/C	C/C	C/C	C/C	C/C									0	0	0	0	0	0	0	0	0
AX-183886518	chr1	1	45650375	847		C/C	C/C	C/C	C/C	C/C	C/C	C/C	C/C	C/C									0	0	0	0	0	0	0	0	0
AX-183894873	chr1	1	45653273	2898		C/C	C/C	C/C	C/C	C/C	C/C	C/C	C/C	C/C									0	0	0	0	0	0	0	0	0
AX-183563057	chr1	1	45714034	60761		G/G	G/G	G/G	G/G	G/G	G/G	G/G	G/G	G/G									0	0	0	0	0	0	0	0	0
AX-183563870	chr1	1	45947301	233267		G/G	G/G	G/G	G/G	G/G	G/G	G/G	G/G	G/G									0	0	0	0	0	0	0	0	0
AX-183587946	chr1	1	45955432	8131		A/A	A/A	A/A	A/A	A/A	A/A	A/A	A/A	A/A									0	0	0	0	0	0	0	0	0
AX-183587943	chr1	1	46071536	116104		T/T	---	T/T	T/T	T/T	T/T	T/T	T/T	T/T									0	1	0	0	0	0	0	0	0
AX-183886517	chr1	1	46191076	119540		T/T	T/T	T/T	T/T	T/T	T/T	T/T	T/T	T/T									0	0	0	0	0	0	0	0	0
AX-183587930	chr1	1	46191731	655		T/T	T/T	T/T	T/T	T/T	T/T	T/T	T/T	T/T									0	0	0	0	0	0	0	0	0
AX-183891654	chr1	1	46209649	17918		G/G	G/G	G/G	G/G	G/G	G/G	G/G	G/G	G/G									0	0	0	0	0	0	0	0	0
AX-183587935	chr1	1	46212350	2701		T/T	T/C	T/C	T/C	T/C	T/C	T/C	T/C	---									0	0	0	0	0	0	0	0	1
AX-183888549	chr1	1	46212371	21		G/G	G/G	G/G	G/G	G/G	G/G	G/G	G/G	G/G									0	0	0	0	0	0	0	0	0
AX-183879515	chr1	1	46212884	513		C/C	C/C	C/C	C/C	C/C	C/C	C/C	C/C	C/C									0	0	0	0	0	0	0	0	0
AX-183877004	chr1	1	46216701	3817		T/T	T/T	T/T	T/T	T/T	T/T	T/T	T/T	T/T									0	0	0	0	0	0	0	0	0
AX-183893904	chr1	1	46216928	227		T/C	T/T	T/T	T/T	T/T	T/C	T/C	T/T	T/C									0	0	0	0	0	0	0	0	0
AX-183573627	chr1	1	46217320	392		C/C	C/C	C/C	C/C	C/C	C/C	C/C	C/C	C/C									0	0	0	0	0	0	0	0	0
AX-183872539	chr1	1	46217790	470		T/T	T/T	T/T	T/T	T/T	T/T	T/T	T/T	T/T									0	0	0	0	0	0	0	0	0
AX-183587939	chr1	1	46217942	152		---	A/C	C/C	C/C	C/C	A/C	C/C	C/C	C/C									1	0	0	0	0	0	0	0	0
AX-183875558	chr1	1	46217988	46		T/T	T/T	T/T	T/T	T/T	T/T	T/T	T/T	T/T									0	0	0	0	0	0	0	0	0
AX-183587928	chr1	1	46272043	54055		G/G	G/G	G/G	G/G	G/G	G/G	G/G	G/G	G/G									0	0	0	0	0	0	0	0	0
AX-183587927	chr1	1	46274821	2778		C/C	C/C	C/C	C/C	C/C	C/C	C/C	C/C	C/C									0	0	0	0	0	0	0	0	0
AX-183889884	chr1	1	46277139	2318		A/A	A/A	A/A	A/A	A/A	A/A	A/A	A/G	A/G									0	0	0	0	0	0	0	0	0
AX-183587921	chr1	1	46287320	10181		T/T	T/T	T/T	T/T	T/T	T/T	T/T	T/T	T/T									0	0	0	0	0	0	0	0	0
AX-183575685	chr1	1	46287482	162		G/G	G/G	G/G	G/G	G/G	G/G	G/G	G/G	G/G									0	0	0	0	0	0	0	0	0
AX-183880031	chr1	1	46288619	1137		A/G	A/G	A/G	---	A/G	A/G	A/G	A/G	G/G									0	0	0	1	0	0	0	0	0
AX-183890793	chr1	1	46288847	228		A/A	A/A	A/A	A/A	A/A	A/A	A/A	A/A	A/A									0	0	0	0	0	0	0	0	0
AX-183587918	chr1	1	46369700	80853		G/G	---	G/G	G/G	G/G	G/G	G/G	G/G	A/G									0	1	0	0	0	0	0	0	0
AX-183587916	chr1	1	46498678	128978		---	G/G	G/G	G/G	G/G	G/G	G/G	G/G	G/G									1	0	0	0	0	0	0	0	0
AX-183885506	chr1	1	46517283	18605		G/G	G/G	G/G	G/G	G/G	G/G	---	---	A/G									0	0	0	0	0	0	1	1	0
AX-183887043	chr1	1	46520442	3159		G/G	G/G	G/G	G/G	G/G	G/G	G/G	G/G	G/G									0	0	0	0	0	0	0	0	0
AX-183875557	chr1	1	46520892	450		A/A	A/A	A/A	A/A	A/A	A/A	A/A	A/A	A/A									0	0	0	0	0	0	0	0	0
AX-183889883	chr1	1	46534879	13987		C/C	C/C	C/C	C/C	C/C	C/C	C/C	C/C	C/C									0	0	0	0	0	0	0	0	0
AX-183892090	chr1	1	46536418	1539		G/G	G/G	G/G	G/G	G/G	G/G	G/G	G/G	G/G									0	0	0	0	0	0	0	0	0
AX-183587912	chr1	1	46536570	152		C/C	C/C	C/C	C/C	C/C	C/C	C/C	C/C	C/C									0	0	0	0	0	0	0	0	0
AX-183638135	chr1	1	46536747	177		C/C	C/C	A/C	C/C	C/C	C/C	C/C	A/C	C/C									0	0	0	0	0	0	0	0	0
AX-183638134	chr1	1	46539621	2874		G/G	G/G	G/G	G/G	G/G	G/G	G/G	G/G	G/G									0	0	0	0	0	0	0	0	0
AX-183638133	chr1	1	46539858	237		C/C	C/C	C/C	C/C	C/C	---	C/C	C/C	C/C									0	0	0	0	0	1	0	0	0
AX-183638132	chr1	1	46539886	28		T/T	T/T	T/T	T/T	T/T	---	T/T	T/C	T/C									0	0	0	0	0	2	0	0	0
AX-183880030	chr1	1	46544051	4165		T/C	T/C	C/C	T/C	T/C	---	T/C	C/C	C/C									0	0	0	0	0	3	0	0	0
AX-183587910	chr1	1	46553913	9862		G/G	G/G	G/G	G/G	G/G	G/G	G/G	G/G	G/G									0	0	0	0	0	0	0	0	0
AX-183587909	chr1	1	46554019	106		A/G	A/G	A/G	A/G	A/G	A/G	A/G	A/G	A/G									0	0	0	0	0	0	0	0	0
[truncated: 69,572 more rows]
[truncated: 1 more columns]

## Sheet: Supplementary Table 4
Supplementary Table 4 Missing SNP call type I error rate
Number of Markers assayed per sample	71562
Total number of SNPs assayed	644058
Total number of “---” calls	9850
m	0.0152937			number expected
		n	mn(1-m)2	per sample
		1	0.0148294	1061.22			0.015	1061
		2	0.000226796	16.23			0.00023	16
		3	3.46854e-06	0.248216			3.5e-06	2.5x10-1
		4	5.30467e-08	0.00379613			5.3e-08	3.8 x10-3
		5	8.11278e-10	5.80567e-05			8.1e-10	5.8 x10-5
To find exactly 1 “---” call, there must be two actual SNP calls (e.g. “A/A”), with a “---” call between them,
so the expected frequency of exactly n successive “---” calls, by chance alone, is mn(1-m)2, where m is the frequency of missing calls.
This is an approximation; the exact solution is given by Mood (1940). In this table “---” calls for the two JI2822 samples,
which are known errors, are included. (See also Supplementary Table 3).

## Sheet: Supplementary Table 5
Supplementary Table 5 Frequency distribution of 10kb windows with read mapping more than 3SD units below the mean.
Number of 10kb intervals per line	384698
Total number of lines lines	246
Total number of 10kb intervals assayed	94635708							Number of intervals assayed per sample	384698
# of calls	66102					number expected		Number of sites assayed	94635708
		p	1-p	n	p^n(1-p)^2	per sample		Number of potential deletions called	66102
		0.000698489	0.999302	1	0.000697514	66009.7		p	0.0007			number expected
				2	4.87206e-07	46.107				n	pn(1-p)2	per sample
				3	3.40308e-10	0.0322053				1	0.0007	66010
				4	2.37701e-13	2.2495e-05				2	4.87 x 10-7	46
				5	1.66032e-16	1.57125e-08				3	3.40 x 10-10	0.03
				6	1.15971e-19	1.0975e-11				4	2.38 x 10-13	2.25 x10-5
				7	8.10047e-23	7.66593e-15
For each 10 kb window and each DNA sample (FN individual), the number of reads mapping to that window, normalised by the total number of reads for that individual, was recorded. For each 10 kb window the mean and standard deviation of the number of reads mapping to it in all the FN lines was calculated. A record was noted, for each FN individual and 10kb window, where the number of mapped reads w…

## Sheet: Supplementary Table 6
Supplementary Table 6 In FN3690, a deletion smaller than 30 kb could be identified.
	chr5 Mb Start	chr5 Mb End	FN3690/3324	FN3690/3325A1	FN3690/3325A2	FN3690/3325	FN3690/3327		mean	SD
			Raw values
	103.99	104	14594	15639	14244	14587	16588		13291.5	2763.21
	104	104.01	12482	11409	9952	14352	12185		13430.6	2749.02
	104.01	104.02	4168	11223	4148	4743	4417		13035.2	2678.07
	104.02	104.03	8094	17376	6412	7090	3258		13067.8	2722.6
	104.03	104.04	13219	14231	15569	11564	19711		13215.3	2771.32
			Normalized values
	103.99	104	14403	16330	14043	14174	16595		13580.2	2609.74
	104	104.01	12318	11913	9812	13946	12190		13725.7	2604.53
	104.01	104.02	4113	11719	4089	4609	4419		13336.2	2613.55
	104.02	104.03	7988	18144	6321	6889	3259		13360.2	2615.78
	104.03	104.04	13046	14860	15349	11237	19720		13504.8	2655.66
The number of reads mapping to adjacent 10 kb windows in several individuals in the FN3690 lineage. Values in bold are more than 3 standard deviations below the average value for all FN lines.

## Sheet: Supplementary Table 7
Supplementary Table 7 Identifying hemizygous deletions
Number of intervals assayed per sample	384698				Number of intervals assayed per sample	384698
Number of sites assayed	94635708				Number of sites assayed	94635708
Number of potential deletions called	8292101				Number of potential deletions called	66102
p	0.0876213			number expected	p	0.0007			number expected
1 - p	0.912379	n	pn(1-p)2	per sample			n	pn(1-p)2	per sample
		1	0.072939	6.90263e+06			1	0.0007	66010
		2	0.00639101	604818			2	4.87 x 10-7	46
		3	0.000559988	52994.9			3	3.40 x 10-10	0.03
		4	4.90669e-05	4643.48			4	2.38 x 10-13	2.25 x10-5
		5	4.2993e-06	406.868
		6	3.7671e-07	35.6503
		7	3.30078e-08	3.12372
		8	2.89219e-09	0.273704
		9	2.53417e-10	0.0239823
		10	2.22047e-11	0.00210136
		11	1.94561e-12	0.000184124
Among 384,698 windows and 246 lines, 8,292,101 of the 10kb windows were found where the coverage was below a threshold value set by being closer to half the mean than the mean. These occurred with a frequency p = 8292101/94635708 = 0.0876. The expected frequency of a run of n successive windows below this threshold is tabulated.

## Sheet: Supplementary Table 8
Supplementary Table 8: Deletions called, by position and FN individual										(see Notes in Cell AP1658 and below)
-1	hemizygous calls									homozygous calls							Skim sequence						Axiom					axiom marker calls															Mb deleted by Method
0	line/sub	line	chr	start	end			line		line/sub	line	chr	start	end		!	within a larger call		count by family		count all		Axiom count		Axiom only		line/sub	chr	start	end				relevant gene		FN line	chr	start	end	span	comment		span	Skim seq (Mb)	Axiom Marker
1	FN1008/1	FN1008	chr2	94370000	96390000			FN1008		FN1008/1	FN1008	chr2	95380000	95410000					1		1														1	FN1008/1	chr2	94370000	96390000	2020000			2020000	2.02
2								FN1008		FN1008/1	FN1008	chr2	95790000	95920000			1		1		1														2	FN1008/1	chr2	95790000	95920000					0.13
3	FN1008/1	FN1008	chr2	96490000	96760000			FN1008											1		1														3	FN1008/1	chr2	96490000	96760000	270000			270000	0.27
4	FN1008/1	FN1008	chr2	96840000	97460000			FN1008											1		1														4	FN1008/1	chr2	96840000	97460000	620000			620000	0.62
5	FN1008/1	FN1008	chr2	97530000	98050000			FN1008											1		1														5	FN1008/1	chr2	97530000	98050000	520000			520000	0.52
6	FN1008/1	FN1008	chr2	98190000	99220000			FN1008		FN1008/1	FN1008	chr2	98970000	99000000					1		1														6	FN1008/1	chr2	98190000	99220000	1030000			1030000	1.03
7																																			7
8	FN1011/10BC4	FN1011	chr3	197570000	197900000			FN1011		FN1011/10BC4	FN1011	chr3	197580000	197770000					1		1													cr	8	FN1011/10BC4	chr3	197570000	197900000	330000	allelism tests with JI 2776 confirm cr (JH and MJA)		330000	0.33
9	FN1011/10BC4	FN1011	chr3	198120000	198400000			FN1011		FN1011/10BC4	FN1011	chr3	198190000	198390000					1		1													cr	9	FN1011/10BC4	chr3	198120000	198400000	280000	allelism tests with JI 2776 confirm cr (JH and MJA)		280000	0.28
10																																			10
11	FN1023/6	FN1023	chr3	434010000	434280000			FN1023		FN1023/6	FN1023	chr3	434020000	434280000					1		1														11	FN1023/6	chr3	434010000	434280000	270000			270000	0.27
12								FN1023																											12
13	FN1023/6	FN1023	chr5	641200000	641780000			FN1023		FN1023/6	FN1023	chr5	641600000	641630000					1		1														13	FN1023/6	chr5	641200000	641780000	580000			580000	0.58
14																																			14
15	FN1032/4	FN1032	chr1	256580000	256690000			FN1032		FN1032/4	FN1032	chr1	256580000	256690000					1		1														15	FN1032/4	chr1	256580000	256690000	110000	short internode, grey bloom		110000	0.11
16	FN1032/4	FN1032	chr1	357780000	357980000			FN1032											1		1														16	FN1032/4	chr1	357780000	357980000	200000	short internode, grey bloom		200000	0.2
17	FN1032/4	FN1032	chr1	370810000	373130000			FN1032		FN1032/4	FN1032	chr1	370820000	373130000					1		1														17	FN1032/4	chr1	370810000	373130000	2320000	short internode, grey bloom		2320000	2.32
18								FN1032													0														18
19	FN1032/4	FN1032	chr4	81950000	82360000			FN1032													1														19	FN1032/4	chr4	81950000	82360000		short internode, grey bloom			0.41
20	FN1032/4	FN1032	chr4	82440000	83920000			FN1032													1														20	FN1032/4	chr4	82440000	83920000		short internode, grey bloom			1.48
21	FN1032/4	FN1032	chr4	84020000	84120000			FN1032													1														21	FN1032/4	chr4	84020000	84120000		short internode, grey bloom			0.1
22	FN1032/4	FN1032	chr4	84180000	89910000			FN1032		FN1032/4	FN1032	chr4	85330000	85360000							1														22	FN1032/4	chr4	84180000	89910000		short internode, grey bloom			5.73
23								FN1032		FN1032/4	FN1032	chr4	85770000	85810000			1		1		1														23	FN1032/4	chr4	85770000	85810000		short internode, grey bloom			0.04
24								FN1032		FN1032/4	FN1032	chr4	87490000	87520000			1		1		1														24	FN1032/4	chr4	87490000	87520000		short internode, grey bloom			0.03
25								FN1032		FN1032/4	FN1032	chr4	87930000	87960000			1		1		1														25	FN1032/4	chr4	87930000	87960000		short internode, grey bloom			0.03
26								FN1032		FN1032/4	FN1032	chr4	88190000	88220000			1		1		1														26	FN1032/4	chr4	88190000	88220000		short internode, grey bloom			0.03
27								FN1032		FN1032/4	FN1032	chr4	89210000	89260000			1		1		1														27	FN1032/4	chr4	89210000	89260000		short internode, grey bloom			0.05
28								FN1032		FN1032/4	FN1032	chr4	89550000	89580000			1		1		1														28	FN1032/4	chr4	89550000	89580000		short internode, grey bloom			0.03
29								FN1032		FN1032/4	FN1032	chr4	89690000	89730000			1		1		1														29	FN1032/4	chr4	89690000	89730000		short internode, grey bloom			0.04
30	FN1032/4	FN1032	chr4	90000000	90300000			FN1032		FN1032/4	FN1032	chr4	90270000	90300000					1		1														30	FN1032/4	chr4	90000000	90300000	300000	short internode, grey bloom		300000	0.3
31	FN1032/4	FN1032	chr4	90520000	90750000			FN1032											1		1														31	FN1032/4	chr4	90520000	90750000	230000	short internode, grey bloom		230000	0.23
32	FN1032/4	FN1032	chr4	91820000	92030000			FN1032											1		1														32	FN1032/4	chr4	91820000	92030000	210000	short internode, grey bloom		210000	0.21
33	FN1032/4	FN1032	chr4	327340000	329610000			FN1032		FN1032/4	FN1032	chr4	327340000	329610000					1		1														33	FN1032/4	chr4	327340000	329610000	2270000	short internode, grey bloom		2270000	2.27
34																																			34
35	FN1037/1	FN1037	chr1	246060000	246790000			FN1037		FN1037/1	FN1037	chr1	246240000	246270000					1		1														35	FN1037/1	chr1	246060000	246790000	730000			730000	0.73
36	FN1037/1	FN1037	chr1	246880000	247160000			FN1037											1		1														36	FN1037/1	chr1	246880000	247160000	280000			280000	0.28
37								FN1037																											37
38	FN1037/1	FN1037	chr4	76800000	77950000			FN1037		FN1037/1	FN1037	chr4	77710000	77740000					1		1														38	FN1037/1	chr4	76800000	77950000	1150000			1150000	1.15
39	FN1037/1	FN1037	chr4	78030000	78410000			FN1037		FN1037/1	FN1037	chr4	78750000	78780000					1		1														39	FN1037/1	chr4	78030000	78780000	750000			750000	0.75
40	FN1037/1	FN1037	chr4	78480000	78640000			FN1037											1		1														40	FN1037/1	chr4	78480000	78640000	160000			160000	0.16
41	FN1037/1	FN1037	chr4	78710000	79300000			FN1037		FN1037/1	FN1037	chr4	78940000	78970000					1		1														41	FN1037/1	chr4	78710000	79300000	590000			590000	0.59
42	FN1037/1	FN1037	chr4	79400000	79510000			FN1037											1		1														42	FN1037/1	chr4	79400000	79510000	110000			110000	0.11
43	FN1037/1	FN1037	chr4	79610000	82240000			FN1037											1		1														43	FN1037/1	chr4	79610000	82240000	2630000			2630000	2.63
44	FN1037/1	FN1037	chr4	82400000	82930000			FN1037		FN1037/1	FN1037	chr4	81030000	81060000					1		1														44	FN1037/1	chr4	81030000	82930000	1900000			1900000	1.9
45								FN1037		FN1037/1	FN1037	chr4	82870000	82920000			1		1		1														45	FN1037/1	chr4	82870000	82920000					0.05
46	FN1037/1	FN1037	chr4	83150000	83830000			FN1037		FN1037/1	FN1037	chr4	83490000	83530000					1		1														46	FN1037/1	chr4	83150000	83830000	680000			680000	0.68
47	FN1037/1	FN1037	chr4	83910000	84230000			FN1037											1		1														47	FN1037/1	chr4	83910000	84230000	320000			320000	0.32
48	FN1037/1	FN1037	chr4	84320000	84720000			FN1037											1		1														48	FN1037/1	chr4	84320000	84720000	400000			400000	0.4
49	FN1037/1	FN1037	chr4	84820000	85150000			FN1037											1		1														49	FN1037/1	chr4	84820000	85150000	330000			330000	0.33
50	FN1037/1	FN1037	chr4	85220000	88370000			FN1037		FN1037/1	FN1037	chr4	87780000	87810000					1		1														50	FN1037/1	chr4	85220000	88370000	3150000			3150000	3.15
51																																			51
52	FN1044/4	FN1044	chr3	431580000	432680000			FN1044		FN1044/4	FN1044	chr3	431590000	432680000					1		1														52	FN1044/4	chr3	431580000	432680000	1100000	BC2 mutant, diminutive leaflets and stipules		1100000	1.1
53	FN1044/4	FN1044	chr3	464860000	465090000			FN1044		FN1044/4	FN1044	chr3	464870000	465050000					1		1														53	FN1044/4	chr3	464860000	465090000	230000	BC2 mutant, diminutive leaflets and stipules		230000	0.23
54								FN1044																											54
55	FN1044/4	FN1044	chr4	175640000	176210000			FN1044											1		1														55	FN1044/4	chr4	175640000	176210000	570000	BC2 mutant, diminutive leaflets and stipules		570000	0.57
56	FN1044/4	FN1044	chr4	176420000	176540000			FN1044											1		1														56	FN1044/4	chr4	176420000	176540000	120000	BC2 mutant, diminutive leaflets and stipules		120000	0.12
57	FN1044/4	FN1044	chr4	176620000	177300000			FN1044											1		1														57	FN1044/4	chr4	176620000	177300000	680000	BC2 mutant, diminutive leaflets and stipules		680000	0.68
58	FN1044/4	FN1044	chr4	177360000	177600000			FN1044											1		1														58	FN1044/4	chr4	177360000	177600000	240000	BC2 mutant, diminutive leaflets and stipules		240000	0.24
59	FN1044/4	FN1044	chr4	177670000	177770000			FN1044		FN1044/4	FN1044	chr4	177720000	177760000					1		1														59	FN1044/4	chr4	177670000	177770000	100000	BC2 mutant, diminutive leaflets and stipules		100000	0.1
60	FN1044/4	FN1044	chr4	233900000	234130000			FN1044											1		1														60	FN1044/4	chr4	233900000	234130000	230000	BC2 mutant, diminutive leaflets and stipules		230000	0.23
61	FN1044/4	FN1044	chr4	238450000	238810000			FN1044											1		1														61	FN1044/4	chr4	238450000	238810000	360000	BC2 mutant, diminutive leaflets and stipules		360000	0.36
62																																			62
63	FN1063/1	FN2163	chr1	288560000	289000000			FN1063		FN1063/1	FN2163	chr1	288560000	289000000					1		1														63	FN1063/1	chr1	288560000	289000000	440000			440000	0.44
64								FN1063																											64
65	FN1063/1	FN2163	chr4	311410000	311540000			FN1063		FN1063/1	FN2163	chr4	311410000	311530000					1		1														65	FN1063/1	chr4	311410000	311540000	130000			130000	0.13
66								FN1063																											66
67	FN1063/1	FN2163	chr6	393760000	394370000			FN1063		FN1063/1	FN2163	chr6	393770000	394360000					1		1														67	FN1063/1	chr6	393760000	394370000	610000			610000	0.61
68								FN1063																											68
69	FN1063/1	FN2163	chr7	28960000	29660000			FN1063		FN1063/1	FN2163	chr7	28970000	29660000					1		1													LecA	69	FN1063/1	chr7	28960000	29660000	700000			700000	0.7
70								FN1063																											70
71																																			71
72	FN1076/7	FN1076	chr3	240000	570000			FN1076											1		1													B deletion not detected	72	FN1076/7	chr3	240000	570000	330000	pink flowers (b) Moreau et al (2012) Plant Physiol. 159:759-68 (B is at chr5:227432493..227434570)		330000	0.33
73								FN1076																											73
74	FN1076/7	FN1076	chr4	74610000	74710000			FN1076		FN1076/7	FN1076	chr4	74610000	74710000					1		1													B deletion not detected	74	FN1076/7	chr4	74610000	74710000	100000	pink flowers (b) Moreau et al (2012) Plant Physiol. 159:759-68 (B is at chr5:227432493..227434570)		100000	0.1
75								FN1076																											75
76	FN1076/7	FN1076	chr5	373300000	375090000			FN1076		FN1076/7	FN1076	chr5	373410000	373490000					1		1													B deletion not detected	76	FN1076/7	chr5	373300000	375090000	1790000	pink flowers (b) Moreau et al (2012) Plant Physiol. 159:759-68 (B is at chr5:227432493..227434570)		1790000	1.79
77								FN1076		FN1076/7	FN1076	chr5	374540000	374570000			1		1		1													B deletion not detected	77	FN1076/7	chr5	374540000	374570000		pink flowers (b) Moreau et al (2012) Plant Physiol. 159:759-68 (B is at chr5:227432493..227434570)			0.03
78	FN1076/7	FN1076	chr5	375260000	375570000			FN1076											1		1													B deletion not detected	78	FN1076/7	chr5	375260000	375570000	310000	pink flowers (b) Moreau et al (2012) Plant Physiol. 159:759-68 (B is at chr5:227432493..227434570)		310000	0.31
79	FN1076/7	FN1076	chr5	375700000	376430000			FN1076											1		1													B deletion not detected	79	FN1076/7	chr5	375700000	376430000	730000	pink flowers (b) Moreau et al (2012) Plant Physiol. 159:759-68 (B is at chr5:227432493..227434570)		730000	0.73
80	FN1076/7	FN1076	chr5	590150000	590490000			FN1076		FN1076/7	FN1076	chr5	590150000	590480000					1		1													B deletion not detected	80	FN1076/7	chr5	590150000	590490000	340000	pink flowers (b) Moreau et al (2012) Plant Physiol. 159:759-68 (B is at chr5:227432493..227434570)		340000	0.34
81																																			81
82	FN1079/6	FN1079	chr5	32530000	32650000			FN1079											1		1														82	FN1079/6	chr5	32530000	32650000	120000	open pods, ectopic growth		120000	0.12
83	FN1079/6	FN1079	chr5	32740000	33060000			FN1079		FN1079/6	FN1079	chr5	32740000	32820000					1		1														83	FN1079/6	chr5	32740000	33060000	320000	open pods, ectopic growth		320000	0.32
84	FN1079/6	FN1079	chr5	33140000	33560000			FN1079		FN1079/6	FN1079	chr5	33210000	33240000					1		1														84	FN1079/6	chr5	33140000	33560000	420000	open pods, ectopic growth		420000	0.42
85	FN1079/6	FN1079	chr5	589310000	590820000			FN1079		FN1079/6	FN1079	chr5	589320000	590810000					1		1														85	FN1079/6	chr5	589310000	590820000	1510000	open pods, ectopic growth		1510000	1.51
86																																			86
87	FN1084/1	FN1084	chr3	396140000	396450000			FN1084		FN1084/1	FN1084	chr3	396140000	396450000					1		1													rdb	87	FN1084/1	chr3	396140000	396450000	310000	red bull - standard and keel absent, carpelloid sepals, petaloid anthers, foliage normal. Various crosses available, 1 cross to JI2822		310000	0.31
88	FN1084/1	FN1084	chr3	434280000	434420000			FN1084		FN1084/1	FN1084	chr3	434280000	434390000					1		1													rdb	88	FN1084/1	chr3	434280000	434420000	140000	red bull - standard and keel absent, carpelloid sepals, petaloid anthers, foliage normal. Various crosses available, 1 cross to JI2822		140000	0.14
89	FN1084/1/1	FN1084	chr3	396140000	396450000			FN1084		FN1084/1/1	FN1084	chr3	396140000	396450000					1		1													rdb	89	FN1084/1/1	chr3	396140000	396450000	310000	red bull - standard and keel absent, carpelloid sepals, petaloid anthers, foliage normal. Various crosses available, 1 cross to JI2822		310000	0.31
90	FN1084/1/1	FN1084	chr3	434260000	434400000			FN1084		FN1084/1/1	FN1084	chr3	434280000	434390000					1		1													rdb	90	FN1084/1/1	chr3	434260000	434400000	140000	red bull - standard and keel absent, carpelloid sepals, petaloid anthers, foliage normal. Various crosses available, 1 cross to JI2822		140000	0.14
91																																			91
92	FN1091/4	FN1091	chr7	113830000	114360000			FN1091		FN1091/4	FN1091	chr7	113840000	114350000					1		1														92	FN1091/4	chr7	113830000	114360000	530000	BC2 axil pigment absent, possible d mutant		530000	0.53
93																																			93
94	FN1095/1	FN1095	chr6	254410000	254950000			FN1095		FN1095/1	FN1095	chr6	254410000	254940000					1		1														94	FN1095/1	chr6	254410000	254950000	540000	few pods/seeds, large standard, aberrant standard		540000	0.54
95								FN1095																											95
96	FN1095/1	FN1095	chr7	81770000	81870000			FN1095											1		1														96	FN1095/1	chr7	81770000	81870000	100000	few pods/seeds, large standard, aberrant standard		100000	0.1
97	FN1095/1	FN1095	chr7	82180000	82380000			FN1095											1		1														97	FN1095/1	chr7	82180000	82380000	200000	few pods/seeds, large standard, aberrant standard		200000	0.2
98	FN1095/1	FN1095	chr7	82460000	82750000			FN1095											1		1														98	FN1095/1	chr7	82460000	82750000	290000	few pods/seeds, large standard, aberrant standard		290000	0.29
99	FN1095/1	FN1095	chr7	82830000	83040000			FN1095											1		1														99	FN1095/1	chr7	82830000	83040000	210000	few pods/seeds, large standard, aberrant standard		210000	0.21
100	FN1095/1	FN1095	chr7	344210000	344850000			FN1095		FN1095/1	FN1095	chr7	344620000	344650000					1		1														100	FN1095/1	chr7	344210000	344850000	640000	few pods/seeds, large standard, aberrant standard		640000	0.64
101																																			101
102	FN1111/6	FN1111	chr3	228390000	228560000			FN1111		FN1111/6	FN1111	chr3	228400000	228550000					1		1														102	FN1111/6	chr3	228390000	228560000	170000	sterile, fasciated, v. flecked foliage, thick stem, enormous flowers, extra organs, no pods, extra leaflets, two seeds from cross to JI2822 as male		170000	0.17
103								FN1111																											103
104	FN1111/6	FN1111	chr7	296550000	297240000			FN1111		FN1111/6	FN1111	chr7	296560000	297240000					1		1														104	FN1111/6	chr7	296550000	297240000	690000	sterile, fasciated, v. flecked foliage, thick stem, enormous flowers, extra organs, no pods, extra leaflets, two seeds from cross to JI2822 as male		690000	0.69
105																																			105
106	FN1120/5	FN1120	chr6	429150000	431280000			FN1120		FN1120/5	FN1120	chr6	429160000	431270000					1		1														106	FN1120/5	chr6	429150000	431280000	2130000	pale green foliage		2130000	2.13
107								FN1120																											107
108	FN1120/5	FN1120	chr7	117330000	117590000			FN1120											1		1														108	FN1120/5	chr7	117330000	117590000	260000	pale green foliage		260000	0.26
109	FN1120/5	FN1120	chr7	117960000	118090000			FN1120											1		1														109	FN1120/5	chr7	117960000	118090000	130000	pale green foliage		130000	0.13
110	FN1120/5	FN1120	chr7	118150000	118340000			FN1120											1		1														110	FN1120/5	chr7	118150000	118340000	190000	pale green foliage		190000	0.19
111	FN1120/5	FN1120	chr7	122990000	123230000			FN1120											1		1														111	FN1120/5	chr7	122990000	123230000	240000	pale green foliage		240000	0.24
112	FN1120/5	FN1120	chr7	134890000	136480000			FN1120		FN1120/5	FN1120	chr7	135270000	135300000					1		1														112	FN1120/5	chr7	134890000	136480000	1590000	pale green foliage		1590000	1.59
113								FN1120		FN1120/5	FN1120	chr7	135520000	135550000			1		1		1														113	FN1120/5	chr7	135520000	135550000		pale green foliage			0.03
114								FN1120		FN1120/5	FN1120	chr7	135840000	135870000			1		1		1														114	FN1120/5	chr7	135840000	135870000		pale green foliage			0.03
115	FN1120/5	FN1120	chr7	136650000	136760000			FN1120											1		1														115	FN1120/5	chr7	136650000	136760000	110000	pale green foliage		110000	0.11
116	FN1120/5	FN1120	chr7	151490000	151670000			FN1120		FN1120/5	FN1120	chr7	151490000	151610000					1		1														116	FN1120/5	chr7	151490000	151670000	180000	pale green foliage		180000	0.18
117	FN1120/5	FN1120	chr7	151770000	152110000			FN1120		FN1120/5	FN1120	chr7	151980000	152030000					1		1														117	FN1120/5	chr7	151770000	152110000	340000	pale green foliage		340000	0.34
118																																			118
119								FN1139		FN1139/2	FN1139	chr2	462840000	462880000					1		1														119	FN1139/2	chr2	462840000	462880000	40000	terminal leaflets, not allelic to tl. Allelism tests with trifoliodes and uni-tac F1s did not have terminal leaflets		40000	0.04
120								FN1139																											120
121	FN1139/2	FN1139	chr4	366300000	366770000			FN1139		FN1139/2	FN1139	chr4	366300000	366770000					1		1														121	FN1139/2	chr4	366300000	366770000	470000	terminal leaflets, not allelic to tl. Allelism tests with trifoliodes and uni-tac F1s did not have terminal leaflets		470000	0.47
122								FN1139																											122
123	FN1139/2	FN1139	chr7	29640000	29760000			FN1139											1		1														123	FN1139/2	chr7	29640000	29760000	120000	terminal leaflets, not allelic to tl. Allelism tests with trifoliodes and uni-tac F1s did not have terminal leaflets		120000	0.12
124	FN1139/2	FN1139	chr7	394470000	395800000			FN1139		FN1139/2	FN1139	chr7	394470000	395800000					1		1														124	FN1139/2	chr7	394470000	395800000	1330000	terminal leaflets, not allelic to tl. Allelism tests with trifoliodes and uni-tac F1s did not have terminal leaflets		1330000	1.33
125								FN1139		FN1139/2	FN1139	chr7	397200000	397280000					1		1														125	FN1139/2	chr7	397200000	397280000	80000	terminal leaflets, not allelic to tl. Allelism tests with trifoliodes and uni-tac F1s did not have terminal leaflets		80000	0.08
126																																			126
127	FN1197/1	FN1197	chr5	82100000	82190000			FN1197											1		1														127	FN1197/1	chr5	82100000	82190000	90000			90000	0.09
128								FN1197																											128
129																																			129
130	FN1210/1	FN1210	chr5	504420000	505410000			FN1210											1		1													uni	130	FN1210/1	chr5	504420000	505410000	990000	unifoliata (Uni is at chr5:504620781..504620067, so within this deletion)		990000	0.99
131								FN1210																											131
132	FN1210/1	FN1210	chr6	269870000	270130000			FN1210		FN1210/1	FN1210	chr6	269870000	270130000					1		1													uni	132	FN1210/1	chr6	269870000	270130000	260000	unifoliata		260000	0.26
133																																			133
134	FN1216/8	FN1216	chr1	322410000	322920000			FN1216		FN1216/8	FN1216	chr1	322480000	322510000					1		1														134	FN1216/8	chr1	322410000	322920000	510000	BC1 mutant, check for narrow leaflet base		510000	0.51
135	FN1216/8	FN1216	chr1	323040000	324190000			FN1216		FN1216/8	FN1216	chr1	323590000	323640000					1		1														135	FN1216/8	chr1	323040000	324190000	1150000	BC1 mutant, check for narrow leaflet base		1150000	1.15
136	FN1216/8	FN1216	chr1	324290000	325940000			FN1216		FN1216/8	FN1216	chr1	324330000	324370000					1		1														136	FN1216/8	chr1	324290000	325940000	1650000	BC1 mutant, check for narrow leaflet base		1650000	1.65
137	FN1216/8	FN1216	chr1	326120000	326490000			FN1216		FN1216/8	FN1216	chr1	325960000	325990000					1		1														137	FN1216/8	chr1	325960000	326490000	530000	BC1 mutant, check for narrow leaflet base		530000	0.53
138								FN1216																											138
[truncated: 1,526 more rows]

## Sheet: Supplementary Table 9
Supplementary Table 9: Duplications called, by position and FN individual
0	Line	chr	start	end	overall Mb	Mb spanned	Mb between calls
[truncated: 490 more rows]

## Sheet: Supplementary Table 10
Supplementary Table 10: Summary of LC-MS data for Figure 5D
[truncated: 18 more rows]

[truncated: 2 more sheets: Supplementary Table 11, Supplementary Table 12]
